# Supplementary material for: Cardiolipin Synthesis in Brown and Beige Fat Mitochondria Is Essential for Systemic Energy Homeostasis
Source: Cell Metab. 2018 Jul 3;28(1):159–174.e11. doi: 10.1016/j.cmet.2018.05.003 (PMC6038052; doi:10.1016/j.cmet.2018.05.003)
Supplement: Data S1. Proteomics Analysis of iBAT from Cold Exposed Mice, Related to Figure 1 [file mmc6.zip]

Archive with 3 entries (2 files):
- Proteomics data table cold exposure iBAT.xlsx
- __MACOSX/
- __MACOSX/._Proteomics data table cold exposure iBAT.xlsx
