# Supplementary material for: Cardiolipin Synthesis in Brown and Beige Fat Mitochondria Is Essential for Systemic Energy Homeostasis
Source: Cell Metab. 2018 Jul 3;28(1):159–174.e11. doi: 10.1016/j.cmet.2018.05.003 (PMC6038052; doi:10.1016/j.cmet.2018.05.003)
Supplement: Data S1. Proteomics Analysis of iBAT from Cold Exposed Mice, Related to Figure 1 [file mmc6.zip › Proteomics data table cold exposure iBAT.xlsx]

## Sheet: Sheet1
Gene symbol	Protein Id	Description	peptides Rep1	peptides Rep2	Thermoneutral-1	Thermoneutral-2	Thermoneutral-3	Thermoneutral-4	8 hours cold-1	8 hours cold-2	8 hours cold-3	BAT 1 day cold-1	BAT 1 day cold-2	BAT 1 day cold-3	BAT 3 days cold-1	BAT 3 days cold-2	BAT 3 days cold-3	BAT 1 week cold-1	BAT 1 week cold-2	BAT 1 week cold-3	BAT 3 weeks cold-1	BAT 3 weeks cold-2	BAT 3 weeks cold-3	BAT 3 weeks cold-4	TN=thermoneutral	8hrs cold/TN	1 day cold/TN	3 days cold/TN	1 week cold/TN	3weeks cold/TN
0610009B22RIK	tr|Q8R3W2|Q8R3W2_MOUSE	MCG6979, isoform CRA_a OS=Mus musculus GN=0610009B22Rik PE=2 SV=1	1	3	64.3464	64.0303	332.155	389.011	65.6332	53.7148	352.413	84.7802	458.891	395.919	88.9	437.328	412.016	110.024	93.7696	509.245	75.9555	93.4011	437.848	414.141		0.740416	1.47466	1.47255	1.11909	1.20223
0610011F06RIK	sp|Q9DCS2|CP013_MOUSE	UPF0585 protein C16orf13 homolog OS=Mus musculus PE=1 SV=1	6	10	1013.32	1084.73	1593.48	1929.75	1209.86	1374.66	1801.22	1067.17	1920.09	2248.12	508.849	1923.1	1675.58	518.06	681.136	889.819	744.326	774.839	1171.79	1481.44		1.04027	1.2418	0.974281	0.495502	0.74225
1110007C09RIK	sp|Q9D1I2|BINCA_MOUSE	Bcl10-interacting CARD protein OS=Mus musculus PE=2 SV=1	4	7	649.521	720.47	1203.9	994.254	642.586	637.481	1279.11	589.496	1079.99	957.639	461.4	665.29	803.164	445.775	510.716	768.106	477.451	481.485	871.467	801.632		0.956305	0.981696	0.721142	0.644442	0.737648
1110008F13RIK	sp|Q9CQT9|CT024_MOUSE	Uncharacterized protein C20orf24 homolog OS=Mus musculus PE=2 SV=1	3	3	758.482	747.984	508.908	526.719	710.213	565.28	504.738	987.417	534.365	476.298	836.084	509.07	733.058	924.628	980.636	694.361	752.066	721.319	572.379	456.992		0.933735	1.048	1.09003	1.36351	0.984525
1110018J18RIK	sp|Q9D1A0|CI021_MOUSE	UPF0308 protein C9orf21 homolog OS=Mus musculus PE=2 SV=1	2	1	108.552	112.516	32.516	28.315	69.9992	60.3302	20.5196	73.4538	17.9513	29.6539	83.4862	36.9161	31.8922	132.095	114.028	44.6026	97.346	104.112	31.9246	34.1866		0.713491	0.572589	0.720328	1.37509	0.949169
1110031I02RIK	sp|Q9D136|CQ101_MOUSE	PKHD domain-containing transmembrane protein C17orf101 homolog OS=Mus musculus PE=2 SV=1	1	2	104.633	84.7254	68.0046	84.3996	64.4055	55.2021	60.8797	100.715	83.6173	77.3336	193.005	166.789	150.581	234.374	225.293	166.817	176.705	164.34	169.762	141.987		0.704143	1.02085	1.99115	2.44413	1.91008
1110057K04RIK	sp|Q8BVA5|CB043_MOUSE	UPF0554 protein C2orf43 homolog OS=Mus musculus PE=2 SV=1	15	15	2871.39	3262.88	2563.49	3040.34	3035.35	2465.57	2849.63	3789.83	3014.98	2713	5101.43	4179.46	4329.18	6192.6	6503.08	5126.54	4790.87	5108.82	4970.37	4067.52		0.948541	1.08113	1.54597	2.02443	1.61334
1190007I07RIK	sp|Q8BTC1|CL073_MOUSE	Uncharacterized protein C12orf73 homolog OS=Mus musculus PE=2 SV=1	2	2	315.684	425.531	493.134	440.734	944.482	702.839	556.771	485.99	283.877	395.441	260.676	715.612	477.651	259.846	429.464	349.652	396.251	519.51	329.01	622.547		1.75441	0.927563	1.15731	0.826994	1.11476
1200014J11RIK	sp|Q8BZR9|CQ085_MOUSE	Uncharacterized protein C17orf85 homolog OS=Mus musculus PE=1 SV=1	4	8	568.319	553.678	613.711	625.86	530.83	515.757	457.475	634.505	508.058	600.278	502.009	633.802	712.322	504.385	529.152	769.379	535.382	539.524	836.818	837.157		0.849188	0.984002	1.04345	1.01792	1.16401
1300017J02RIK	tr|Q9DBD0|Q9DBD0_MOUSE	Uncharacterized protein OS=Mus musculus GN=1300017J02Rik PE=1 SV=1	31	27	8799.39	9486.69	8376.93	7145.43	3755.81	9363.87	4921.33	3160.97	5837.97	8441.71	6317.43	5390.49	7540.45	5156.97	4817.04	7289.32	4674.05	3601.73	4424.52	4963.78		0.711499	0.687822	0.759115	0.680829	0.522476
1500001M20RIK	sp|Q3TUH1|MMP37_MOUSE	MMP37-like protein, mitochondrial OS=Mus musculus PE=1 SV=2	8	9	1304.94	1315.51	1148.29	1227.22	1368.62	1234.35	1650.54	1313.09	1220.21	1050.73	1252.15	1056.57	1232.12	1558.24	1361.43	1566.71	1463.45	1686	1908.99	1705.78		1.13519	0.956514	0.944988	1.19734	1.35394
1600014C10RIK	sp|Q8WUR0|CS012_MOUSE	Uncharacterized protein C19orf12 homolog OS=Mus musculus PE=2 SV=1	1	3	44.5563	49.2416	213.188	400.701	47.1631	50.005	401.123	40.1307	313.044	317.761	48.1666	408.354	206.075	45.54	52.5748	186.334	35.7887	32.0796	225.457	241.529		0.938816	1.26409	1.24838	0.535922	0.755778
1700021F05RIK	sp|Q9CQF4|CF203_MOUSE	Uncharacterized protein C6orf203 homolog OS=Mus musculus PE=1 SV=1	5	7	2100.91	2246.55	2030.38	2135.3	2475.74	2611	2299.39	1470.9	1831.97	2085.35	2138.92	2782.04	3021.26	2388.96	1924.57	2283.9	3251.38	3675.79	3482.51	4047.25		1.15682	0.843907	1.24391	1.03329	1.69819
1700037H04RIK	sp|Q9D1K7|CT027_MOUSE	UPF0687 protein C20orf27 homolog OS=Mus musculus PE=2 SV=3	9	9	952.961	879.574	1024.28	1480.55	914.401	889.398	890.366	1483.48	1314.46	1883.15	821.644	1206.89	1130.21	1047.89	964.522	1066.23	1505.71	1427.09	1389.91	1550.97		0.828203	1.439	0.971018	0.946392	1.3542
1700052N19RIK	sp|A6H630|CF211_MOUSE	UPF0364 protein C6orf211 homolog OS=Mus musculus PE=2 SV=1	12	11	2040.15	1959.67	3416.16	3276.15	1912.91	1732.17	3368.61	2552.72	3877.01	3735.76	2709.72	4311.54	3733.83	3010.24	2816.28	4570.79	2330.03	2563.09	4004.67	3301.85		0.874623	1.26766	1.34118	1.29657	1.14099
1810009A15RIK	tr|Q9D937|Q9D937_MOUSE	MCG127334 OS=Mus musculus GN=1810009A15Rik PE=2 SV=1	4	3	323.117	313.169	434.593	347.995	444.971	309.523	349.953	358.845	483.005	325.512	385.534	353.992	345.659	280.41	279.885	359.956	300.121	276.096	276.359	305.34		1.03786	1.09698	1.01976	0.864771	0.816081
1810011O10RIK	sp|Q9D915|CH004_MOUSE	Uncharacterized protein C8orf4 homolog OS=Mus musculus PE=2 SV=1	1	1	199.122	206.545	182.724	329.524	171.781	195.722	182.676	142.127	113.655	200.413	106.004	227.917	172.136	114.204	129.094	87.3296	123.781	112.651	96.2018	125.956		0.799171	0.662653	0.735082	0.480258	0.499599
1810012P15RIK	sp|Q3UN90|CQ108_MOUSE	UPF0631 protein C17orf108 homolog OS=Mus musculus PE=2 SV=1	3	2	685.523	707.164	718.573	567.826	892.383	999.674	642.268	664.441	390.38	666.233	462.717	582.507	663.244	487.125	514.088	501.519	804.961	893.286	784.181	1017.28		1.26129	0.856538	0.850274	0.747883	1.30631
1810013D10RIK	tr|D3Z7Q2|D3Z7Q2_MOUSE	Uncharacterized protein OS=Mus musculus GN=1810013D10Rik PE=4 SV=1	3	3	588.888	642.76	828.402	733.795	1465.94	1068.79	1249.34	1079.03	947	795.857	658.29	1183.8	1030.14	842.783	789.732	1179.51	1170.62	1525.8	1327.88	1639.96		1.80591	1.34671	1.37074	1.34201	2.02741
1810020D17RIK	sp|Q8R0P4|CK067_MOUSE	UPF0366 protein C11orf67 homolog OS=Mus musculus PE=2 SV=1	11	12	1929.52	1943.98	2013.36	3127.24	3135.93	3092.32	3400.94	2324.48	2892.27	3065.96	657.544	1555.91	1571.12	922.474	821.451	1080.38	1744.81	1764.67	1966.51	2645.91		1.42432	1.22515	0.559801	0.417761	0.901023
1810046J19RIK	sp|Q9CQ86|CQ037_MOUSE	Protein C17orf37 homolog OS=Mus musculus PE=2 SV=1	4	4	505.157	519.539	631.725	645.816	677.862	658.581	769.072	558.372	737.854	678.62	435.537	800.618	812.516	465.288	472.993	705.325	477.85	471.574	628.563	723.488		1.2194	1.14373	1.18648	0.951889	0.999669
1810049H13RIK	sp|Q9CR10|CQ090_MOUSE	Uncharacterized protein C17orf90 homolog OS=Mus musculus PE=2 SV=1	1	1	200.866	146.995	150.222	198.032	217.47	257.568	351.297	112.632	172.092	162.315	121.424	114.146	93.7095	177.987	86.6548	101.195	74.6175	100.681	183.345	167.02		1.58276	0.856256	0.630699	0.700722	0.755139
1810063B05RIK	tr|Q8BGD8|Q8BGD8_MOUSE	RIKEN cDNA 1810063B05 OS=Mus musculus GN=1810063B05Rik PE=2 SV=1	4	3	393.886	416.737	261.167	299.848	1150.29	825.123	837.786	895.731	409.462	402.105	420.524	1260.27	677.435	685.481	442.045	490.374	758.959	891.878	885.139	1119.69		2.73464	1.65962	2.29237	1.57272	2.66518
1810063B07RIK	sp|Q8K190|CF064_MOUSE	Uncharacterized protein C6orf64 homolog OS=Mus musculus PE=2 SV=1	1	1	11.1096	16.2015	50.52	38.6235	5.74626	11.025	41.4732	10.8756	40.5298	43.5653	18.0367	43.7719	47.0084	19.2912	16.1762	62.5676	16.3411	17.5962	58.7534	57.7272		0.666863	1.08736	1.24589	1.12244	1.29164
2010107G23RIK	sp|Q9D882|CJ035_MOUSE	Uncharacterized protein C10orf35 homolog OS=Mus musculus PE=2 SV=1	1	1	8.78435	9.48021	41.4783	28.7926	16.9626	13.7828	37.5398	17.4936	34.2788	31.9462	17.0019	43.3479	41.4603	21.2027	20.3581	57.2892	22.5372	21.7794	43.3011	47.0629		1.02837	1.26079	1.53325	1.48867	1.52121
2010107H07RIK	sp|Q8C1Q6|CC078_MOUSE	UPF0640 protein C3orf78 homolog OS=Mus musculus PE=2 SV=2	2	3	307.106	331.174	270.538	293.242	463.777	322.832	424.086	366.589	365.934	217.855	176.389	213.227	221.718	174.6	231.997	248.867	164.223	198.983	224.857	238.563		1.34291	1.05417	0.678096	0.727046	0.687675
2210010C04RIK	tr|Q9CPN9|Q9CPN9_MOUSE	RIKEN cDNA 2210010C04, isoform CRA_b OS=Mus musculus GN=2210010C04Rik PE=2 SV=1	2	2	497.987	461.194	371.901	215.401	440.195	625.037	324.463	237.417	280.896	221.904	315.324	224.761	873.044	272.037	251.843	523.906	604.354	787.97	546.613	574.759		1.19816	0.638194	1.21836	0.903371	1.62543
2310003L22RIK	sp|A2APY7|CT007_MOUSE	Probable methyltransferase C20orf7 homolog, mitochondrial OS=Mus musculus PE=2 SV=1	13	9	2108.29	1922.54	2169.4	2511.08	3076.98	3105.29	3858.68	1854.99	2631.92	2289.68	1160.13	2798.86	2669.43	1517.11	1332.67	1815.32	1789.91	1894.1	2631.32	2950.36		1.53684	1.03721	1.01453	0.71403	1.06364
2310014H01RIK	sp|Q8BQ30|PHTNS_MOUSE	Phostensin OS=Mus musculus PE=1 SV=1	5	5	564.206	590.083	804.454	766.164	567.575	609.742	697.583	352.801	566.628	588.384	687.216	619.476	686.327	353.096	309.244	617.448	431.083	334.336	392.22	520.915		0.917413	0.737793	0.975211	0.626217	0.616004
2310022B05RIK	sp|Q8C3W1|CA198_MOUSE	Uncharacterized protein C1orf198 homolog OS=Mus musculus PE=1 SV=1	2	2	88.2196	136.976	136.347	129.803	149.538	124.723	158.787	105.217	120.037	134.602	105.719	189.52	129.983	82.2505	80.8593	100.028	96.4522	91.288	100.772	142.915		1.17513	0.976519	1.1539	0.71406	0.878052
2310028O11RIK	sp|Q7TNS2|CA151_MOUSE	UPF0327 protein C1orf151 homolog OS=Mus musculus PE=2 SV=1	4	5	609.453	555.215	623.895	625.231	827.872	817.6	962.085	711.257	537.428	513.732	449.772	717.773	633.623	677.405	586.968	738.315	886.832	960.522	944.058	1001.17		1.44036	0.973526	0.994931	1.10625	1.57121
2310030N02RIK	sp|A2AIL4|CH038_MOUSE	UPF0551 protein C8orf38 homolog, mitochondrial OS=Mus musculus PE=1 SV=1	4	4	431.522	474.487	436.611	539.615	553.313	429.667	545.577	528.022	448.204	447.589	552.001	482.699	528.817	622.145	562.075	637.008	651.268	610.656	829.126	777.59		1.0828	1.0086	1.10756	1.29012	1.52406
2310036O22RIK	sp|Q9D735|CS043_MOUSE	Uncharacterized protein C19orf43 homolog OS=Mus musculus PE=2 SV=1	5	2	478.012	656.654	435.846	385.921	578.129	771.153	303.375	434.298	234.049	430.552	428.879	396.717	399.873	300.499	375.895	283.826	269.599	215.331	143.378	217.582		1.12631	0.748913	0.835172	0.654402	0.432364
2310047M10RIK	sp|Q9D6W8|CQ059_MOUSE	Uncharacterized protein C17orf59 homolog OS=Mus musculus PE=1 SV=1	2	1	156.451	150.831	64.2828	61.0578	150.58	176.22	66.1705	143.453	64.6434	62.455	164.336	62.1236	75.3885	140.856	126.605	85.9589	176.184	150.123	79.077	88.7179		1.21113	0.833833	0.930288	1.08923	1.14211
2310061C15RIK	sp|Q8K199|CP061_MOUSE	Uncharacterized protein C16orf61 homolog OS=Mus musculus PE=2 SV=1	1	3	488.476	518.675	778.804	839.429	1316.26	973.135	1503.86	564.677	610.28	791.943	441.332	1367.4	1472.3	455.416	445.872	1041.69	801.075	1235.38	1532.97	2292.5		1.92645	0.998914	1.66631	0.986765	2.23279
2310061I04RIK	tr|B8JJ66|B8JJ66_MOUSE	MCG141136, isoform CRA_a OS=Mus musculus GN=2310061I04Rik PE=4 SV=1	8	6	888.189	841.806	846.218	720.406	1146.02	861.83	1158.43	978.73	788.037	659.55	712.435	642.395	657.225	808.653	766.725	860.779	860.567	1095.74	950.901	782.809		1.28062	0.981336	0.813785	0.985315	1.11933
2410001C21RIK	sp|Q99K95|CT043_MOUSE	UPF0549 protein C20orf43 homolog OS=Mus musculus PE=2 SV=1	3	4	852.722	768.597	319.542	344.805	682.907	847.207	267.56	823.055	279.136	318.577	791.148	309.719	377.205	722.843	683.822	242.959	939.574	837.106	276.875	356.526		1.04867	0.828798	0.862227	0.962301	1.05443
2410091C18RIK	sp|Q9CWG8|MIDA_MOUSE	Protein midA homolog, mitochondrial OS=Mus musculus PE=2 SV=4	21	20	4408.12	4490.06	2506.63	4282.29	7796.86	6160.74	4940.36	6513.3	4488.6	3560.11	4494.28	4179.83	4002.3	5784.55	5598.75	3194.93	8557.02	8668.47	5460.22	5850.83		1.60624	1.23771	1.07744	1.23908	1.81911
2610019F03RIK	sp|Q8C5P7|CH042_MOUSE	Uncharacterized protein C8orf42 homolog OS=Mus musculus PE=2 SV=1	5	1	328.133	442.766	27.131	42.2697	382.42	572.541	31.3065	303.589	20.6055	36.5673	339.922	39.4007	32.0367	473.519	387.743	30.4484	441.853	387.299	27.027	32.2888		1.56494	0.572433	0.652718	1.41491	1.05732
2610029I01RIK	tr|Q9D0B5|Q9D0B5_MOUSE	Novel rhodanese-like protein OS=Mus musculus GN=2610029I01Rik PE=2 SV=1	7	6	549.692	563.883	584.472	711.037	1153.11	1100.55	1492.05	860.579	1061.15	801.609	1249.2	4983.07	3482.56	2249.99	1414.65	3329.42	2595.68	2834.73	4408.2	5912.31		2.07311	1.50726	5.37678	3.87094	6.53814
2610034B18RIK	sp|Q9D0A3|CO038_MOUSE	UPF0552 protein C15orf38 homolog OS=Mus musculus PE=2 SV=1	8	4	898.694	1139.74	973.345	1098.03	1122.68	1358.91	1202.56	765.17	1081.76	1114.62	676.44	624.241	868.662	554.646	619.381	504.877	522.877	480.562	426.511	629.088		1.19524	0.960807	0.703793	0.544682	0.501006
2610301B20RIK	sp|Q3UJP5|CH037_MOUSE	Uncharacterized protein C8orf37 homolog OS=Mus musculus PE=2 SV=1	3	1	485.171	505.223	27.76	43.1924	508.054	591.257	33.9321	463.836	28.4945	36.6069	457.684	38.6774	31.8786	447.302	413.848	26.5202	530.576	549.239	35.0778	36.866		1.42365	0.664487	0.66361	1.11515	1.08519
2610301G19RIK	sp|Q8VDP4|K1967_MOUSE	Protein KIAA1967 homolog OS=Mus musculus PE=1 SV=2	14	17	2521.31	2511.95	2928.72	3247.13	2840.05	2096.21	3074.5	2805.27	3290.85	2921.94	3428.41	3356.99	2831.47	2633.16	2991.7	3408.49	2629.34	2620.04	3201.01	3009.32		0.952887	1.07271	1.14393	1.07452	1.02236
2810002N01RIK	sp|Q9CQW7|CN153_MOUSE	UPF0671 protein C14orf153 homolog OS=Mus musculus PE=2 SV=1	3	2	360.937	333.736	211.48	415.245	630.993	368.288	552.35	688.005	512.481	404.304	865.17	778.082	669.589	1097.66	834.018	855.132	951.877	1128.97	930.176	741.017		1.56565	1.61929	2.33373	2.81199	2.83945
2810006K23RIK	sp|Q80VP5|CL065_MOUSE	Probable peptide chain release factor C12orf65 homolog, mitochondrial OS=Mus musculus PE=2 SV=1	2	1	138.865	155.151	38.4456	27.8961	200.522	182.103	30.7694	80.0439	24.1059	29.7988	52.3265	18.6911	26.4507	50.7614	66.5935	15.4086	76.0835	89.8322	23.5024	31.6626		1.52957	0.495612	0.360635	0.491228	0.613502
2810055F11RIK	sp|Q9CXA2|PRCM_MOUSE	Probable proline racemase OS=Mus musculus PE=2 SV=1	18	17	5070.04	4744.16	3969.3	4327.08	5308.76	4990.83	4474.8	4421.57	4214.46	4285.41	3444.19	3092.08	3321.58	3316.58	3341.12	3414.02	3011.17	2835.06	2530.08	2330.05		1.08772	0.951299	0.725753	0.741498	0.591166
2810405K02RIK	sp|Q9DB60|PGFS_MOUSE	Prostamide/prostaglandin F synthase OS=Mus musculus PE=1 SV=1	9	11	2274.36	2299.36	1852.35	2273.53	3077.69	2708.23	3185.28	1565.01	2026.68	1636.3	1668.02	1807.18	1527.59	1410.95	1096.75	1846.49	2409.22	2366.98	2436.13	3237.39		1.37496	0.801261	0.766746	0.667339	1.20117
2900010M23RIK	sp|Q9CQY6|CF125_MOUSE	Uncharacterized protein C6orf125 homolog OS=Mus musculus PE=2 SV=1	7	6	2583.81	2633.76	2294.8	2070.36	3062.32	3713.46	2599.84	2050.32	2265.26	2230.69	1503.23	1530.39	1672.86	1886.45	1204.47	1524.77	2792.45	2625.19	2322.61	2650.36		1.30452	0.910843	0.654857	0.642222	1.08431
2900073G15RIK	tr|Q6ZWQ9|Q6ZWQ9_MOUSE	MCG5400 OS=Mus musculus GN=2900073G15Rik PE=2 SV=1	2	2	65.0078	79.7183	114.845	87.3649	101.364	119.571	110.008	59.236	91.2616	82.5513	96.1094	120.738	139.461	60.3665	46.1197	93.5658	54.0866	65.1996	78.8093	112.637		1.27187	0.895646	1.36935	0.768833	0.895648
3110001D03RIK	sp|Q9CQ00|CI123_MOUSE	Transmembrane protein C9orf123 homolog OS=Mus musculus PE=2 SV=1	2	3	425.279	539.115	1047.73	895.328	863.215	607.606	1886.64	945.588	1430.11	870.099	430.653	1191.36	806.843	550.256	566.635	1071.8	538.57	631.01	1296.36	1200.49		1.5397	1.4885	1.11385	1.00372	1.26105
3110040N11RIK	sp|Q9CRC3|CO040_MOUSE	UPF0235 protein C15orf40 homolog OS=Mus musculus PE=2 SV=1	1	3	11.6818	15.9346	314.874	477.788	30.4541	18.3219	680.3	26.4497	486.331	514.452	10.9208	671.725	630.33	15.7092	15.744	320.085	19.4419	19.6137	472.097	717.788		1.18509	1.66973	2.1342	0.571413	1.4982
4632428N05RIK	sp|Q9D659|GI24_MOUSE	Platelet receptor Gi24 OS=Mus musculus PE=2 SV=1	2	2	151.493	155.418	110.804	213.359	173.619	177.842	151.795	158.959	157.174	157	219.322	109.577	137.284	148.961	136.877	169.892	190.265	195.715	155.469	176.675		1.06328	0.999636	0.984951	0.962866	1.13794
4930402H24RIK	sp|Q7TT23|CT194_MOUSE	Uncharacterized protein C20orf194 homolog OS=Mus musculus PE=2 SV=2	2	2	377.174	366.85	254.196	269.935	500.009	279.661	333.912	857.812	441.079	359.461	834.946	470.125	447.184	1148.1	1025.21	876.079	1065.45	1106.33	713.217	655.472		1.17082	1.74358	1.84231	3.20611	2.79183
4930455C21RIK	sp|Q8BUY5|CC001_MOUSE	Transmembrane protein C3orf1 homolog OS=Mus musculus PE=2 SV=1	7	9	690.16	726.378	1368.54	1177.28	797.876	674.314	1617.23	725.663	1445.93	1154.39	756.2	1313.83	1541.63	978.538	902.092	1709.81	990.274	1095.74	2203.2	1956.61		1.03959	1.11919	1.21532	1.20818	1.57629
4930471M23RIK	sp|Q8VE96|CB018_MOUSE	Transmembrane protein C2orf18 homolog OS=Mus musculus PE=2 SV=1	1	1	11.8204	14.0159	43.7448	32.4379	13.1237	14.366	30.3768	17.0917	31.8812	23.7941	36.4158	71.0598	60.9923	28.111	25.3189	93.8931	27.3268	22.145	62.6442	62.5679		0.756285	0.951025	2.20179	1.92543	1.71227
4930572J05RIK	sp|Q80ZW2|CH055_MOUSE	UPF0670 protein C8orf55 homolog OS=Mus musculus PE=2 SV=1	2	1	156.859	164.887	132.523	140.885	147.604	141.794	167.879	134.24	178.257	116.05	107.081	90.1579	54.5264	113.376	116.285	84.7753	88.6925	104.463	73.5472	51.394		1.02445	0.960082	0.564035	0.704437	0.534478
4931406C07RIK	sp|Q91V76|CK054_MOUSE	Ester hydrolase C11orf54 homolog OS=Mus musculus PE=2 SV=1	40	44	9727.71	10232.2	8831.3	10212.2	8223.18	10149.7	9068.93	8577.16	9296.83	11133.5	12775	17446	20500.1	14972.6	13637.9	16944.6	14441.2	13485.2	13235.6	16642.5		0.938099	0.991623	1.7339	1.55731	1.48204
4931406P16RIK	tr|Q8C5X1|Q8C5X1_MOUSE	Novel protein OS=Mus musculus GN=4931406P16Rik PE=2 SV=1	3	7	238.006	294.94	950.073	973.008	293.476	257.834	1070.28	202.037	769.186	732.109	281.608	590.867	671.733	230.066	189.261	839.673	174.216	177.408	566.935	556.963		0.880332	0.924709	0.838323	0.683489	0.600776
4932431P20RIK	tr|E9Q1N0|E9Q1N0_MOUSE	Uncharacterized protein OS=Mus musculus GN=4932431P20Rik PE=4 SV=1	6	3	1618.71	1509.19	1216.84	1038.43	1141.13	2249.41	988.247	1053.33	892.494	1050.03	1201.7	958.743	908.01	1041.52	902.548	853.989	870.046	854.363	617.06	776.642		1.08456	0.742029	0.760012	0.693037	0.579233
4933403F05RIK	sp|Q8BGY7|CR019_MOUSE	Uncharacterized protein C18orf19 homolog OS=Mus musculus PE=2 SV=1	14	14	3570.59	3419.27	4679.7	4259.14	3219.34	2935.29	4959.46	3360.63	4210.91	4073.84	4513.33	6347.32	6920.92	5680.58	5745.64	7302.43	5695.26	6481	10555.1	8248.08		0.93032	0.974792	1.48843	1.56771	1.94488
4933424B01RIK	sp|Q8QZV7|M89BB_MOUSE	Cell cycle regulator Mat89Bb homolog OS=Mus musculus PE=2 SV=2	3	2	194.944	173.264	352.269	410.066	163.071	167.16	307.734	185.879	385.46	383.326	168.91	344.011	334.532	157.49	154.494	280.133	178.278	168.765	295.221	343.839		0.7524	1.12591	0.999464	0.698327	0.872239
5031439G07RIK	sp|Q3UE31|K0930_MOUSE	Uncharacterized protein KIAA0930 homolog OS=Mus musculus PE=1 SV=2	1	1	80.6144	103.608	80.269	70.2795	92.9239	90.9405	63.484	95.3003	74.6343	54.6137	295.182	82.9309	85.29	227.758	186.638	128.239	99.5252	94.834	64.4597	58.4793		0.985145	0.894337	1.84565	2.16122	0.947808
5033411D12RIK	sp|Q7TNE1|CG010_MOUSE	CaiB/baiF CoA-transferase family protein C7orf10 homolog OS=Mus musculus PE=2 SV=1	8	13	2406.33	2455.91	2420.9	3466.13	3064.31	2463.46	3072.6	2065.19	2534.56	2102.48	718.635	2170.71	1589.5	767.912	1622.01	880.993	331.269	492.842	622.936	529.335		1.06678	0.83134	0.555553	0.405722	0.183862
5033414D02RIK	sp|Q9D3P8|CI046_MOUSE	Transmembrane protein C9orf46 homolog OS=Mus musculus PE=2 SV=1	3	2	273.012	279.803	421.401	297.114	443.72	451.564	738.479	608.706	455.935	312.783	349.885	582.254	267.125	272.783	336.258	589.442	491.991	390.284	372.549	517.683		1.71344	1.4446	1.25775	1.25693	1.39422
5730437N04RIK	sp|Q8VCR3|CF035_MOUSE	UPF0463 transmembrane protein C6orf35 homolog OS=Mus musculus PE=2 SV=1	1	3	272.677	303.587	540.641	507.436	289.976	257.012	535.842	325.348	550.71	532.42	441.101	1020.93	981.315	732.424	684.502	1192.15	538.268	692.724	1143.67	1083.38		0.888837	1.15614	2.00561	2.14165	2.12889
5730455P16RIK	sp|Q9CYI0|NJMU_MOUSE	Protein Njmu-R1 OS=Mus musculus PE=2 SV=2	5	3	344.308	351.141	394.174	410.739	338.286	312.361	405.656	421.676	461.321	415.149	363.985	411.567	364.173	356.241	366.023	404.205	319.447	308.594	353.933	388.519		0.938709	1.15363	1.01284	1.00106	0.913442
5730469M10RIK	sp|Q9CYH2|CJ058_MOUSE	UPF0765 protein C10orf58 homolog OS=Mus musculus PE=1 SV=2	21	22	3949.9	4217.26	5217.42	5954.97	4062.54	3486.29	6628.42	6343.57	7534.55	6202.23	4325	6631.45	7334.36	6419.88	7261.59	6624.38	4757.67	4922.81	6858.19	5629.19		0.977428	1.38441	1.26103	1.39995	1.14625
5730508B09RIK	sp|Q9CZL2|CD032_MOUSE	Uncharacterized protein C4orf32 homolog OS=Mus musculus PE=2 SV=1	2	2	259.635	265.726	54.6362	79.4034	208.692	229.314	65.1041	287.824	123.765	101.189	236.977	138.47	87.4572	225.654	256.764	90.6532	216.653	218.705	77.9337	57.6888		1.01731	1.03686	0.936011	1.15877	0.865909
6330578E17RIK	sp|Q99M07|CB064_MOUSE	Uncharacterized protein C2orf64 homolog OS=Mus musculus PE=2 SV=1	4	4	648.43	834.723	449.092	491.053	1335.78	1503.59	670.339	639.086	460.809	568.173	565.01	851.921	705.42	681.117	777.367	524.352	1565.67	1284.48	808.474	1081.45		1.93109	0.917795	1.16775	1.09098	1.95604
8430427H17RIK	sp|Q6DIB4|CT112_MOUSE	Uncharacterized protein C20orf112 homolog OS=Mus musculus PE=2 SV=1	1	1	73.4465	50.8574	76.5912	43.8217	49.4924	36.4234	44.7993	31.2638	42.7629	35.0828	38.065	69.1118	69.5713	36.107	36.0973	51.4142	39.13	32.8268	37.4179	44.039		0.712198	0.59448	0.963008	0.673532	0.626903
9030617O03RIK	sp|Q8BH86|CN159_MOUSE	UPF0317 protein C14orf159 homolog, mitochondrial OS=Mus musculus PE=2 SV=1	34	39	9930.48	11871.6	13875.4	14008.6	12396.3	12824.1	15090.4	9909.49	13011.1	14277.7	4114.61	9597.31	9929.05	4729.05	7092.45	5362.18	4169.44	5222.65	5691.52	5321.03		1.08175	0.998221	0.634409	0.461126	0.410671
9030624J02RIK	sp|Q8BWQ6|CP062_MOUSE	UPF0505 protein C16orf62 homolog OS=Mus musculus PE=2 SV=2	15	9	2471	2590.41	1986.07	1857.83	2528.24	2012.35	1828.25	3311.22	2118.4	1872.77	3668.32	1680.72	1652.77	2827.4	2959.82	2208.77	2831.09	3081.91	2131.28	1842.19		0.953564	1.09334	1.04833	1.19719	1.11018
9430016H08RIK	sp|Q8BHE8|CB047_MOUSE	Uncharacterized protein C2orf47 homolog, mitochondrial OS=Mus musculus PE=2 SV=1	6	7	1830.45	1783.5	1690.11	1897.54	2607.77	1923.27	2597.16	2378.88	2124.55	1723.62	2003.12	2236.85	2129.69	2217.56	2052.9	2433.71	2568.71	2917.51	3547.64	3129.15		1.31974	1.1529	1.1793	1.24124	1.68893
A2LD1	sp|Q923B0|A2LD1_MOUSE	Gamma-glutamylaminecyclotransferase OS=Mus musculus GN=A2ld1 PE=1 SV=1	2	2	193.848	196.704	237.806	253.959	215.76	204.597	214.429	158.189	208.664	249.365	158.025	259.666	228.117	147.624	140.858	183.584	157.556	175.22	253.792	221.769		0.95927	0.931212	0.975927	0.713372	0.916152
A2M	sp|Q61838|A2M_MOUSE	Alpha-2-macroglobulin OS=Mus musculus GN=A2m PE=1 SV=3	129	118	61943	63296.2	44777.1	37391.2	28425.5	58116.9	27957.4	24122.9	30342.1	44221.9	28839.6	23827.4	29508.4	27665.2	34061	23149.8	25485.3	20930	18329.7	15885.8		0.73607	0.634416	0.52827	0.545632	0.388756
AAAS	sp|P58742|AAAS_MOUSE	Aladin OS=Mus musculus GN=Aaas PE=1 SV=1	2	6	610.981	517.953	617.276	646.27	618.338	553.981	681.619	517.922	617.057	567.616	255.186	566.826	429.844	250.793	289.485	697.888	145.418	160.981	555.085	496.41		1.0332	0.948859	0.697661	0.690032	0.567568
AACS	sp|Q9D2R0|AACS_MOUSE	Acetoacetyl-CoA synthetase OS=Mus musculus GN=Aacs PE=1 SV=1	48	48	3700.94	3492.77	5887.48	11499.2	6454	5166.05	7117.17	27523.1	21121.3	19937	6768.4	9282.01	10224.8	13483.2	11728	9721.48	20174.6	21615	22880.8	17899		1.01638	3.72012	1.42527	1.89488	3.35916
AAK1	sp|Q6PIU9|YJ005_MOUSE	Uncharacterized protein FLJ45252 homolog OS=Mus musculus PE=1 SV=2	6	5	660.202	666.642	899.69	894.32	621.602	671.191	762.085	624.406	742.501	921.129	542.291	972.701	935.123	568.36	604.615	812.118	602.607	571.989	787.731	784.858		0.877913	0.977525	1.04677	0.848098	0.880267
AAMP	tr|Q3TJ22|Q3TJ22_MOUSE	Angio-associated migratory protein OS=Mus musculus GN=Aamp PE=2 SV=1	4	6	551.259	563.562	1754.09	1645.9	324.643	530.711	708.734	355.545	966.766	1784.35	586.495	1327.46	1251.99	589.677	426.737	1351.61	428.553	438.141	994.445	1023.9		0.461913	0.917472	0.93498	0.699335	0.639017
AARS	sp|Q8BGQ7|SYAC_MOUSE	Alanyl-tRNA synthetase, cytoplasmic OS=Mus musculus GN=Aars PE=1 SV=1	33	35	11912.7	11890.7	12673.3	8977.1	7517.8	7840.37	6985.09	11327.2	10021.1	10419.6	14426.5	8195.41	7139.19	9870.12	8893.4	11222.6	9031.15	9096.79	8538.89	7663.91		0.655414	0.931875	0.873007	0.879608	0.755289
AARS2	sp|Q14CH7|SYAM_MOUSE	Alanyl-tRNA synthetase, mitochondrial OS=Mus musculus GN=Aars2 PE=2 SV=1	20	21	1802.17	1782.64	1818.72	1906.64	2753.04	2120.74	2416.69	2838.86	2569.3	2021.87	2654.81	2371.79	2328.05	3289.91	3059.3	2691.62	3893.1	4465.62	3787.2	3547.67		1.32974	1.3552	1.34145	1.649	2.14682
AARSD1	sp|Q3THG9|AASD1_MOUSE	Alanyl-tRNA editing protein Aarsd1 OS=Mus musculus GN=Aarsd1 PE=1 SV=2	8	8	1871.76	1710.45	1467.78	1968.32	1575.2	1812.64	1434.52	1690.02	1761.46	1989.33	1097.33	2130.54	1621.67	1224.45	1308.24	1130.47	1324.28	1240.15	1030.35	1240.37		0.916148	1.03364	0.921312	0.695924	0.688932
AASDHPPT	sp|Q9CQF6|ADPPT_MOUSE	L-aminoadipate-semialdehyde dehydrogenase-phosphopantetheinyl transferase OS=Mus musculus GN=Aasdhppt PE=2 SV=1	10	6	779.273	729.25	733.492	829.074	963.697	735.191	799.513	1257.29	1079.7	1007.95	790.329	659.134	594.623	863.354	807.488	711.155	794.3	958.677	847.776	712.535		1.0847	1.45223	0.887453	1.03416	1.07886
ABCA1	sp|P41233|ABCA1_MOUSE	ATP-binding cassette sub-family A member 1 OS=Mus musculus GN=Abca1 PE=1 SV=4	11	9	2265.99	2263.38	1011.03	1127.05	1280.89	1648.81	830.274	1560.13	932.893	1180.26	2418.68	1303.39	1214.74	2019.28	2127.17	1464.4	1867.07	1733.28	1172.61	1139.83		0.751908	0.73457	0.987247	1.12204	0.886814
ABCA8B	sp|Q8K440-2|ABC8B_MOUSE	Isoform 2 of ATP-binding cassette sub-family A member 8-B OS=Mus musculus GN=Abca8b	1	2	126.514	133.173	167.045	347.574	150.392	124.102	160.892	129.934	154.81	197.752	112.969	229.667	150.136	109.793	107.101	154.892	104.721	97.7182	123.549	133.868		0.749722	0.830845	0.848541	0.640205	0.593895
ABCA9	sp|Q8K449|ABCA9_MOUSE	ATP-binding cassette sub-family A member 9 OS=Mus musculus GN=Abca9 PE=1 SV=2	2	3	246.368	283.514	305.22	388.035	290.894	221.567	321.979	316.775	328.992	316.183	275.858	289.405	204.586	198.019	242.178	337.5	188.357	192.467	216.731	257.436		0.909618	1.04862	0.839207	0.847762	0.699015
ABCB10	sp|Q9JI39|ABCBA_MOUSE	ATP-binding cassette sub-family B member 10, mitochondrial OS=Mus musculus GN=Abcb10 PE=2 SV=1	19	18	2676.73	2903.94	3356.5	3387.92	2839.59	2383.34	4571.23	2790.91	3794.19	2930.38	1864.12	2861.13	2834.62	2097.52	2475.95	2757	2115.32	2383.37	3262.54	2803.73		1.05954	1.02939	0.81783	0.793014	0.857192
ABCB1A	sp|P21447|MDR3_MOUSE	Multidrug resistance protein 3 OS=Mus musculus GN=Abcb1a PE=1 SV=3	6	5	793.65	866.088	745.531	777.92	631.117	615.874	573.698	801.382	716.864	640.964	883.581	738.43	644.102	842.753	1037.68	786.487	863.275	1036.49	822.419	677.873		0.762626	0.904422	0.9492	1.11709	1.06813
ABCB6	sp|Q9DC29|ABCB6_MOUSE	ATP-binding cassette sub-family B member 6, mitochondrial OS=Mus musculus GN=Abcb6 PE=1 SV=1	9	5	704.497	730.783	540.64	586.308	777.905	625.818	718.289	711.527	605.176	504.456	1063.43	730.988	640.59	1096.41	890.087	894.49	805.688	889.935	737.662	602.986		1.10425	0.947696	1.26713	1.49921	1.18501
ABCB7	sp|Q61102|ABCB7_MOUSE	ATP-binding cassette sub-family B member 7, mitochondrial OS=Mus musculus GN=Abcb7 PE=1 SV=3	14	15	2345.65	2407.63	3204.8	3617.17	2530.53	2105.04	4081.73	2838.96	3651.68	3125.76	2663.09	3533.65	3287	2960.09	2908.21	4178.37	3529.22	3751.15	5769.45	4891.66		1.00413	1.1077	1.09242	1.15726	1.54999
ABCB8	sp|Q9CXJ4|ABCB8_MOUSE	ATP-binding cassette sub-family B member 8, mitochondrial OS=Mus musculus GN=Abcb8 PE=2 SV=1	27	28	6710.78	6637.12	6512.21	5928.45	7314.05	5579.33	8692.9	7360.66	7372.76	5672.39	4331.37	4935.23	5222.83	4937.67	6193.7	4662.64	5895.27	6566.4	6937.47	5436.48		1.11607	1.05503	0.74914	0.81659	0.963048
ABCB9	sp|Q9JJ59-2|ABCB9_MOUSE	Isoform 2 of ATP-binding cassette sub-family B member 9 OS=Mus musculus GN=Abcb9	1	2	71.69	92.732	100.769	115.354	105.271	76.6887	120.226	88.1837	92.1597	86.5533	121.152	167.025	124.459	194.521	112.629	209.907	94.4375	84.2792	115.686	100.613		1.05878	0.935138	1.44577	1.81164	1.03803
ABCC1	sp|O35379|MRP1_MOUSE	Multidrug resistance-associated protein 1 OS=Mus musculus GN=Abcc1 PE=1 SV=1	23	23	3260.58	3082.8	6384.73	5718.14	3201.77	2768.34	6664.43	3329.76	5313.53	4744.57	3922.42	5209.23	5280.91	3415.52	3183.58	6528.85	3592.29	3834.29	6735.5	6213.57		0.913251	0.967702	1.04177	0.948916	1.1046
ABCC10	sp|Q8R4P9-2|MRP7_MOUSE	Isoform 2 of Multidrug resistance-associated protein 7 OS=Mus musculus GN=Abcc10	2	3	302.774	300.536	418.595	498.948	341.779	279.124	509.4	438.622	391.849	843.54	500.712	789.727	536.283	604.094	678.075	1509.34	350.15	432.829	676.155	442.154		0.990938	1.46761	1.60149	2.44732	1.25015
ABCC4	tr|E9Q236|E9Q236_MOUSE	Uncharacterized protein OS=Mus musculus GN=Abcc4 PE=3 SV=1	21	23	2640.16	2373.53	4599.56	2281.56	1519.74	1671.49	2241.3	2081.71	2811.22	2337.1	4501.78	2587.09	2470.56	2863.28	2585.26	5167.22	3994.07	4995.95	5711.8	4222.98		0.608952	0.810442	1.07155	1.18996	1.59101
ABCC9	sp|P70170-2|ABCC9_MOUSE	Isoform SUR2B of ATP-binding cassette sub-family C member 9 OS=Mus musculus GN=Abcc9	6	5	899.321	904.336	633.127	480.246	548.565	529.77	547.261	562.989	398.967	405.838	1262.9	761.389	850.765	1276.12	1295.65	950.52	1141.68	1236.43	872.971	827.183		0.743037	0.625199	1.31415	1.60999	1.39809
ABCD1	sp|P48410|ABCD1_MOUSE	ATP-binding cassette sub-family D member 1 OS=Mus musculus GN=Abcd1 PE=1 SV=1	8	9	1541.17	1432.25	1237.93	884.29	1446	1154.73	869.401	1695.14	1042.49	853.992	1710.39	827.344	829.351	1230.77	1645.14	1205.01	1053.52	1171.61	773.03	742.459		0.908	0.93979	0.881036	1.06782	0.734082
ABCD2	sp|Q61285|ABCD2_MOUSE	ATP-binding cassette sub-family D member 2 OS=Mus musculus GN=Abcd2 PE=1 SV=1	10	12	2625.8	2458.61	1777.42	1806.75	2858.04	2249.51	1786.58	3135.47	2093.67	1389.32	1571.04	1099.11	1014.46	1339.78	2134.95	1262.53	992.285	1370.89	785.875	775.466		1.0604	1.018	0.566738	0.728648	0.452728
ABCD3	sp|P55096|ABCD3_MOUSE	ATP-binding cassette sub-family D member 3 OS=Mus musculus GN=Abcd3 PE=1 SV=2	45	38	7243.51	7092.48	10087.6	5465.95	3468.28	3411.09	4836.46	6577.31	7406.42	7272.71	16853.3	9772.75	15843.1	16904	20281.2	24296.5	7329.54	7172.14	8389.78	6830.56		0.522628	0.948222	1.89449	2.74262	0.994395
ABCD4	sp|O89016|ABCD4_MOUSE	ATP-binding cassette sub-family D member 4 OS=Mus musculus GN=Abcd4 PE=2 SV=2	6	5	411.36	415.806	514.159	735.058	455.169	371.825	614.364	706.441	905.009	773.67	903.677	1574.4	1509.36	1254.45	1164.5	1596.77	1169.25	1228.69	1695.35	1517.64		0.925557	1.53159	2.5605	2.57867	2.70226
ABCE1	sp|P61222|ABCE1_MOUSE	ATP-binding cassette sub-family E member 1 OS=Mus musculus GN=Abce1 PE=2 SV=1	25	22	4720.98	4703.19	6054.73	5357.03	3770.08	3211.38	4979.7	6246.02	6633.3	6180.13	7391.63	6534.75	6087.72	6983.87	6975.49	8083.43	5074.58	5284.58	6469.03	5550.2		0.765419	1.21965	1.28074	1.41056	1.07403
ABCF1	sp|Q6P542|ABCF1_MOUSE	ATP-binding cassette sub-family F member 1 OS=Mus musculus GN=Abcf1 PE=1 SV=1	24	25	4830.27	5118.65	4493.63	4089.49	3823.99	3903.36	2924.97	5524.73	3795.29	4539.52	7147.75	4626.03	4574.72	7075.64	6350.49	5537.46	5721.87	5929.09	4507.89	4311.8		0.766407	0.997159	1.17623	1.36438	1.10461
ABCF2	sp|Q99LE6|ABCF2_MOUSE	ATP-binding cassette sub-family F member 2 OS=Mus musculus GN=Abcf2 PE=2 SV=1	19	15	4233.58	4264.16	5235.63	3758.56	2473.14	2777.9	2732.86	4012.56	3565.59	4317.31	5713.22	4416.27	4470.51	5788.09	5374.32	5430.42	4211	4394.84	4457.12	3909.57		0.608578	0.906739	1.11289	1.2648	0.970306
ABCF3	sp|Q8K268|ABCF3_MOUSE	ATP-binding cassette sub-family F member 3 OS=Mus musculus GN=Abcf3 PE=2 SV=1	15	10	2807.38	2913.71	2215.84	1760.37	2137.2	2085.02	1320.82	2551.59	1460.52	1727.73	2921.77	1690.76	1470.27	2791.96	2811.71	2215.49	2213.54	2160.78	1592.97	1341.77		0.762142	0.789202	0.836357	1.0751	0.753722
ABCG2	sp|Q7TMS5|ABCG2_MOUSE	ATP-binding cassette sub-family G member 2 OS=Mus musculus GN=Abcg2 PE=2 SV=1	6	2	841.906	923.825	341.49	309.713	662.322	645.746	298.078	687.302	323.942	287.263	1024.44	329.989	330.112	890.574	892.654	435.073	922.601	989.774	420.608	363.297		0.886051	0.716339	0.929302	1.22375	1.11558
ABHD10	sp|Q6PE15-2|ABHDA_MOUSE	Isoform 2 of Abhydrolase domain-containing protein 10, mitochondrial OS=Mus musculus GN=Abhd10	4	5	1203.5	1310.64	720.584	668.316	1133.11	1094.22	751.368	701.693	594.69	652.351	839.046	565.728	678.537	806.312	896.767	588.064	1082.46	1007.85	713.296	757.751		1.01756	0.665715	0.711688	0.782687	0.912458
ABHD11	sp|Q8K4F5|ABHDB_MOUSE	Abhydrolase domain-containing protein 11 OS=Mus musculus GN=Abhd11 PE=2 SV=1	15	16	5096.25	5137.52	5720.95	6004.29	5546.65	5996.72	7207.81	3506.18	5427.13	5385.32	2757.25	4520.11	5351.96	3054.28	2924.04	3852.05	4341.97	4502.82	5956.38	6409.23		1.13856	0.869416	0.766842	0.596892	0.965909
ABHD12	sp|Q99LR1|ABD12_MOUSE	Monoacylglycerol lipase ABHD12 OS=Mus musculus GN=Abhd12 PE=1 SV=2	8	9	1148.4	1185.82	1354.23	1520.39	1109.78	959.814	1931.11	1425.41	1368.66	1477.59	1442.06	1828.18	1367.46	1390	1418.65	1597.99	1017.94	1126.4	1215.57	1658.96		1.02408	1.09344	1.18714	1.12799	0.963529
ABHD14B	tr|E9QN99|E9QN99_MOUSE	Uncharacterized protein OS=Mus musculus GN=Abhd14b PE=4 SV=1	10	14	2210.47	2105.18	3078.32	4689.02	2938.18	2600.49	4006.81	2072.06	3229.49	3778.96	1101.55	3687.74	2687.79	991.113	1318.14	1542.71	1341.89	1412.59	2010.25	2279.78		1.05333	1.00202	0.825081	0.425057	0.583011
ABHD15	sp|Q5F2F2|ABH15_MOUSE	Abhydrolase domain-containing protein 15 OS=Mus musculus GN=Abhd15 PE=2 SV=1	13	11	1576.16	1450.85	1845.67	1794.41	1243.88	1143.7	1670.76	1577.28	1888.88	1805.57	1400.35	2515.32	2415.62	2124.88	2524.24	2161.26	1804.38	1804.93	2195	1853.49		0.811616	1.05428	1.26618	1.36199	1.1486
ABHD16A	sp|Q9Z1Q2|ABHGA_MOUSE	Abhydrolase domain-containing protein 16A OS=Mus musculus GN=Abhd16a PE=1 SV=3	24	14	2633.54	2417.15	1669.85	2013.81	2891.09	2180.2	2270.45	2575.17	1778.08	1513.71	2052.2	1646.52	1335.49	2325.83	2413.42	1465.51	2107.53	2256.65	1571.62	1443.91		1.12075	0.895614	0.768493	0.947182	0.844907
ABHD4	sp|Q8VD66|ABHD4_MOUSE	Abhydrolase domain-containing protein 4 OS=Mus musculus GN=Abhd4 PE=2 SV=1	12	7	1052.31	1063.45	865.339	924.781	1049.57	1010.46	883.771	952.456	729.112	812.03	1454.82	718.008	763.603	1217.67	1127.57	891.617	1244.31	1323.13	1099.47	886.337		1.00491	0.851228	1.0024	1.10495	1.16574
ABHD5	sp|Q9DBL9|ABHD5_MOUSE	1-acylglycerol-3-phosphate O-acyltransferase ABHD5 OS=Mus musculus GN=Abhd5 PE=1 SV=1	11	17	2265.18	2518.97	3541.94	5386.42	3451.78	2304.88	4453.39	3413.8	4460.26	3736.23	2281.56	3957.91	3666.56	2562.6	2871.02	3677.18	1638.69	1592.98	2505.97	2368.25		0.992773	1.12892	0.963211	0.885887	0.591131
ABHD6	sp|Q8R2Y0-2|ABHD6_MOUSE	Isoform 2 of Monoacylglycerol lipase ABHD6 OS=Mus musculus GN=Abhd6	14	13	851.284	975.43	1721.26	1133.62	412.031	490.758	714.188	820.412	1090.15	1223.89	2395.45	3202.34	3456.7	3067.36	2640.73	4648.98	2625.68	2595.09	4657.48	3849.32		0.46052	0.892702	2.57875	2.94973	2.93224
ABI1	sp|Q8CBW3-2|ABI1_MOUSE	Isoform 2 of Abl interactor 1 OS=Mus musculus GN=Abi1	7	5	1112.75	1223.82	510.022	575.015	1086.51	1470.94	521.586	813.933	452.343	520.684	867.023	453.593	526.564	668.562	692.577	391.621	724.511	597.095	350.734	417.829		1.19984	0.696343	0.719809	0.683016	0.610873
ABI2	sp|P62484|ABI2_MOUSE	Abl interactor 2 OS=Mus musculus GN=Abi2 PE=1 SV=1	4	3	250.867	230.943	353.739	397.075	228.004	274.155	344.835	167.61	314.58	352.141	179.031	298.966	315.426	158.739	138.025	295.447	183.495	157.971	214.737	317.967		0.916197	0.902498	0.858249	0.640597	0.709195
ABI3	sp|Q8BYZ1-2|ABI3_MOUSE	Isoform 2 of ABI gene family member 3 OS=Mus musculus GN=Abi3	7	7	1207.98	1213.38	1565.56	2015.26	1040.26	1447.94	1576.83	962.76	1428.42	1575.03	973.725	1600.04	1340.67	719.239	772.351	1188.4	977.739	946.76	1374.61	1597.53		0.903011	0.88106	0.869559	0.595337	0.81581
ABI3BP	tr|E9Q8E3|E9Q8E3_MOUSE	Uncharacterized protein OS=Mus musculus GN=Abi3bp PE=4 SV=1	1	2	299.37	309.975	91.6222	129.481	399.854	388.657	96.0133	260.734	124.144	107.885	264.561	67.4297	111.979	176.754	195.915	74.4522	195.568	136.579	41.3193	56.9977		1.42016	0.79116	0.712819	0.717878	0.518351
ABLIM1	sp|Q8K4G5-2|ABLM1_MOUSE	Isoform 2 of Actin-binding LIM protein 1 OS=Mus musculus GN=Ablim1	37	29	8973.04	9581.64	6881.63	6595.74	6044.71	9114.55	4813.92	6224.71	5416.2	6441.78	7648.73	5842.19	7183.64	6960.58	7040.09	5206.15	9551.13	8442.39	5803.74	7408.46		0.831383	0.752691	0.860578	0.799484	0.974203
ABLIM1	tr|E9Q1E8|E9Q1E8_MOUSE	Uncharacterized protein OS=Mus musculus GN=Ablim1 PE=4 SV=1	1	1	176.502	226.861	1030.02	843.241	129.339	191.829	748.062	107.084	762.966	776.844	92.6121	602.436	725.609	91.9639	93.7597	503.11	96.3143	111.736	494.762	606.067		0.626208	0.964524	0.832026	0.403424	0.574921
ABLIM3	sp|Q69ZX8|ABLM3_MOUSE	Actin-binding LIM protein 3 OS=Mus musculus GN=Ablim3 PE=1 SV=2	9	10	1409.73	1484.31	3640.14	3636.35	1036.03	1443.73	2484.91	904.547	2770.98	3313.38	931.013	2489.31	2900.84	817.085	942.574	1962.79	1036.75	1064.82	2220.14	2636.84		0.650857	0.91623	0.82869	0.488005	0.684188
ABR	sp|Q5SSL4-2|ABR_MOUSE	Isoform 2 of Active breakpoint cluster region-related protein OS=Mus musculus GN=Abr	6	3	480.489	506.628	951.49	845.972	457.8	401.724	781.42	536.04	871.097	776.35	1311.76	932.478	868.534	738.27	680.972	1417.25	877.928	812.454	1374.04	1265.45		0.785729	1.04551	1.49048	1.35819	1.55495
ACAA1A	sp|Q921H8|THIKA_MOUSE	3-ketoacyl-CoA thiolase A, peroxisomal OS=Mus musculus GN=Acaa1a PE=2 SV=1	13	11	4582.68	3686.85	6053.47	4462.4	3572.81	4014.79	3939.19	2998.42	4644.25	5061.06	2335.16	3081.04	4042.31	1998.42	2662.3	2757.28	1965.83	1735.43	1754.48	1938.08		0.818138	0.901674	0.671338	0.526508	0.393594
ACAA1B	sp|Q8VCH0|THIKB_MOUSE	3-ketoacyl-CoA thiolase B, peroxisomal OS=Mus musculus GN=Acaa1b PE=2 SV=1	12	13	3986.6	3408.05	4792.27	3212.42	3269.86	3512.43	2892.72	3089.92	3559.96	4036.7	4217.99	2768.05	4504.1	2459.09	3847.78	3608.41	2527.24	2124.63	1918.77	2252.89		0.837699	0.925285	0.994859	0.858502	0.572981
ACAA2	sp|Q8BWT1|THIM_MOUSE	3-ketoacyl-CoA thiolase, mitochondrial OS=Mus musculus GN=Acaa2 PE=1 SV=3	396	383	108947	93534.1	96956.3	92637.1	90504.3	106534	105795	57178.4	74060.1	69787.6	37619.7	67163.7	67204.8	42292.9	43363.4	43555.2	47119.7	47161.6	48115.6	62987.3		1.02985	0.683632	0.584883	0.439411	0.52384
ACACA	sp|Q5SWU9-2|ACACA_MOUSE	Isoform 2 of Acetyl-CoA carboxylase 1 OS=Mus musculus GN=Acaca	280	265	27114.5	32365.1	45935.7	55268.2	23797.4	32028.6	36072.7	152972	108120	121650	51089.1	62053.8	79422	88754.7	102577	69155.6	133812	131275	128906	101231		0.762565	3.17595	1.59788	2.1615	3.08198
ACACB	tr|E9Q4Z2|E9Q4Z2_MOUSE	Uncharacterized protein OS=Mus musculus GN=Acacb PE=4 SV=1	136	124	14286.6	15115.9	20513	24144.6	12268.4	11195.7	17510.9	42599.5	38982.4	41356.6	31081.4	44378.4	50038.2	50758.2	51724.7	48587.3	46688.1	46938	56854.4	45724.9		0.737689	2.21331	2.25939	2.71978	2.64927
ACAD10	sp|Q8K370|ACD10_MOUSE	Acyl-CoA dehydrogenase family member 10 OS=Mus musculus GN=Acad10 PE=2 SV=1	66	65	21908.7	19753.7	23102.6	27179.2	26779.7	21239	30976.1	17892.5	21764.9	19311.8	9408.15	16132.4	12817.3	9722.07	12289.2	12475.9	8687.16	10999.7	13091.6	11553.5		1.14555	0.855144	0.556248	0.500117	0.482162
ACAD11	sp|Q80XL6|ACD11_MOUSE	Acyl-CoA dehydrogenase family member 11 OS=Mus musculus GN=Acad11 PE=1 SV=2	48	44	10066.5	8748.43	13480.8	9382.35	8159.95	6809.66	8938.77	8396.65	10691.2	8783.75	13709	9696.15	15763.1	15218.1	16126.1	19331.7	9926.18	10560.7	12360.2	10073.4		0.764859	0.891647	1.25304	1.62118	1.02981
ACAD12	tr|D3Z7X0|D3Z7X0_MOUSE	MCG142036 OS=Mus musculus GN=Acad12 PE=3 SV=1	20	18	4889.16	5065.79	4495.83	5406.48	6142.65	5120.4	6115.03	4460.73	4764.29	4176.94	2164.37	2797.84	2489.83	2235.57	3006.07	2127.59	1591.16	2001.28	2009.67	1801.65		1.16687	0.899887	0.500374	0.494814	0.372849
ACAD8	sp|Q9D7B6|ACAD8_MOUSE	Isobutyryl-CoA dehydrogenase, mitochondrial OS=Mus musculus GN=Acad8 PE=2 SV=2	53	46	11596.1	11374.7	11284	12657.3	14926.6	13423.7	15914.7	10635.9	12642.1	10749.7	6846.42	9802.07	10376.4	9245.14	9295.49	8610.5	9261.6	9992.57	9758.5	9434.39		1.2581	0.967131	0.768099	0.771688	0.819555
ACAD9	sp|Q8JZN5|ACAD9_MOUSE	Acyl-CoA dehydrogenase family member 9, mitochondrial OS=Mus musculus GN=Acad9 PE=2 SV=2	49	50	11374.6	10875.9	12343.8	12825.2	13198.2	9805.62	16765	13048.2	13528.4	10984.5	10405	12252.6	11323.6	12462.9	12569.8	12992.9	14597	15394.2	18048.8	15220		1.11821	1.05613	0.955477	1.0692	1.33405
ACADL	sp|P51174|ACADL_MOUSE	Long-chain specific acyl-CoA dehydrogenase, mitochondrial OS=Mus musculus GN=Acadl PE=2 SV=2	191	181	47489.4	39494.3	49637.4	46493	46243.5	40041.9	58658.1	38639.9	43612.2	39358.7	31999.9	40188.6	35909.6	37754.2	35279.4	39867.8	39900.2	45808	49807.9	46330.9		1.0554	0.885501	0.787109	0.822084	0.99308
ACADM	sp|P45952|ACADM_MOUSE	Medium-chain specific acyl-CoA dehydrogenase, mitochondrial OS=Mus musculus GN=Acadm PE=1 SV=1	168	182	46368.4	42068.9	42785.7	47579.5	49253.6	47262.7	54358.8	35338	40869.4	39476.7	28035.5	49775.8	43925.1	40293	34628	34119.6	44677.3	47765.3	49422.8	50328		1.12508	0.862658	0.90779	0.813118	1.07489
ACADS	sp|Q07417|ACADS_MOUSE	Short-chain specific acyl-CoA dehydrogenase, mitochondrial OS=Mus musculus GN=Acads PE=2 SV=2	88	89	22765.5	22308.2	22059.9	27759	27910.2	25513.8	30336.4	21601	24267.1	22446.4	13316.5	21596	19619.5	17567.6	17682.1	15691.9	20145.4	21245.4	22723.1	21529.7		1.17692	0.959885	0.766228	0.715779	0.902532
ACADSB	sp|Q9DBL1|ACDSB_MOUSE	Short/branched chain specific acyl-CoA dehydrogenase, mitochondrial OS=Mus musculus GN=Acadsb PE=1 SV=1	37	39	11672.5	11254.9	13706.1	16784.7	14595.6	12309.3	17692.7	8682.43	12511.6	11228.2	5186.81	12083.2	10116.1	6268.29	7081.37	8307.53	7568.47	8173.35	10690	10239.1		1.11317	0.809269	0.683566	0.54057	0.686488
ACADVL	sp|P50544|ACADV_MOUSE	Very long-chain specific acyl-CoA dehydrogenase, mitochondrial OS=Mus musculus GN=Acadvl PE=1 SV=3	279	249	60233.7	56826.1	52114.3	55225.4	62923.2	50869.6	73087.8	60294.7	61125	45410.6	57890.1	51254.5	53962.6	77021.1	62073.4	67848.6	80532.9	93064.8	96511.4	82148		1.1104	0.99127	0.969148	1.22961	1.56978
ACAP2	sp|Q6ZQK5|ACAP2_MOUSE	Arf-GAP with coiled-coil, ANK repeat and PH domain-containing protein 2 OS=Mus musculus GN=Acap2 PE=1 SV=2	15	12	1739.3	1821.79	3046.15	3260.55	1863.63	1565.56	2964.38	1890.5	3156.22	2874.5	2253.9	2651.35	2559.8	1698.04	1714.78	3237.86	1676.47	1754.23	2738.12	2562.23		0.863898	1.07031	1.00868	0.898639	0.884803
ACAT1	sp|Q8QZT1|THIL_MOUSE	Acetyl-CoA acetyltransferase, mitochondrial OS=Mus musculus GN=Acat1 PE=1 SV=1	122	123	58825.3	48948.6	44861.9	49216.3	62481.7	58975.3	60905.9	38065.1	41738.7	38120.6	23124.2	37504.1	40767.1	29441.4	29414.5	25848.6	36767	35572.4	30864.3	37388.2		1.2046	0.778949	0.669767	0.559515	0.69651
ACAT2	sp|Q8CAY6|THIC_MOUSE	Acetyl-CoA acetyltransferase, cytosolic OS=Mus musculus GN=Acat2 PE=1 SV=2	19	21	4893.44	4550.21	4016.27	5694.26	5349.12	4881.76	4050.49	5895.6	4873.18	6391.74	2563.61	4329.2	4714.6	3180.3	4241.59	2251.04	3662.02	3417.58	2566.11	2913.08		0.994134	1.19455	0.807998	0.673338	0.655669
ACAT3	tr|Q80X81|Q80X81_MOUSE	Acetyl-Coenzyme A acetyltransferase 3 OS=Mus musculus GN=Acat3 PE=2 SV=1	1	2	236.998	173.758	203.339	359.715	476.988	218.673	254.476	102.323	94.3822	101.745	23.3367	103.535	33.3187	16.1066	19.9652	40.3453	10.9709	5.84846	18.075	21.0686		1.30092	0.408635	0.219331	0.10463	0.057468
ACBD3	sp|Q8BMP6|GCP60_MOUSE	Golgi resident protein GCP60 OS=Mus musculus GN=Acbd3 PE=1 SV=3	13	14	2260.97	2332.98	2226.42	2090.64	1895.82	1697.79	1831.19	2079.74	1844.42	1912.4	3266.88	2166.45	1945.88	3054.03	2732.36	2745.58	2187.77	1995.5	1913.31	1731.1		0.8117	0.873311	1.10413	1.27662	0.878428
ACBD5	sp|Q5XG73-2|ACBD5_MOUSE	Isoform 2 of Acyl-CoA-binding domain-containing protein 5 OS=Mus musculus GN=Acbd5	12	17	2597.35	2278.25	3176.15	2235.69	1902.77	1855.04	1935.8	2195.8	2270.97	2596.41	2757.59	2973.07	3579.14	3243.32	3670.57	3862.26	2839.27	2403.16	3067.9	2893.32		0.737937	0.915444	1.20662	1.39667	1.08906
ACBD6	sp|Q9D061|ACBD6_MOUSE	Acyl-CoA-binding domain-containing protein 6 OS=Mus musculus GN=Acbd6 PE=1 SV=2	2	1	84.9712	90.153	21.4509	4.34611	92.434	91.18	4.88224	158.948	14.9199	20.2579	167.113	27.7695	18.6783	163.967	119.243	26.8161	148.071	165.682	30.4358	33.1658		1.25088	1.28824	1.41721	2.05736	1.87812
ACCS	sp|A2AIG8-2|1A1L1_MOUSE	Isoform 2 of 1-aminocyclopropane-1-carboxylate synthase-like protein 1 OS=Mus musculus GN=Accs	2	2	141.457	151.866	281.729	233.876	137.762	137.248	183.639	213.504	265.623	304.578	160.091	319.58	165.838	135.895	136.888	223.709	126.231	134.228	221.285	171.967		0.755978	1.29176	1.06397	0.818353	0.80812
ACE	sp|P09470|ACE_MOUSE	Angiotensin-converting enzyme OS=Mus musculus GN=Ace PE=1 SV=3	8	10	913.431	967.651	1405.56	1216.02	1201.04	868.398	1288.39	909.185	1334.69	1214.62	1019.37	1042.58	990.012	757.559	817.719	1482.95	679.49	662.43	988.864	1036.64		0.994324	1.02413	0.903752	0.905606	0.747874
ACIN1	sp|Q9JIX8-4|ACINU_MOUSE	Isoform 4 of Apoptotic chromatin condensation inducer in the nucleus OS=Mus musculus GN=Acin1	36	33	7304.56	7176.13	7626.15	7508.87	4838.99	5901.13	5532.19	4205.31	5756.58	6473.83	6206.17	6190.21	7065.96	4873.22	4528.37	5827.9	5036.93	4685.9	4691.48	5769.43		0.732598	0.739955	0.876217	0.685649	0.681522
ACLY	sp|Q91V92|ACLY_MOUSE	ATP-citrate synthase OS=Mus musculus GN=Acly PE=1 SV=1	307	325	21067.6	24125.9	43142	62495.7	15623.1	25733	29961.5	186860	117877	142655	38260.2	60225.2	66834.5	73665.2	88031.2	60528.3	133718	126547	133727	110425		0.630441	3.9549	1.46141	1.96444	3.34425
ACN9	sp|Q8BQU3|ACN9_MOUSE	Protein ACN9 homolog, mitochondrial OS=Mus musculus GN=Acn9 PE=2 SV=1	2	3	172.455	175.378	513.332	664.213	353.676	322.997	997.998	249.112	685.867	684.642	142.459	1026.55	951.393	196.797	190.998	632.445	291.438	318.051	1091.39	1250.84		1.46383	1.41571	1.85344	0.891792	1.93507
ACO1	sp|P28271|ACOC_MOUSE	Cytoplasmic aconitate hydratase OS=Mus musculus GN=Aco1 PE=1 SV=3	62	69	16163	16758.9	23196.1	25746.8	17128.4	14994.3	23764.3	24379.8	30382.4	29507	15742.1	25690.3	23238.3	19165.8	21396.9	22577.2	14483.7	14364.7	20619.9	18379.1		0.910235	1.3725	1.05329	1.02836	0.828774
ACO2	sp|Q99KI0|ACON_MOUSE	Aconitate hydratase, mitochondrial OS=Mus musculus GN=Aco2 PE=1 SV=1	368	360	103076	84183.5	80058.6	91708.9	113484	116222	111000	76787.7	91475.1	85071.9	51526.1	89931.6	95279	80675.3	76326	60517	104337	110738	98525.5	111826		1.26529	0.940819	0.879178	0.807806	1.18494
ACOT1	sp|O55137|ACOT1_MOUSE	Acyl-coenzyme A thioesterase 1 OS=Mus musculus GN=Acot1 PE=1 SV=1	38	36	5984.2	7371.36	5009.14	6037.86	4297.87	5431.25	4041.92	5151.24	4286.67	5208.44	8736.07	6417.73	8672.77	10858.6	9930.08	7758.71	22648.2	23436.8	27425.8	19599.3		0.752437	0.800263	1.30186	1.5598	3.81559
ACOT11	sp|Q8VHQ9|ACO11_MOUSE	Acyl-coenzyme A thioesterase 11 OS=Mus musculus GN=Acot11 PE=2 SV=1	57	51	3496.14	3896.88	4124.76	4966.72	3177.22	3496.46	4425.03	8778.35	7386.23	8347.86	12386.3	13568.7	17625.8	23434.6	16513.7	23030.2	21095.6	23180.1	27732.9	22425.2		0.897709	1.98267	3.52499	5.09395	5.72864
ACOT13	sp|Q9CQR4|ACO13_MOUSE	Acyl-coenzyme A thioesterase 13 OS=Mus musculus GN=Acot13 PE=1 SV=1	30	27	12366.9	11805.5	13825.6	12913.5	14353.4	15969.1	20480.5	7145.01	12572.9	11429.4	4886.86	7341.29	9062.2	4608.55	4504.38	6928.17	5873.94	5751.29	6980.7	8604.46		1.33049	0.815724	0.557578	0.420104	0.534465
ACOT2	sp|Q9QYR9|ACOT2_MOUSE	Acyl-coenzyme A thioesterase 2, mitochondrial OS=Mus musculus GN=Acot2 PE=1 SV=2	39	33	3183.29	3910.91	2190.18	2699.51	2709.74	2928.25	1970.48	2832.04	2019.7	2258.79	4646.08	2554.9	2696.42	4583.04	4261.35	3123.21	12390.2	13869	12483.8	9299.23		0.846522	0.791121	1.10119	1.33152	4.0089
ACOT4	sp|Q8BWN8|ACOT4_MOUSE	Acyl-coenzyme A thioesterase 4 OS=Mus musculus GN=Acot4 PE=2 SV=1	2	2	428.9	496.113	421.366	275.269	49.1203	186.006	69.3611	137.126	99.2067	315.707	897.145	212.724	424.92	978.651	712.685	928.142	389.218	361.93	314.992	253.529		0.250352	0.453892	1.26192	2.15376	0.813782
ACOT5	sp|Q6Q2Z6|ACOT5_MOUSE	Acyl-coenzyme A thioesterase 5 OS=Mus musculus GN=Acot5 PE=1 SV=2	1	1	175.628	219.173	88.4616	46.5348	4.68717	43.1948	3.98326	1.52191	4.73057	88.1113	126.509	16.8087	51.2612	82.5617	148.785	93.7594	10.4886	13.1752	4.88766	6.43926		0.130528	0.237484	0.489695	0.818188	0.0660454
ACOT7	sp|Q91V12-2|BACH_MOUSE	Isoform A of Cytosolic acyl coenzyme A thioester hydrolase OS=Mus musculus GN=Acot7	9	13	1430.86	1411.66	1164.46	1390.3	1522.95	1461.62	1050.21	1365.07	1146.08	1163.33	1395.06	894.138	926.208	989.01	1070.06	860.847	1034.99	969.85	704.009	766.167		0.996743	0.907735	0.794327	0.72133	0.643844
ACOT8	sp|P58137|ACOT8_MOUSE	Acyl-coenzyme A thioesterase 8 OS=Mus musculus GN=Acot8 PE=1 SV=1	7	7	1364.82	1489.05	1266.46	902.118	1302.49	1214.84	1035.81	1074.86	677.083	1070.31	2496.33	1711.23	2101.05	1748.53	1822.84	2393.26	1129.71	924.924	1056.78	1315.42		0.943272	0.749239	1.67478	1.58346	0.88141
ACOT9	sp|Q9R0X4|ACOT9_MOUSE	Acyl-coenzyme A thioesterase 9, mitochondrial OS=Mus musculus GN=Acot9 PE=1 SV=1	36	37	9490.2	9511.66	10158.3	9545.62	11133.2	9435.83	12253.5	8718.83	9534.12	8643.22	7677.08	6352.25	7892.99	7366.99	7561.03	8609.28	9548.92	10310.6	12633.1	11132.6		1.13067	0.926517	0.755178	0.810811	1.1271
ACOX3	sp|Q9EPL9|ACOX3_MOUSE	Peroxisomal acyl-coenzyme A oxidase 3 OS=Mus musculus GN=Acox3 PE=2 SV=2	15	11	2384.57	2187.69	2644.08	1557.47	2053.6	1885.32	1580.2	2568.16	1887.14	1802.97	4489.34	1487.31	1898.31	3124.77	3043.46	3470.95	2630.47	2645.38	2313.45	1988.93		0.838727	0.951053	1.19674	1.46484	1.09168
ACP1	sp|Q9D358|PPAC_MOUSE	Low molecular weight phosphotyrosine protein phosphatase OS=Mus musculus GN=Acp1 PE=2 SV=3	1	1	159.157	169.633	26.7497	19.4415	144.112	170.455	28.0823	164.249	34.1882	27.8768	151.608	33.2866	40.1534	156.023	170.597	25.3248	149.989	118.468	28.3679	36.3269		1.21837	0.804713	0.80021	1.25142	0.888449
ACP1	sp|Q9D358-2|PPAC_MOUSE	Isoform 2 of Low molecular weight phosphotyrosine protein phosphatase OS=Mus musculus GN=Acp1	11	7	1756.34	2022.35	1173.11	1110.78	2437.76	2405.96	1780.51	2172.14	1403.62	1470.73	1184.98	1756.15	1540.34	1404.16	1430.74	1058.9	1389.95	1420.4	1086.34	1373.53		1.45685	1.10986	0.985602	0.856358	0.869303
ACP2	sp|P24638|PPAL_MOUSE	Lysosomal acid phosphatase OS=Mus musculus GN=Acp2 PE=2 SV=2	7	6	761.726	821.736	519.845	615.667	899.436	871.953	557.473	937.863	606.942	585.167	908.55	734.788	623.117	768.677	808.709	602.725	910.965	1028.71	676.852	619.197		1.14203	1.0445	1.11143	1.06909	1.19005
ACP5	sp|Q05117|PPA5_MOUSE	Tartrate-resistant acid phosphatase type 5 OS=Mus musculus GN=Acp5 PE=2 SV=2	5	5	504.164	436.93	468.957	895.368	495.316	436.35	490.192	552.499	554.277	726.492	504.607	1208.44	1293.35	698.753	740.691	864.999	452.433	442.747	689.382	683.122		0.822328	1.06027	1.73874	1.33277	0.983632
ACP6	sp|Q8BP40|PPA6_MOUSE	Lysophosphatidic acid phosphatase type 6 OS=Mus musculus GN=Acp6 PE=2 SV=1	17	12	4634.92	4718.61	3982.85	5252.7	5164.71	4751.96	5018.73	5107.25	4960.65	4843.33	2925.29	3846.68	3611.22	3981.64	4414.82	2504.36	3671.94	4376.39	3629.17	3126.48		1.07127	1.06953	0.744752	0.78188	0.79638
ACSF2	sp|Q8VCW8|ACSF2_MOUSE	Acyl-CoA synthetase family member 2, mitochondrial OS=Mus musculus GN=Acsf2 PE=2 SV=1	38	40	3941.86	4565.58	3612.76	6114.58	7349.16	4441.38	6232.83	8988.46	7767.32	6345.94	8334.89	12792.4	10378.4	13653.3	11191.2	8961.63	20744.8	19429.8	18201	17244		1.31787	1.68921	2.30371	2.47192	4.14699
ACSF3	sp|Q3URE1|ACSF3_MOUSE	Acyl-CoA synthetase family member 3, mitochondrial OS=Mus musculus GN=Acsf3 PE=2 SV=2	35	37	5641.92	6217.97	7359.42	8658.79	6754.67	6169.54	9004.43	7654.16	9249.7	8401.67	5426.29	7874.46	8386.19	7376.56	7681.71	7633.44	10093.5	10928.3	14041.2	12159.7		1.04879	1.21029	1.03723	1.08528	1.6939
ACSL1	sp|P41216|ACSL1_MOUSE	Long-chain-fatty-acid--CoA ligase 1 OS=Mus musculus GN=Acsl1 PE=1 SV=2	184	165	52316.8	49183.3	47800.8	43205.2	43124.1	36126.7	53168.4	50093.9	45971.3	42127.5	57132.4	65697.9	61819.2	74438.1	79492.7	67559.8	65815.6	64840.2	75721	60889.1		0.917161	0.957149	1.27892	1.53409	1.38835
ACSL3	sp|Q9CZW4|ACSL3_MOUSE	Long-chain-fatty-acid--CoA ligase 3 OS=Mus musculus GN=Acsl3 PE=2 SV=2	8	9	497.392	542.062	877.596	976.185	673.879	470.796	1256.94	2021.48	2652.95	1209.38	1178.2	1651.44	1444.13	1292.45	1253.57	2042.6	1420.08	1434.3	2390.16	2057.37		1.10677	2.71153	1.96954	2.11464	2.52379
ACSL4	sp|Q9QUJ7-2|ACSL4_MOUSE	Isoform Short of Long-chain-fatty-acid--CoA ligase 4 OS=Mus musculus GN=Acsl4	13	12	1888.44	2229.82	1763.69	1307.74	1733.37	1412.78	1290.05	2475.08	1812.52	1742.44	2700.74	1605.81	1634.27	2130.26	2688.46	2096.51	2077.51	2235.6	1791.68	1721.67		0.822695	1.11827	1.10173	1.28243	1.08857
ACSL5	sp|Q8JZR0|ACSL5_MOUSE	Long-chain-fatty-acid--CoA ligase 5 OS=Mus musculus GN=Acsl5 PE=2 SV=1	68	56	2368.07	2912.82	2112.41	3143.3	1609.54	1767.14	1480.41	6064	3942.07	6565.73	23911.1	19463.6	33334.2	56740.2	32907.5	45904.1	42682.5	44176.6	60697.3	45518.4		0.614631	2.09705	9.70698	17.1531	18.3242
ACSM3	sp|Q3UNX5-2|ACSM3_MOUSE	Isoform 2 of Acyl-coenzyme A synthetase ACSM3, mitochondrial OS=Mus musculus GN=Acsm3	35	37	13042.8	11922.3	9910.06	19333.4	21868.8	11962.9	15919.7	14448.6	14987.6	13834.2	3662.16	11493.9	7220.68	5540.12	8303.34	4247.1	6129.37	8337.19	7979.5	6765.84		1.2237	1.0643	0.550387	0.444962	0.53888
ACSM5	sp|Q8BGA8|ACSM5_MOUSE	Acyl-coenzyme A synthetase ACSM5, mitochondrial OS=Mus musculus GN=Acsm5 PE=2 SV=1	5	5	592.657	555.808	397.798	490.405	645.05	531.943	604.406	476.27	458.141	347.725	378.445	437.368	248.507	316.041	343.223	300.549	155.292	300.174	164.028	163.66		1.16622	0.839369	0.696772	0.628355	0.384527
ACSS1	sp|Q99NB1|ACS2L_MOUSE	Acetyl-coenzyme A synthetase 2-like, mitochondrial OS=Mus musculus GN=Acss1 PE=1 SV=1	55	46	9425.65	8136.77	7148.73	9851.65	11988	8715.9	11442.6	7277.92	8066.62	6460.64	9482.96	12044.3	9434.08	16756.7	10849.4	11332.5	10375	13480	13638.1	10887.9		1.24012	0.841181	1.1944	1.50214	1.3998
ACSS2	tr|A2AQN4|A2AQN4_MOUSE	Acyl-CoA synthetase short-chain family member 2 OS=Mus musculus GN=Acss2 PE=4 SV=1	41	42	3319.03	3920.33	5471.93	8501.96	3162.64	3222.41	4303.63	20593.4	15459.4	17782.5	4726.31	8331.24	8495.65	6377.7	9525.06	6250.42	10964.8	10664.1	12296.1	9611.72		0.671825	3.38375	1.3547	1.39241	2.05234
ACSS3	sp|Q14DH7|ACSS3_MOUSE	Acyl-CoA synthetase short-chain family member 3, mitochondrial OS=Mus musculus GN=Acss3 PE=2 SV=2	34	31	5687.82	5518.37	4899.5	6127.67	8596.66	5646.9	6293.33	7718.19	6577.91	5386.52	5443.09	12847.7	7469.83	10234.4	10015.6	5306.54	14014.5	19910.5	16888.5	13686.9		1.2316	1.18037	1.54486	1.53262	2.90106
ACTA1	sp|P68134|ACTS_MOUSE	Actin, alpha skeletal muscle OS=Mus musculus GN=Acta1 PE=1 SV=1	6	4	61.0369	86.2736	1003.6	47.1848	107.984	260.017	66.7636	53.8955	53.4061	50.0057	241.409	78.2877	81.4208	1818.02	1623.42	1764.78	108.654	343.082	40.3526	1001.33		0.48384	0.175064	0.446394	5.79389	1.24649
ACTA2	sp|P62737|ACTA_MOUSE	Actin, aortic smooth muscle OS=Mus musculus GN=Acta2 PE=1 SV=1	38	34	4948.25	5426.55	7317.62	4840.6	5374.56	5540.77	4576.17	3959.56	4263.92	4139.45	8248.83	4994.68	5337.91	7128.43	6473.59	6771.97	4810.99	4849.88	4323.62	5386.9		0.916669	0.731544	1.09951	1.20558	0.859689
ACTB	sp|P60710|ACTB_MOUSE	Actin, cytoplasmic 1 OS=Mus musculus GN=Actb PE=1 SV=1	185	163	43390.3	42683.4	46177.2	40140.4	43985.8	42445.7	40951.4	35461.1	38666.7	35301.2	65137.5	38845.4	39426.9	50698.2	46430.2	52080.2	38875.3	38980	35774.4	41488.2		0.985223	0.846361	1.10918	1.15403	0.899801
ACTG1	tr|E9Q607|E9Q607_MOUSE	Uncharacterized protein OS=Mus musculus GN=Actg1 PE=3 SV=1	1	1	260.488	284.981	292.648	277.022	309.806	314.036	222.549	203.868	244.952	191.925	481.895	241.177	273.359	374.193	369.974	405.783	293.09	284.59	217.263	278.766		1.012	0.766116	1.1914	1.37495	0.962848
ACTL6A	sp|Q9Z2N8|ACL6A_MOUSE	Actin-like protein 6A OS=Mus musculus GN=Actl6a PE=1 SV=2	13	11	2409.98	2415.99	1934.52	2016.71	2266.53	2395.98	1747.6	1825.86	1806.33	1803.68	2600.16	1622.18	1967.1	2066.21	1880.71	1821.95	2101.16	1954.92	1396.47	1525.92		0.973751	0.825756	0.940229	0.876341	0.795067
ACTN1	tr|A1BN54|A1BN54_MOUSE	Alpha actinin 1a OS=Mus musculus GN=Actn1 PE=2 SV=1	1	1	298.717	532.758	90.7114	95.3547	613.192	437.274	92.0092	207.148	138.913	133.682	917.323	88.6539	109.211	370.094	340.421	106.333	356.534	351.41	145.375	165.615		1.49704	0.628631	1.46129	1.07036	1.00137
ACTN1	sp|Q7TPR4|ACTN1_MOUSE	Alpha-actinin-1 OS=Mus musculus GN=Actn1 PE=1 SV=1	34	26	4676.04	5994.02	8879.82	5457.79	5400.08	5015.73	5566.83	3162.1	5395.29	4248.83	9272.6	6061.76	6931.25	4918.69	4706.83	7088.56	4321.19	4478.42	4788.59	6181.59		0.852146	0.682789	1.18713	0.891144	0.790549
ACTN2	sp|Q9JI91|ACTN2_MOUSE	Alpha-actinin-2 OS=Mus musculus GN=Actn2 PE=1 SV=1	12	2	200.539	282.333	150.959	36.0402	355.971	791.241	31.9061	259.245	45.7658	30.8004	461.609	22.3682	25.7498	7382.72	5654.54	609.744	345.563	1598.16	33.5857	197.346		2.34696	0.668409	1.01458	27.1635	3.24638
ACTN3	sp|O88990|ACTN3_MOUSE	Alpha-actinin-3 OS=Mus musculus GN=Actn3 PE=2 SV=1	42	22	3627.29	4112.39	10691.1	6556.16	4061.84	6151.62	6325.93	3130.2	6706.56	6367.87	4921.56	8173.76	8889.94	26836.1	24709.3	14173.7	4045.28	8024.68	8226.36	10345.6		0.882562	0.864699	1.17316	3.50685	1.22632
ACTN4	sp|P57780|ACTN4_MOUSE	Alpha-actinin-4 OS=Mus musculus GN=Actn4 PE=1 SV=1	77	81	20405.1	20729.7	22802.1	19285.1	16861	17735.7	18312.2	16853.8	18787.7	18240.4	30962.2	24635.8	24071.8	27386	23954.9	32350.3	24329.5	23170	24233.6	22382.8		0.847676	0.863265	1.27642	1.34085	1.1309
ACTR10	sp|Q9QZB7|ARP10_MOUSE	Actin-related protein 10 OS=Mus musculus GN=Actr10 PE=1 SV=2	13	12	1735.86	1765.81	2776.59	2907.49	1669.21	1558.49	2560.72	2052.84	2657.4	2661.56	2080.72	2563.43	2567.4	2033.2	2118.41	2990.51	1808.1	1909.53	2439.81	1981.09		0.840204	1.07004	1.04677	1.0367	0.885997
ACTR1A	sp|P61164|ACTZ_MOUSE	Alpha-centractin OS=Mus musculus GN=Actr1a PE=2 SV=1	20	19	6411.9	6866.28	7502.43	8355.36	6526.46	6034.8	7099.71	7436.89	8084.61	8434.65	7587.99	7782.64	7622.57	7336.13	7870.06	8490.32	6029.69	5967.17	7293.45	6745.25		0.899734	1.09629	1.05223	1.08441	0.893588
ACTR1B	sp|Q8R5C5|ACTY_MOUSE	Beta-centractin OS=Mus musculus GN=Actr1b PE=1 SV=1	5	8	941.428	1000.86	605.706	700.494	1026.15	924.031	568.255	1176.75	626.166	647.464	923.62	555.414	535.347	946.51	993.786	571.608	778.281	770.789	538.77	537.557		1.03368	1.00575	0.826797	1.031	0.80819
ACTR2	sp|P61161|ARP2_MOUSE	Actin-related protein 2 OS=Mus musculus GN=Actr2 PE=1 SV=1	23	18	3666.56	3789.46	4058.44	4083.08	3648.32	3256.65	3833.03	4493.4	4159.17	3739.03	5376.49	3545.34	3506.92	4102.45	4276.37	4834.98	4096.8	3875.3	3687.25	3342.79		0.917922	1.05928	1.06245	1.12956	0.961827
ACTR3	sp|Q99JY9|ARP3_MOUSE	Actin-related protein 3 OS=Mus musculus GN=Actr3 PE=1 SV=3	24	28	3637.25	3669.8	5163.4	5064.73	3250.6	3072.19	4166.96	3853.08	4804.97	5092.59	5622.1	4336.68	4451.52	3956.72	4062.04	5820.57	3537.91	3296.19	4368.37	4264.78		0.797616	1.04557	1.09573	1.05231	0.88207
ACVR1C	sp|Q8K348|ACV1C_MOUSE	Activin receptor type-1C OS=Mus musculus GN=Acvr1c PE=2 SV=3	2	3	347.104	304.653	285.718	447.742	334.809	258.844	371.814	335.345	435.26	355.715	382.985	995.663	693.199	400.89	535.026	508.192	352.57	434.276	389.599	376.883		0.929305	1.08413	1.99425	1.39002	1.12136
ACY1	sp|Q99JW2|ACY1_MOUSE	Aminoacylase-1 OS=Mus musculus GN=Acy1 PE=1 SV=1	16	15	5254.52	4858.38	3520.65	4537.43	6457.16	6125.87	3795.86	4074.72	3152.77	3202.84	2578.52	2487.94	1809.36	1964.72	2294.42	1573.24	2243.4	2374.1	1172.21	1351.02		1.20183	0.765347	0.504528	0.427963	0.392974
ACY3	sp|Q91XE4|ACY3_MOUSE	Aspartoacylase-2 OS=Mus musculus GN=Acy3 PE=1 SV=1	13	14	1952.04	1954.95	2671.27	2809.4	2354.47	2066.08	3023.08	2494.93	3041.07	2636.07	1308.12	1958.67	1294.23	1302.34	1409.54	1538.01	1278.79	1432.54	1573.34	1417.98		1.05722	1.16068	0.647804	0.603613	0.607462
ACYP1	sp|P56376|ACYP1_MOUSE	Acylphosphatase-1 OS=Mus musculus GN=Acyp1 PE=2 SV=2	10	11	3805.66	3864.72	2576.55	2420.06	6010.04	6017.15	3513.72	3898.35	2534.02	2723.12	2359.43	2683.36	2853.54	2494.36	2655.81	1922.53	3728.07	3598.52	2283.93	3082.34		1.63584	0.963711	0.831171	0.744475	1.00204
ADA	sp|P03958|ADA_MOUSE	Adenosine deaminase OS=Mus musculus GN=Ada PE=1 SV=3	3	1	464.037	571.651	159.304	234.769	430.101	525.251	148.786	610.642	144.817	175.414	657.473	193.417	170.596	483.956	488.899	199.369	481.316	507.171	103.921	135.246		1.02967	0.868093	0.952594	1.09317	0.858644
ADAL	sp|Q80SY6-2|ADAL_MOUSE	Isoform 2 of Adenosine deaminase-like protein OS=Mus musculus GN=Adal	2	2	165.799	169.671	95.193	99.1364	160.645	162.485	73.4377	178.159	99.6271	95.3445	270.359	135.423	140.112	261.29	237.241	122.224	220.702	224.933	100.244	124.101		0.998034	0.93905	1.37384	1.56224	1.26459
ADAM10	sp|O35598|ADA10_MOUSE	Disintegrin and metalloproteinase domain-containing protein 10 OS=Mus musculus GN=Adam10 PE=1 SV=2	19	18	2790.84	2901.89	2702.39	2149.55	2359.17	2350.42	2062.88	2442.2	2210.23	2250.17	4016.64	2124.69	2296.36	3176.15	3197.17	2997.79	3345.22	3352.97	2702.51	2529.44		0.856352	0.872807	1.06691	1.18494	1.13139
ADAM12	sp|Q61824|ADA12_MOUSE	Disintegrin and metalloproteinase domain-containing protein 12 OS=Mus musculus GN=Adam12 PE=1 SV=1	1	1	201.048	214.302	169.759	114.504	39.3674	73.6489	35.5374	41.0304	40.5726	118.856	255.27	207.365	156.978	291.403	272.459	213.854	118.907	84.3134	132.913	148.765		0.283116	0.382038	1.18087	1.48218	0.693095
ADAM15	sp|O88839-2|ADA15_MOUSE	Isoform 2 of Disintegrin and metalloproteinase domain-containing protein 15 OS=Mus musculus GN=Adam15	4	4	186.513	229.422	161.671	123.768	146.007	154.756	107.358	126.06	101.899	113.3	205.527	158.342	155.161	173.757	201.57	153.692	158.681	217.009	136.461	122.178		0.775849	0.648744	0.986691	1.00568	0.904408
ADAM17	sp|Q9Z0F8|ADA17_MOUSE	Disintegrin and metalloproteinase domain-containing protein 17 OS=Mus musculus GN=Adam17 PE=1 SV=3	3	6	630.583	596.406	1107.15	960.651	486.562	533.726	836.972	497.081	953.751	898.817	726.278	838.08	834.454	481.886	533.674	1003.49	585.138	584.341	876.899	905.088		0.751594	0.950854	0.970749	0.817068	0.895798
ADAM9	sp|Q61072|ADAM9_MOUSE	Disintegrin and metalloproteinase domain-containing protein 9 OS=Mus musculus GN=Adam9 PE=1 SV=2	2	1	216.393	187.914	182.922	174.341	194.808	190.062	200.145	183.485	205.502	168.457	356.98	201.949	214.654	248.904	234.669	241.195	208.899	218.363	217.886	206.992		1.02423	0.975955	1.35436	1.2689	1.11893
ADAP1	tr|E9PY16|E9PY16_MOUSE	Uncharacterized protein OS=Mus musculus GN=Adap1 PE=4 SV=1	5	7	691.162	875.824	660.279	1026.82	683.871	1045.22	477.926	1568.48	1019.89	1410.18	976.682	772.015	788.592	1311.41	1156.66	885.787	1739.69	1638.31	1203.42	1196.12		0.904305	1.63837	1.03963	1.37422	1.77547
ADCK1	sp|Q9D0L4|ADCK1_MOUSE	Uncharacterized aarF domain-containing protein kinase 1 OS=Mus musculus GN=Adck1 PE=2 SV=1	21	15	1745.05	1922.93	1837.15	1957	1798.18	1525.64	2579.7	2037.15	2336.59	1735.07	2065.03	2673.42	2805.28	2763.49	2731.34	2642.08	2808.07	3486.61	4092.8	3351.97		1.05484	1.09152	1.34791	1.4539	1.84122
ADCK2	sp|Q6NSR3|ADCK2_MOUSE	Uncharacterized aarF domain-containing protein kinase 2 OS=Mus musculus GN=Adck2 PE=2 SV=1	1	1	31.5874	39.0538	87.8562	147.168	37.491	25.0587	114.137	41.8807	129.341	141.326	34.3654	167.253	114.704	46.6907	56.0862	99.836	33.0588	51.8758	143.504	114.923		0.770719	1.36335	1.37982	0.883811	1.12332
ADCK3	sp|Q60936|ADCK3_MOUSE	Chaperone activity of bc1 complex-like, mitochondrial OS=Mus musculus GN=Adck3 PE=2 SV=2	65	59	13600.2	11928.7	11608.6	17566.8	37279.9	18933.5	35927.6	17572.4	20653	12152.1	5683.28	9249.56	8172.39	8386.81	8309.29	7110.61	9292.25	11496.5	13508.2	11867.5		2.2458	1.22787	0.563154	0.580252	0.843891
ADCK4	sp|Q566J8|ADCK4_MOUSE	Uncharacterized aarF domain-containing protein kinase 4 OS=Mus musculus GN=Adck4 PE=2 SV=1	7	7	523.764	532.471	359.801	421.963	1512.59	568.914	909.694	987.965	704.74	433.558	1468.33	707.991	688.11	1468.01	987.219	959.131	1483.73	1531.89	1005.52	985.32		2.16989	1.54245	2.07793	2.47687	2.72386
ADCK5	sp|Q80V03-2|ADCK5_MOUSE	Isoform 2 of Uncharacterized aarF domain-containing protein kinase 5 OS=Mus musculus GN=Adck5	2	2	563.181	542.091	350.049	324.448	570.166	422.114	360.776	414.836	260.815	210.005	832.82	542.057	392.644	939.746	839.198	543.65	1286.68	1530.51	1049.56	856.093		1.01366	0.663499	1.32416	1.74	2.65363
ADCY3	sp|Q8VHH7|ADCY3_MOUSE	Adenylate cyclase type 3 OS=Mus musculus GN=Adcy3 PE=2 SV=2	10	11	1400.77	1247.51	1291.04	1291.62	915.283	992.168	1116.17	904.127	965.103	1233.39	1113.34	2234.87	1557.58	1276.02	1809	1377.57	865.467	1053.42	1154.87	933.964		0.770701	0.790837	1.25045	1.13748	0.766156
ADCY6	sp|Q01341|ADCY6_MOUSE	Adenylate cyclase type 6 OS=Mus musculus GN=Adcy6 PE=2 SV=1	8	15	1302.3	1207.46	2631.81	2146.99	1612.33	1195.39	3413.37	1118.47	2432.27	1810.57	777.469	2002.56	1830.91	847.492	1049.89	1767.3	685.122	750.876	1564.1	1505.2		1.13805	0.980771	0.843502	0.670399	0.618132
ADCY9	sp|P51830|ADCY9_MOUSE	Adenylate cyclase type 9 OS=Mus musculus GN=Adcy9 PE=1 SV=1	13	12	1705.85	1610.74	1829.22	2365.52	2554.04	1690.74	3035.1	1916.51	2352.42	1685.93	1104.72	1953.55	1370.43	1205.72	1465.08	1226.09	1152.75	1246.79	1134.6	1182.72		1.29225	1.05704	0.786137	0.691735	0.627965
ADD1	sp|Q9QYC0|ADDA_MOUSE	Alpha-adducin OS=Mus musculus GN=Add1 PE=1 SV=2	1	1	343.076	381.435	120.926	109.031	401.368	381.671	83.6362	376.301	111.914	135.069	282.23	155.699	159.868	286.83	339.156	182.494	397.92	327	172.297	172.125		1.21069	0.87069	0.835087	1.1294	1.12035
ADD1	sp|Q9QYC0-2|ADDA_MOUSE	Isoform 2 of Alpha-adducin OS=Mus musculus GN=Add1	22	22	4256.25	4822.52	6483.98	6149.52	3733.43	4106.94	5570.98	3451.97	5850.7	5847.75	3635.64	4605.39	5886.23	3555.21	3796.15	5543.04	4270.88	3908.89	5643.13	5882.28		0.823581	0.930375	0.867544	0.791835	0.90756
ADD2	sp|Q9QYB8|ADDB_MOUSE	Beta-adducin OS=Mus musculus GN=Add2 PE=1 SV=4	14	10	3450.35	4693.2	2197.7	1930.07	2450.47	3115.81	1766.97	1598.16	1647.73	2291.09	1910.51	1458.09	2263.02	2087.17	2065.21	1620.05	2240.18	2305.78	1524.17	1817.19		0.79679	0.601618	0.611901	0.6272	0.642744
ADD3	sp|Q9QYB5-2|ADDG_MOUSE	Isoform 1 of Gamma-adducin OS=Mus musculus GN=Add3	21	20	6133.37	6213.65	5070.33	4737.59	6206.32	5931.91	4870.52	6350.18	5044.28	4890.07	5346.84	3942.85	4494.1	5582.44	5956.35	4174.2	6650.18	6117.96	4700.94	4542.5		1.02362	0.980039	0.829539	0.945643	0.993529
ADH1	sp|P00329|ADH1_MOUSE	Alcohol dehydrogenase 1 OS=Mus musculus GN=Adh1 PE=2 SV=2	23	24	8117.8	8369.8	10535.4	11346.2	8473.86	8504.61	11082.2	8800.26	10859.7	10687.2	4495.48	7139.26	6093.5	3548.62	5547.46	5644.5	4292.34	4077.6	5530.62	5893.29		0.975111	1.05457	0.616058	0.512237	0.515878
ADH5	sp|P28474|ADHX_MOUSE	Alcohol dehydrogenase class-3 OS=Mus musculus GN=Adh5 PE=1 SV=3	23	20	8428.84	7620.62	6925.01	7107.53	8441.31	8525.84	6607.99	7844.5	6421.28	7190.89	4795.91	4818.25	4726.81	4618.5	5502.96	3868.11	4997.23	4669.27	3725.67	3352.08		1.04493	0.95103	0.635639	0.620064	0.55662
ADHFE1	sp|Q8R0N6|HOT_MOUSE	Hydroxyacid-oxoacid transhydrogenase, mitochondrial OS=Mus musculus GN=Adhfe1 PE=2 SV=2	39	38	11119.6	10043.3	6056.38	10088.9	12149.5	10799.6	7713.73	8075.3	6430.44	6355.47	5970.51	7661.45	6666.1	6909.78	7123.97	4227.15	8732.96	8818.24	6056.66	6880.11		1.09584	0.745545	0.725419	0.652614	0.817192
ADI1	sp|Q99JT9|MTND_MOUSE	1,2-dihydroxy-3-keto-5-methylthiopentene dioxygenase OS=Mus musculus GN=Adi1 PE=1 SV=1	3	4	394.546	374.268	534.396	580.002	1174.45	872.48	910.218	1227.53	865.666	757.936	369.744	773.48	391.12	403.553	289.766	530.326	534.204	588.893	596.302	761.057		2.09369	2.01863	1.08633	0.866353	1.31714
ADIG	sp|Q8R400|ADIG_MOUSE	Adipogenin OS=Mus musculus GN=Adig PE=2 SV=1	1	2	12.8347	13.1713	101.063	120.541	25.3815	14.3833	121.056	60.4862	158.341	116.516	31.2634	288.629	299.374	64.2332	54.0334	356.687	47.5753	61.0167	331.598	320.235		0.86599	1.80576	3.33463	2.55754	3.07106
ADIPOQ	sp|Q60994|ADIPO_MOUSE	Adiponectin OS=Mus musculus GN=Adipoq PE=1 SV=1	9	10	1187.33	1150.7	911.801	2016.6	2259.42	1527.5	1697.21	2247.34	1682.63	1622.19	1246.73	1165.73	1113.87	1343.62	1330.21	1104.7	1392.37	1367.77	1430.55	1113.83		1.38845	1.40567	0.892783	0.956633	1.00723
ADIPOR2	sp|Q8BQS5-2|ADR2_MOUSE	Isoform 2 of Adiponectin receptor protein 2 OS=Mus musculus GN=Adipor2	3	2	2433.43	2923.33	1602.89	1373.05	83.0328	965.168	282.576	226.622	234.34	922.099	1754.03	718.914	804.684	2124.43	1583.23	1564.71	1017.6	824.142	624.88	543.927		0.212941	0.221307	0.524461	0.843643	0.361293
ADK	sp|P55264-2|ADK_MOUSE	Isoform Short of Adenosine kinase OS=Mus musculus GN=Adk	20	18	5565.41	5458.55	3903.06	4944.79	6295.72	5258.93	3993.54	7898.13	4985.39	6085.51	5698.09	4256.59	4725.73	5893.09	6067.43	4707.83	5654.5	6705.12	4734.79	4619.64		1.04323	1.27276	0.985007	1.11839	1.09271
ADNP	tr|A2BDX0|A2BDX0_MOUSE	Activity-dependent neuroprotective protein OS=Mus musculus GN=Adnp PE=3 SV=1	6	2	603.697	608.035	469.372	550.464	655.884	571.268	411.341	546.916	493.24	482.963	670.475	426.516	426.942	525.815	501.37	452.263	506.488	433.676	371.28	430.514		0.978979	0.910044	0.91053	0.883951	0.780598
ADO	sp|Q6PDY2|AEDO_MOUSE	2-aminoethanethiol dioxygenase OS=Mus musculus GN=Ado PE=1 SV=2	10	7	1333.91	1292.23	1150.15	1269.69	1461.65	1376.66	1362.92	1259.71	1115.98	1069.65	1068.13	1187.18	1059.97	1025.99	1072.31	994.442	1128.17	1120.73	1120.6	1166.35		1.11012	0.910386	0.876021	0.817216	0.898906
ADPGK	sp|Q8VDL4-3|ADPGK_MOUSE	Isoform 3 of ADP-dependent glucokinase OS=Mus musculus GN=Adpgk	8	7	1466.32	1492.96	1626.11	1782.16	1311.71	1208.55	1706.67	1761.39	2198.03	1819.37	2096.5	1953.74	1842.52	1887.29	2011.81	2145.28	1695.26	1807.42	2017.46	1730.85		0.885099	1.21005	1.23391	1.26566	1.13874
ADPRH	sp|P54923|ADPRH_MOUSE	[Protein ADP-ribosylarginine] hydrolase OS=Mus musculus GN=Adprh PE=2 SV=1	14	15	2616.43	2621.72	3666.87	3680.64	2228.26	2393.63	2724.09	2825.65	3570.31	3909.34	3560.32	3515.62	4010.24	2917.38	2974.39	4161.21	3180.06	2744.83	3680.3	3625.36		0.778239	1.09175	1.17448	1.06502	1.05124
ADPRHL2	sp|Q8CG72|ARHL2_MOUSE	Poly(ADP-ribose) glycohydrolase ARH3 OS=Mus musculus GN=Adprhl2 PE=1 SV=1	9	9	1926.11	1865.32	2296.56	2396.91	1865.55	1974.89	2115.56	1465.39	2091.86	2324.61	1435.34	2030.95	2384.33	1505.87	1383.51	2140.83	1652.52	1693.09	2359.69	2442.19		0.935937	0.924286	0.919377	0.790456	0.960235
ADRB3	sp|P25962|ADRB3_MOUSE	Beta-3 adrenergic receptor OS=Mus musculus GN=Adrb3 PE=2 SV=2	5	5	259.965	297.946	624.012	699.295	310.59	292.485	702.231	457.943	888.603	682.676	269.76	648.877	668.742	352.882	446.856	911.505	351.063	322.669	836.668	875.773		0.925149	1.43823	1.12507	1.21286	1.26842
ADRBK1	sp|Q99MK8|ARBK1_MOUSE	Beta-adrenergic receptor kinase 1 OS=Mus musculus GN=Adrbk1 PE=2 SV=2	8	10	650.039	644.205	1864.57	1918.87	666.563	560.525	1972.65	874.347	2352.66	1962.53	1007.32	1635.87	1760.98	745.607	750.505	2733.5	718.656	750.727	1763.88	1540.8		0.840209	1.3627	1.15648	1.11064	0.940205
ADRM1	sp|Q9JKV1|ADRM1_MOUSE	Proteasomal ubiquitin receptor ADRM1 OS=Mus musculus GN=Adrm1 PE=1 SV=2	8	5	2421.34	2422.71	2005.01	1728.13	1448.5	2091.02	1236.18	1408.99	1411.77	1890.24	1805.37	1721.62	1957.15	1703.88	1837.57	1434.78	1717.02	1257.92	1243.55	1257.2		0.742388	0.73233	0.852516	0.77356	0.638402
ADSL	sp|P54822|PUR8_MOUSE	Adenylosuccinate lyase OS=Mus musculus GN=Adsl PE=2 SV=2	24	22	6238.43	6114.74	4612.2	3894.39	5487.22	4903.62	4069.7	6114.48	4227.53	4010.6	5605.38	3613.11	3453.98	5387	5978.25	4287.27	4088.86	4138.33	2874.81	2463.57		0.924302	0.917403	0.810011	1.00049	0.650323
ADSS	sp|P46664|PURA2_MOUSE	Adenylosuccinate synthetase isozyme 2 OS=Mus musculus GN=Adss PE=1 SV=2	18	18	2974.23	3073.65	3693.42	3711.56	2472.98	2656.41	2796.51	2784.11	3351.4	4107.79	4007.99	4197.18	4681.65	3850.74	3463.67	4559.98	3075.66	2938.12	3751.21	3629.2		0.785548	1.01523	1.27723	1.17689	0.995639
ADSSL1	sp|P28650|PURA1_MOUSE	Adenylosuccinate synthetase isozyme 1 OS=Mus musculus GN=Adssl1 PE=1 SV=2	27	29	9321.1	7487.06	11265.4	11626.6	10816.7	8494.69	13200.2	6432.7	9516.73	7457.65	3276.46	4752.17	4018.81	4050.45	4611.23	5032.53	2361.61	2651.57	3087.67	3112.98		1.09191	0.786129	0.404614	0.459921	0.282463
AER61	sp|Q8BYW9|AER61_MOUSE	Uncharacterized glycosyltransferase AER61 OS=Mus musculus GN=Aer61 PE=2 SV=1	3	5	692.094	655.165	790.281	784.742	753.868	573.389	889.318	683.563	799.747	673.799	840.073	682.18	707.374	684.59	688.934	784.881	514.996	514.088	646.562	662.828		1.01134	0.984212	1.0173	0.984803	0.800222
AES	sp|P63002-2|AES_MOUSE	Isoform 2 of Amino-terminal enhancer of split OS=Mus musculus GN=Aes	1	1	19.6514	19.8053	58.7224	92.8252	67.1654	29.3283	182.309	38.2734	111.217	67.3452	28.286	152.847	86.7079	17.9773	22.336	66.0549	28.9484	23.6374	61.3051	78.2283		1.94622	1.51365	1.8697	0.742519	1.00584
AF064781	tr|F7AA26|F7AA26_MOUSE	Uncharacterized protein (Fragment) OS=Mus musculus GN=AF064781 PE=4 SV=1	1	1	264.983	325.528	118.403	157.641	341.899	486.857	193.845	200.523	119	125.596	116.405	83.3903	80.7391	102.053	116.65	61.0662	87.4746	64.261	49.2565	51.4426		1.57344	0.684887	0.431647	0.430469	0.291308
AFAP1	sp|Q80YS6|AFAP1_MOUSE	Actin filament-associated protein 1 OS=Mus musculus GN=Afap1 PE=1 SV=1	4	10	389.634	419.937	797.364	953.134	297.776	409.838	653.864	385.938	737.581	1032.52	558.622	1044.74	1214.54	560.607	391.719	1449.79	583.778	522.942	1194.63	1355.64		0.709084	1.12291	1.46762	1.25107	1.42847
AFG3L1	sp|Q920A7|AFG31_MOUSE	AFG3-like protein 1 OS=Mus musculus GN=Afg3l1 PE=2 SV=2	20	18	2761.84	2891.78	2733.3	3079.16	3005.51	2399.59	3007.26	3602.66	3177.97	3002.18	4187.74	3725.84	3020.08	4930.8	4182.32	4055.07	5170.72	5245.07	5489.29	4572.62		0.978232	1.13759	1.27142	1.53126	1.78594
AFG3L2	sp|Q8JZQ2|AFG32_MOUSE	AFG3-like protein 2 OS=Mus musculus GN=Afg3l2 PE=1 SV=1	72	66	19968	19851.2	21065.3	25822.3	24429.3	18713.5	30151.2	22958.5	25816.7	21701.3	15488	20898.7	18978.7	17064.7	19441.2	19203.6	21390.9	22427.6	28395.1	22656.6		1.12708	1.08375	0.851382	0.856673	1.09415
AFM	sp|O89020|AFAM_MOUSE	Afamin OS=Mus musculus GN=Afm PE=1 SV=2	25	19	6898.74	7287	5880.02	3966.74	3718.03	8964.44	3594.2	3030.6	3697.22	4859.37	4073.64	2874.37	3568.18	3092.05	3384.36	2890.54	3098.16	2426.01	2420.59	2245.22		0.903037	0.642862	0.583443	0.519682	0.424008
AFTPH	sp|Q80WT5-2|AFTIN_MOUSE	Isoform 2 of Aftiphilin OS=Mus musculus GN=Aftph	7	8	1202.45	1168.64	875.539	1192.07	1152.3	1320.22	1267.02	978.835	978.774	1051.1	907.253	940.83	1160.21	964.144	993.994	679.761	1026.24	1013.52	832.281	966.563		1.12331	0.90378	0.903655	0.792393	0.864803
AGAP3	sp|Q8VHH5|AGAP3_MOUSE	Arf-GAP with GTPase, ANK repeat and PH domain-containing protein 3 OS=Mus musculus GN=Agap3 PE=1 SV=1	2	1	55.0247	57.1022	15.4554	15.7174	72.5095	58.9822	21.4452	71.9682	13.7033	13.6396	76.0338	16.2587	13.2277	68.1467	60.6917	11.6398	53.5845	58.3914	18.288	17.1076		1.423	0.924041	0.981814	1.30708	1.02842
AGFG1	sp|Q8K2K6-1|AGFG1_MOUSE	Isoform 1 of Arf-GAP domain and FG repeats-containing protein 1 OS=Mus musculus GN=Agfg1	5	8	839.035	831.862	1809.17	1961.51	670.019	990.005	1789.94	460.915	1621.58	2017.45	707.107	1519.5	2081.92	552.419	505.017	1709.94	654.176	695.88	1372.76	1885.53		0.845334	1.0046	1.05571	0.678082	0.846877
AGFG2	sp|Q80WC7-2|AGFG2_MOUSE	Isoform 2 of Arf-GAP domain and FG repeats-containing protein 2 OS=Mus musculus GN=Agfg2	4	4	351.782	363.578	250.872	364.517	464.931	421.485	447.904	360.787	463.561	434.53	301.048	475.599	422.879	229.132	236.976	286.119	309.652	338.949	314.958	361.532		1.33691	1.26132	1.20185	0.753688	0.995748
AGK	sp|Q9ESW4|AGK_MOUSE	Acylglycerol kinase, mitochondrial OS=Mus musculus GN=Agk PE=1 SV=1	21	21	6185.06	6107.92	5632.92	5761.36	6068.45	5593.88	6928.32	5504.89	5514.02	4720.75	4811.75	4923.19	5121.83	5598.84	5292	4996.23	6364.79	5737	6553.16	6742.9		1.04645	0.88597	0.836273	0.894268	1.07222
AGL	tr|F7CSZ6|F7CSZ6_MOUSE	Uncharacterized protein (Fragment) OS=Mus musculus GN=Agl PE=4 SV=1	2	1	100.162	108.54	16.5504	21.1221	132.724	121.192	18.3932	250.06	32.8967	34.7627	90.7526	18.4035	18.4545	123.934	141.532	14.3922	167.907	141.861	24.0635	25.2184		1.47369	1.71944	0.690606	1.51454	1.45734
AGL	tr|F6XXE6|F6XXE6_MOUSE	Uncharacterized protein (Fragment) OS=Mus musculus GN=Agl PE=4 SV=1	44	44	6496.06	6170.27	8224.16	8934.47	7711.44	8008.94	9067.97	21388.8	15867.8	13673.9	6460.54	7151.38	7539.08	11213.6	11170.4	7683.4	10703.7	10469.1	9127.23	7584.15		1.10817	2.27686	0.945562	1.34417	1.27022
AGL	tr|E0CYU6|E0CYU6_MOUSE	Uncharacterized protein OS=Mus musculus GN=Agl PE=4 SV=1	14	16	1982.2	1969.15	2364.98	2702.57	2284.63	2292.25	2627.58	6740.3	4680.82	3901.76	1809.78	2069.53	2230.52	3311.91	3409.4	2148.93	3121.46	2928.4	2547.14	2114.35		1.06509	2.2653	0.903263	1.31136	1.18766
AGO61	sp|Q8BW41-2|AGO61_MOUSE	Isoform 2 of Uncharacterized glycosyltransferase AGO61 OS=Mus musculus GN=Ago61	1	2	17.2225	20.1681	62.1767	50.3995	18.3885	20.7361	71.6096	15.4616	75.7671	52.9922	14.9192	53.2819	61.6581	23.5008	22.0895	68.9703	14.4873	14.2768	51.6456	48.463		0.984521	1.28225	1.15456	1.01854	0.859341
AGPAT1	tr|E9PY97|E9PY97_MOUSE	Uncharacterized protein OS=Mus musculus GN=Agpat1 PE=4 SV=1	10	10	1737.77	1735.38	2669.9	2571.3	1632.77	1413.71	3122.79	1525.21	3014.51	2353.79	2413.41	3835.68	4717.59	3943.24	3616.35	5472.14	2178.23	2346.91	4632.95	3822.27		0.943926	1.05474	1.67795	1.99391	1.48954
AGPAT2	sp|Q8K3K7|PLCB_MOUSE	1-acyl-sn-glycerol-3-phosphate acyltransferase beta OS=Mus musculus GN=Agpat2 PE=1 SV=1	30	23	3233.25	3881.12	4193.73	5587.66	2230.18	2435.43	3098.21	9705.63	8178.17	8621.42	9403.63	13675.2	12927	14899.9	14615.1	13309.8	13466.1	13623.4	16203.5	12886.8		0.612683	2.09167	2.84141	3.37953	3.32508
AGPAT3	sp|Q9D517|PLCC_MOUSE	1-acyl-sn-glycerol-3-phosphate acyltransferase gamma OS=Mus musculus GN=Agpat3 PE=1 SV=2	37	35	8514.69	8472.3	7352.21	5397.48	6110.53	5670.01	5678.62	8969.4	6742.5	5994.67	12845.4	8829.98	10203.2	17343.7	16278	12612.5	14190.3	13721.6	12487.7	9937.57		0.782834	0.973279	1.42937	2.07305	1.69277
AGPAT5	sp|Q9D1E8|PLCE_MOUSE	1-acyl-sn-glycerol-3-phosphate acyltransferase epsilon OS=Mus musculus GN=Agpat5 PE=2 SV=2	3	3	471.194	462.013	646.891	565.772	463.436	369.229	586.845	341.264	449.421	388.023	656.622	854.413	679.533	609.402	623.65	1017.33	394.39	413.468	738.376	611.782		0.882011	0.732388	1.36111	1.39827	1.00566
AGPAT6	sp|Q8K2C8|GPAT4_MOUSE	Glycerol-3-phosphate acyltransferase 4 OS=Mus musculus GN=Agpat6 PE=2 SV=1	10	11	2094.73	2164.42	1735.64	1798.93	1247.79	1302.01	1347.5	2356.84	1969.69	2188.3	2986.46	3974.2	3900.78	4567.31	5028.39	3618.48	3028.39	3341.87	3152.92	2650.76		0.666741	1.11454	1.85815	2.26066	1.56202
AGPAT9	sp|Q8C0N2|GPAT3_MOUSE	Glycerol-3-phosphate acyltransferase 3 OS=Mus musculus GN=Agpat9 PE=1 SV=1	11	10	1316.83	1496.11	1285.36	986.018	742.749	721.602	737.419	648.679	628.149	730.745	1444.69	837.476	817.877	1312.35	1262.34	1151.76	683.544	598.928	627.993	498.559		0.577401	0.526475	0.812968	0.97724	0.473814
AGPS	sp|Q8C0I1|ADAS_MOUSE	Alkyldihydroxyacetonephosphate synthase, peroxisomal OS=Mus musculus GN=Agps PE=1 SV=1	9	8	1998.9	1710.99	1730.88	1150.68	1223.82	1188.84	973.575	1364.46	1199.46	1201.22	2938.31	848.835	1134.6	1885.26	1931.45	1799.14	1324.64	1284.24	1055.28	951.496		0.684974	0.761621	0.99558	1.13599	0.700249
AGRN	sp|A2ASQ1-2|AGRIN_MOUSE	Isoform 2 of Agrin OS=Mus musculus GN=Agrn	37	24	3959.46	3924.63	1975.98	1566.23	3593.59	3764.45	2363.19	3535.54	2098.61	1575.97	6778.79	1682.28	1751.05	4782.31	4237.24	2640.95	4921.36	4961.55	2501.86	2365.41		1.13437	0.841349	1.19165	1.36066	1.2909
AGRN	tr|E9PUS6|E9PUS6_MOUSE	Uncharacterized protein OS=Mus musculus GN=Agrn PE=4 SV=1	1	1	228.384	255.861	51.6506	39.79	229.967	234.688	52.011	177.41	56.9285	27.8285	366.657	35.5951	44.8178	239.32	223.138	37.2863	251.732	219.963	48.8836	60.3388		1.19664	0.607199	1.03545	1.15745	1.00909
AGT	tr|Q3UTR7|Q3UTR7_MOUSE	Uncharacterized protein OS=Mus musculus GN=Agt PE=2 SV=1	7	4	1813.59	2011.14	160.124	112.652	1161.29	1556.54	114.87	1040.24	128.512	135.333	1651.81	111.117	133.593	1025.43	1240.46	160.905	826.564	842.28	103.632	104.627		0.921762	0.424349	0.61713	0.789685	0.458109
AGXT2L2	sp|Q8R1K4-2|AT2L2_MOUSE	Isoform 2 of Alanine--glyoxylate aminotransferase 2-like 2 OS=Mus musculus GN=Agxt2l2	7	5	2416.26	2290.94	2263.02	2050.99	2579.13	2976.03	1953.81	1664.94	1720.17	1737.47	707.537	1015.77	964.044	690.868	925.195	681.104	879.488	925.366	705.996	782.507		1.10983	0.757117	0.39719	0.339521	0.365068
AHCTF1	sp|Q8CJF7|ELYS_MOUSE	Protein ELYS OS=Mus musculus GN=Ahctf1 PE=1 SV=1	10	5	1213.26	1206.33	588.608	546.174	1220.53	1083.6	533.524	1304.58	543.12	568.752	1290.98	486.621	487.368	1050.7	1235.9	517.436	1044.59	1044.07	436.328	448.523		1.06447	0.906474	0.849648	1.05187	0.836579
AHCY	sp|P50247|SAHH_MOUSE	Adenosylhomocysteinase OS=Mus musculus GN=Ahcy PE=1 SV=3	33	28	9585.96	9386.57	9212.75	9128.95	10377.2	9599.23	9528.43	10646.1	9361.06	8953.03	11379	8529.35	7976.05	10505.1	9908.76	9985.87	9809.25	9194.16	8545.02	7902.31		1.05428	1.03482	0.996382	1.08626	0.95006
AHCYL1	sp|Q80SW1|SAHH2_MOUSE	Putative adenosylhomocysteinase 2 OS=Mus musculus GN=Ahcyl1 PE=1 SV=1	22	19	4114.72	3708.91	5573.05	7401.32	7274.38	5473.42	8284.19	8058.08	7503.92	6075.79	2512.39	3649.72	3326.14	3342.37	3281	3278.55	3335.04	3526.62	4225.03	3286.73		1.34833	1.38717	0.60828	0.6348	0.691097
AHCYL2	sp|Q68FL4|SAHH3_MOUSE	Putative adenosylhomocysteinase 3 OS=Mus musculus GN=Ahcyl2 PE=1 SV=1	28	28	7960.5	8106.05	10094.7	11585.9	11745.2	10352.5	11971.8	10188.2	10450.5	9018.02	4021.03	5426.39	4603.7	4243.87	4417.47	4738.13	4309.96	4546.38	5335.47	4861.8		1.20343	1.04756	0.496324	0.473306	0.50477
AHNAK	tr|E9Q616|E9Q616_MOUSE	Uncharacterized protein OS=Mus musculus GN=Ahnak PE=4 SV=1	392	349	164692	199484	180248	195296	219863	280070	217838	138873	173901	165908	129508	83854.8	119376	76187.2	85763.9	80759.3	110354	83755.3	75114.7	98823.5		1.29377	0.862817	0.599757	0.437482	0.497551
AHNAK2	tr|F7DBB3|F7DBB3_MOUSE	Uncharacterized protein (Fragment) OS=Mus musculus GN=Ahnak2 PE=4 SV=1	2	1	376.605	498.176	10.6544	19.2164	565.725	572.935	20.0585	258.561	19.6479	18.0465	831.569	17.4184	24.3381	523.791	415.341	25.3459	567.491	409.763	14.7787	14.774		1.70779	0.43664	1.28716	1.42151	1.11292
AHNAK2	tr|F7CVJ5|F7CVJ5_MOUSE	Uncharacterized protein (Fragment) OS=Mus musculus GN=Ahnak2 PE=4 SV=1	1	1	50.7365	71.6388	46.4384	43.0463	102.053	101.474	50.3075	46.6731	63.35	48.8748	141.705	43.8581	86.9664	99.0934	71.0139	60.3464	89.0574	62.4584	31.4613	50.3885		1.5975	1.00002	1.71515	1.45035	1.10151
AHNAK2	tr|E9PYB0|E9PYB0_MOUSE	Uncharacterized protein OS=Mus musculus GN=Ahnak2 PE=4 SV=1	13	9	2847.44	3791.02	1842.44	2168.97	4527.57	4610.33	1688.05	2123.55	2552.6	2185.51	5911.06	1663.74	3290.79	3998.77	3033.18	2272.46	4104.36	3207.61	1317.87	2078.18		1.35538	0.85906	1.36034	1.16489	1.00546
AHSA1	sp|Q8BK64|AHSA1_MOUSE	Activator of 90 kDa heat shock protein ATPase homolog 1 OS=Mus musculus GN=Ahsa1 PE=2 SV=2	23	24	4723.03	4702.36	7507.74	7074.79	3228.03	3769.75	4944.95	4084.89	5835.52	8757.39	5645.02	6952.08	7054.78	6248.73	4609.4	8374.12	4516.68	4329.96	6205.27	6122.66		0.663266	1.03731	1.09141	1.06811	0.881982
AHSA2	sp|Q8N9S3-2|AHSA2_MOUSE	Isoform 2 of Activator of 90 kDa heat shock protein ATPase homolog 2 OS=Mus musculus GN=Ahsa2	9	4	715.531	710.976	623.548	574.785	549.215	660.163	450.14	726.509	561.597	801.515	945.16	817.431	848.635	1136.17	886.61	706.154	879.317	930.671	711.292	702.142		0.842981	1.06146	1.32642	1.38621	1.22805
AHSG	sp|P29699|FETUA_MOUSE	Alpha-2-HS-glycoprotein OS=Mus musculus GN=Ahsg PE=1 SV=1	17	18	7381	6800.18	6973.3	5525.5	6864.61	12249.2	7250.95	4277.53	5375.16	6582.78	6020.46	11571.6	6779.07	4474.62	3974.7	7792.42	2734.63	2708.65	4089.89	5066.12		1.31758	0.811369	1.21795	0.811682	0.5472
AI182371	tr|A2AS37|A2AS37_MOUSE	Novel anaphylotoxin-like domain containing protein OS=Mus musculus GN=AI182371 PE=4 SV=1	5	2	322.521	325.594	244.91	197.463	202.105	363.149	189.149	148.266	199.184	235.64	203.546	155.77	242.319	191.771	197.216	236.369	179.637	173.42	143.458	197.608		0.922404	0.71294	0.735615	0.764618	0.636525
AI314976	sp|Q8R5F3|CF130_MOUSE	Uncharacterized protein C6orf130 homolog OS=Mus musculus PE=2 SV=1	2	4	761.161	732.262	679.287	884.669	1113.68	957.779	891.65	1111.11	913.496	833.012	692.733	658.663	754.682	701.647	694.619	635.633	761.067	945.351	703.665	765.831		1.29222	1.24622	0.918468	0.886118	1.03877
AI462493	sp|Q8K2T4|CK083_MOUSE	UPF0723 protein C11orf83 homolog OS=Mus musculus PE=2 SV=1	4	4	565.667	590.488	992.804	725.231	978.657	1175.79	1209.8	620.296	741.952	842.953	183.127	379.61	281.745	220.819	247.894	230.148	392.986	336.924	408.316	613.192		1.56067	1.02299	0.391754	0.324201	0.60936
AI480653	sp|Q3U4G3|CC021_MOUSE	Uncharacterized protein C3orf21 homolog OS=Mus musculus PE=2 SV=2	2	1	66.6389	62.6557	222.257	218.26	59.6735	47.1327	209.056	55.1524	240.056	205.292	78.3684	256.944	206.394	74.6691	58.9779	251.706	51.3446	59.0634	199.429	203.05		0.739103	1.17115	1.26757	0.901709	0.900099
AI597468	sp|Q9DAM7|CL023_MOUSE	UPF0444 transmembrane protein C12orf23 homolog OS=Mus musculus PE=2 SV=1	3	4	556.627	692.768	916.516	797.904	855.454	914.628	1264.47	368.626	734.167	721.14	711.275	1139.24	942.802	595.325	490.423	1052.93	448.462	292.75	579.406	770.22		1.36516	0.820534	1.25663	0.962128	0.705455
AIFM1	sp|Q9Z0X1|AIFM1_MOUSE	Apoptosis-inducing factor 1, mitochondrial OS=Mus musculus GN=Aifm1 PE=1 SV=1	87	72	15228.1	14880.4	13445.8	15396.8	17414.6	14929.7	15721.4	15703	13927.8	13162.6	11581.7	13991.1	12954.1	14363.7	14774.5	11751.1	14985.3	16693.1	16752	14445.7		1.08713	0.967883	0.871386	0.924818	1.06658
AIFM2	sp|Q8BUE4|AIFM2_MOUSE	Apoptosis-inducing factor 2 OS=Mus musculus GN=Aifm2 PE=2 SV=1	36	30	5933.9	5805.17	6979.19	6290.25	5518.84	4584.51	8146.6	5488	6587.66	5169.69	7571.19	8630.96	8554.58	9380.78	8523.71	12208.2	8114.7	7683.24	11344.5	9402.53		0.972999	0.919439	1.31991	1.60546	1.4613
AIMP1	sp|P31230|AIMP1_MOUSE	Aminoacyl tRNA synthase complex-interacting multifunctional protein 1 OS=Mus musculus GN=Aimp1 PE=1 SV=2	21	22	4268.91	4309.25	3387.21	3428.53	3302.98	4411.36	3094.67	2976.5	2843.03	3461.84	3897.09	3442.81	4267.46	3773.74	3181.39	3180.65	4712.66	3986.94	2970.14	3846.31		0.936216	0.8039	1.00536	0.877905	1.00794
AIMP2	sp|Q8R010|AIMP2_MOUSE	Aminoacyl tRNA synthase complex-interacting multifunctional protein 2 OS=Mus musculus GN=Aimp2 PE=1 SV=2	6	6	1756.99	1848.91	2548.54	2255.66	1659.75	1509.63	1951.51	2067.67	2398.53	2522.34	2608.26	2552.49	2537.32	2296.45	2263.6	3221.55	1955.24	2037.61	2713.19	2314.65		0.811864	1.10796	1.22045	1.23369	1.0726
AIP	sp|O08915|AIP_MOUSE	AH receptor-interacting protein OS=Mus musculus GN=Aip PE=1 SV=1	11	9	3171.02	3060.66	2515.13	2380.02	3677.62	3566.64	2824.42	2898.09	2504.68	2491.73	2811.47	3803.41	3494.04	2775.91	2565.86	2637.78	2865.34	2507.63	2210.36	2987.11		1.20653	0.946002	1.21136	0.956193	0.949996
AK1	sp|Q9R0Y5-2|KAD1_MOUSE	Isoform 2 of Adenylate kinase isoenzyme 1 OS=Mus musculus GN=Ak1	20	15	4381.58	4092.2	3843.34	2117.16	5936.12	7272.51	5839.27	3205.24	3586.62	2594.34	1940.63	3838.74	3405.82	3122.87	3387.8	2854.54	2574.72	2732.97	2263.33	3527.7		1.75951	0.867028	0.84846	0.865089	0.768914
AK2	sp|Q9WTP6-2|KAD2_MOUSE	Isoform 2 of Adenylate kinase 2, mitochondrial OS=Mus musculus GN=Ak2	63	67	19313.8	17455	17440.6	21600.3	20268	21002.9	22807.1	12981	16013.1	16745.2	9789.88	16297.7	16348.8	10581.5	10062	12334.6	17008	16955.4	16531.1	20345.1		1.127	0.804457	0.746367	0.580016	0.93444
AK3	sp|Q9WTP7|KAD3_MOUSE	GTP:AMP phosphotransferase, mitochondrial OS=Mus musculus GN=Ak3 PE=1 SV=3	59	46	25200.1	22982.3	16192.7	20958.7	33553.1	32646.3	29299	16334.5	17941.5	15370.8	10302.5	15450.1	16267	12516.7	12106	10702	16536.6	16685.2	12418.3	15649.7		1.49216	0.775726	0.656553	0.551945	0.718236
AK4	sp|Q9WUR9|KAD4_MOUSE	Adenylate kinase isoenzyme 4, mitochondrial OS=Mus musculus GN=Ak4 PE=2 SV=1	3	4	188.36	234.533	410.586	996.142	290.447	389.314	933.04	194.361	758.83	483.993	194.64	629.305	612.653	230.258	179.37	621.6	580.581	712.339	1573.8	2310.75		1.17533	1.04735	1.04692	0.751505	2.8298
AKAP10	sp|O88845|AKA10_MOUSE	A-kinase anchor protein 10, mitochondrial OS=Mus musculus GN=Akap10 PE=1 SV=3	1	3	187.779	168.756	157.647	147.455	167.801	148.242	156.544	184.665	156.68	141.85	276.628	197.54	198.668	243.334	276.116	259.682	197.298	182.318	189.914	149.234		0.952359	0.973736	1.3559	1.57011	1.08634
AKAP12	sp|Q9WTQ5-2|AKA12_MOUSE	Isoform 2 of A-kinase anchor protein 12 OS=Mus musculus GN=Akap12	42	39	10005.1	12648.6	11357.5	12013.8	7722.28	12156	7346.04	5392.44	6312.9	8072.19	7947.24	10514.2	12461.3	7072	7045	8907.82	7614.42	6463.42	6985.9	8123.52		0.788683	0.57295	0.895825	0.667024	0.634161
AKAP13	tr|E9Q394|E9Q394_MOUSE	Uncharacterized protein OS=Mus musculus GN=Akap13 PE=4 SV=1	6	7	1010.14	1058.64	1021.42	1007.47	875.149	920.048	885.137	994.754	888.27	955.098	1658.14	1092.53	1195.43	1323.51	1452.81	1070.81	1106.4	1143.87	1280.73	1414.08		0.872149	0.923491	1.28401	1.25181	1.2068
AKAP2	sp|O54931-2|AKAP2_MOUSE	Isoform 2 of A-kinase anchor protein 2 OS=Mus musculus GN=Akap2	33	31	7955.68	8305.41	7749.61	8865.61	7442.92	10197.1	8934.71	5570.13	7250.31	7551.38	4978.16	5817.48	6341.27	4013.24	4184.98	4734.66	5033.6	4604.47	4625.36	5752.71		1.07777	0.826201	0.695006	0.524507	0.608832
AKAP2	sp|O54931-3|AKAP2_MOUSE	Isoform 3 of A-kinase anchor protein 2 OS=Mus musculus GN=Akap2	1	1	76.5795	85.1861	72.0615	66.1816	74.7044	106.67	66.7593	47.193	44.5225	51.0233	40.6453	37.836	36.491	26.8495	39.3189	24.1224	41.731	35.0016	23.9543	34.3436		1.10278	0.634376	0.510973	0.401281	0.450089
AKAP5	tr|D3YVF0|D3YVF0_MOUSE	Uncharacterized protein OS=Mus musculus GN=Akap5 PE=4 SV=2	4	3	749.259	717.568	134.524	171.643	924.627	728.503	163.075	510.459	112.94	143.06	474.347	116.52	110.241	304.466	375.756	93.3861	504.527	504.737	99.9376	131.045		1.36583	0.576396	0.52725	0.581771	0.699521
AKAP8	sp|Q9DBR0|AKAP8_MOUSE	A-kinase anchor protein 8 OS=Mus musculus GN=Akap8 PE=1 SV=1	13	10	4848.03	4832.92	3381.79	3184.11	3454.35	4221.68	2557.22	2936.27	2745.08	3051.57	3573.97	2968.44	3283.85	4656.88	4729.46	2448.24	2789.83	3086.69	1733.91	2294.27		0.839814	0.716686	0.806413	0.97123	0.609638
AKAP9	tr|E9QQ10|E9QQ10_MOUSE	Uncharacterized protein OS=Mus musculus GN=Akap9 PE=4 SV=1	22	14	2561.48	2558.36	1948.94	2014.06	2519.45	2247.54	1848.29	2716.38	2006.47	2177.08	2940.29	2249.34	2301.28	2959.54	3371.21	2116.65	2733.22	2723.68	1670.66	1780.65		0.971103	1.01289	1.09964	1.24005	0.980774
AKR1A1	sp|Q9JII6|AK1A1_MOUSE	Alcohol dehydrogenase [NADP+] OS=Mus musculus GN=Akr1a1 PE=1 SV=3	33	26	10608.7	10038.3	9436.38	11798.2	9414.35	10070.7	8604.78	9139.3	9135.87	10764.9	9128.73	11289.9	10676.2	8563.22	8547.36	9443.85	10890.1	9924.22	9066.81	9674.39		0.894263	0.924513	0.989928	0.845381	0.944461
AKR1B1	sp|P45376|ALDR_MOUSE	Aldose reductase OS=Mus musculus GN=Akr1b1 PE=1 SV=3	42	37	14733.1	14954.7	17056.9	17699.2	11160.2	14359.2	14915	12628.9	16293.7	17896.4	13813.4	14554.8	15880.5	12790.8	11888.7	15174.2	19072.5	14736.5	17358.1	17996.3		0.836583	0.968678	0.915499	0.824568	1.07324
AKR1B10	tr|D3Z494|D3Z494_MOUSE	MCG142264, isoform CRA_a OS=Mus musculus GN=Akr1b10 PE=4 SV=1	15	12	4356.78	4650.52	2454.48	2342.15	5016.47	4010.93	3201.68	5028.49	2923.07	2504.87	4586.48	1817.54	2623.67	4398.02	4893.91	2868.1	6640.09	6657.12	4132.88	3640.18		1.18122	1.01	0.871992	1.17455	1.5264
AKR1B8	sp|P45377|ALD2_MOUSE	Aldose reductase-related protein 2 OS=Mus musculus GN=Akr1b8 PE=1 SV=2	23	18	7731.64	8373.44	5512.15	5584.99	7247.18	7205.43	5804.43	7184.75	5654.9	5657.46	9916.82	5556.39	6051.94	8254.66	7940.26	7124.21	13024	11390.7	8721.38	9006.48		0.992911	0.906647	1.05507	1.143	1.54923
AKR1C13	sp|Q8VC28|AK1CD_MOUSE	Aldo-keto reductase family 1 member C13 OS=Mus musculus GN=Akr1c13 PE=1 SV=2	5	4	907.742	925.769	1214.22	1590	775.991	981.887	1428.1	871.501	1502.09	1440.15	846.133	1655.61	1330.3	585.782	751.202	1138.38	1266.43	925.66	1353.75	1680.18		0.915959	1.09644	1.1017	0.711659	1.12685
AKR1C14	tr|Q91WT7|Q91WT7_MOUSE	3-alpha-hydroxysteroid dehydrogenase type 1 OS=Mus musculus GN=Akr1c14 PE=2 SV=1	2	1	233.301	229.657	443.664	418.38	285.136	266.895	1148.22	201.536	561.657	518.078	324.932	263.507	331.199	232.065	181.125	380.266	328.05	303.009	383.297	493.758		1.71094	1.28933	0.925421	0.798446	1.1382
AKR1E2	sp|Q9DCT1|AKCL2_MOUSE	1,5-anhydro-D-fructose reductase OS=Mus musculus GN=Akr1e2 PE=1 SV=1	17	15	4883.39	5031.22	4611.6	5070.62	5593.46	5708.28	4198.89	5860.32	5164.66	5640.17	3170.74	3305.37	3405.11	3264.87	3918.82	2833.23	4407.34	4461.03	3557.12	3396.59		1.05464	1.13387	0.672301	0.681533	0.807379
AKR7A2	sp|Q8CG76|ARK72_MOUSE	Aflatoxin B1 aldehyde reductase member 2 OS=Mus musculus GN=Akr7a2 PE=1 SV=3	38	24	7665.83	7681	4595.42	4765.92	8059.13	8168.25	4852.94	6597.13	4556.05	5063.69	4310.6	3753.15	4224.74	5287.16	4976.95	2924.33	6963.78	7554.28	4118.64	4577.83		1.13756	0.875115	0.663127	0.711691	0.939549
AKT1	sp|P31750|AKT1_MOUSE	RAC-alpha serine/threonine-protein kinase OS=Mus musculus GN=Akt1 PE=1 SV=2	15	15	3227.23	3008.13	3934.98	4134.79	3796.72	3171.5	4320.1	5519.32	5606.44	4797.99	3609.95	4046.51	4035.09	4435.94	4430.15	4600.56	4076.97	4111.35	4534.4	3865.73		1.05215	1.4842	1.08973	1.25518	1.15962
AKT2	sp|Q60823|AKT2_MOUSE	RAC-beta serine/threonine-protein kinase OS=Mus musculus GN=Akt2 PE=2 SV=1	18	18	4557.16	4249.32	3974.52	4437.67	5298.97	4350.2	4514.7	9053.02	6497.62	5727.5	4787.05	4534.44	4821.18	7253.95	7339.05	4864.27	6730.87	6516.96	5407.06	4692.65		1.09678	1.64768	1.09514	1.50668	1.35594
ALAD	sp|P10518|HEM2_MOUSE	Delta-aminolevulinic acid dehydratase OS=Mus musculus GN=Alad PE=1 SV=1	16	18	2837.56	3092.13	2707.44	3033.06	2943.93	2605.86	2760.12	3854.63	3348.13	3751.62	2656.65	3173.2	3352.4	3165.28	3586.3	2767.37	2715.2	2684.73	2678.92	2483.05		0.949418	1.25155	1.04908	1.08755	0.905033
ALAS1	sp|Q8VC19|HEM1_MOUSE	5-aminolevulinate synthase, nonspecific, mitochondrial OS=Mus musculus GN=Alas1 PE=2 SV=2	21	18	4866.42	4046.2	5985.22	4068.25	11766.9	3363	9551.86	7545.57	7497.5	2893.4	4285.64	2842.84	2591.54	3923.5	2996.19	3865.2	3497.38	4359.42	4869.75	3571.22		1.73515	1.26095	0.683326	0.758188	0.859311
ALB	sp|P07724|ALBU_MOUSE	Serum albumin OS=Mus musculus GN=Alb PE=1 SV=3	453	388	148017	112578	144397	101938	94292.2	197023	110376	72019.1	96489	117905	94254.5	103921	96013.8	77933.7	65324.8	88444	70328.4	55752.1	70143.5	77274.4		1.05653	0.753327	0.77378	0.609426	0.539519
ALCAM	sp|Q61490|CD166_MOUSE	CD166 antigen OS=Mus musculus GN=Alcam PE=1 SV=3	2	2	441.951	449.148	461.883	492.868	476.116	420.591	380.602	412.912	493.606	442.921	881.344	312.018	416.907	355.363	364.185	532.868	343.775	309.153	266.813	364.183		0.922653	0.974755	1.16316	0.904672	0.695573
ALDH16A1	sp|Q571I9|A16A1_MOUSE	Aldehyde dehydrogenase family 16 member A1 OS=Mus musculus GN=Aldh16a1 PE=2 SV=2	11	14	1886.94	1974.28	2853.85	2900.02	1875.55	1730.51	2810.5	2314	3473.48	3565.57	2632.75	2361.1	2650.3	2005.88	2017.78	3519.14	2082.5	2072.19	3101.85	2701.48		0.889791	1.297	1.06002	1.04597	1.03566
ALDH18A1	sp|Q9Z110-2|P5CS_MOUSE	Isoform Short of Delta-1-pyrroline-5-carboxylate synthase OS=Mus musculus GN=Aldh18a1	6	3	625.299	763.011	363.985	192.664	455.59	399.207	164.151	341.526	241.604	197.757	1813.9	143.665	310.737	628.329	394.845	617.859	494.599	501.931	253.191	254.429		0.698522	0.535323	1.55499	1.12498	0.773358
ALDH1A1	sp|P24549|AL1A1_MOUSE	Retinal dehydrogenase 1 OS=Mus musculus GN=Aldh1a1 PE=1 SV=5	15	12	5482.99	8287.04	2938.38	2474.45	4920.26	5225.33	2747.77	4365	2818.96	3338.24	4152.68	2008.18	3286.56	4307.68	5499.37	2427.79	4085.94	4782.86	2096.25	2296.15		0.896173	0.731361	0.656657	0.850401	0.691305
ALDH1A7	sp|O35945|AL1A7_MOUSE	Aldehyde dehydrogenase, cytosolic 1 OS=Mus musculus GN=Aldh1a7 PE=2 SV=1	44	45	11423.5	14224.7	9253.26	12987.5	10496.3	13636.4	7869.13	24902.3	14149.6	16650.7	9176.46	12417	11399.8	12063.1	19501.1	6340.87	15178.2	16226.7	9092.35	8289.33		0.891	1.55088	0.918604	1.05536	1.01874
ALDH1L1	sp|Q8R0Y6|AL1L1_MOUSE	Aldehyde dehydrogenase family 1 member L1 OS=Mus musculus GN=Aldh1l1 PE=2 SV=1	60	57	14660.2	12513.5	10023.8	17402.1	15984.4	12001.7	12316.6	20804.6	15485.1	15832.4	13060.5	40003.1	13827.9	13407.4	21103.9	10161.5	16155.4	17561.8	13566.9	12595		0.9842	1.27283	1.6335	1.09092	1.09669
ALDH2	sp|P47738|ALDH2_MOUSE	Aldehyde dehydrogenase, mitochondrial OS=Mus musculus GN=Aldh2 PE=1 SV=1	72	77	25881.5	24569	24295.6	32791.1	29408.1	26888.6	31934.1	23256.9	28004.8	28075	12057	29273.1	23240.1	14341.5	19618.9	14347.6	21676.2	18574.9	20177.3	23119		1.09396	0.98368	0.800593	0.598961	0.776916
ALDH3A2	sp|P47740|AL3A2_MOUSE	Fatty aldehyde dehydrogenase OS=Mus musculus GN=Aldh3a2 PE=2 SV=2	21	15	4376.69	4236.31	5282.81	4633.38	4633.23	3883.94	4824.28	4204.98	4504.98	3841.67	4336.96	3922.01	3884.27	4340.6	4118.89	5261.22	4749.23	4952	5724.56	4904.42		0.96003	0.903196	0.873809	0.987322	1.0972
ALDH3B2	tr|E9Q3E1|E9Q3E1_MOUSE	Aldehyde dehydrogenase OS=Mus musculus GN=Aldh3b2 PE=3 SV=1	14	15	623.07	825.465	1155.05	2366.2	608.374	697.47	1588.77	876.551	1683.98	1504.84	1679.35	2800.32	1816.24	1636.38	1322.04	3155.69	4470.83	2871.05	4918.67	6138.35		0.77659	1.09069	1.68912	1.64034	3.70215
ALDH4A1	sp|Q8CHT0|AL4A1_MOUSE	Delta-1-pyrroline-5-carboxylate dehydrogenase, mitochondrial OS=Mus musculus GN=Aldh4a1 PE=1 SV=3	53	49	20001.7	19171.2	12744.8	18284.2	23316.7	21428.7	15875.5	18426.5	14132	13609	9465.42	15473	12998	13120.5	14214.3	8377.74	12339.7	12413.7	8956.59	9932.31		1.15136	0.876852	0.72052	0.678284	0.621667
ALDH5A1	sp|Q8BWF0|SSDH_MOUSE	Succinate-semialdehyde dehydrogenase, mitochondrial OS=Mus musculus GN=Aldh5a1 PE=1 SV=1	26	21	10681.3	10103.4	7553.17	10107	12829.7	11184.4	9632.34	8069.38	7309.71	6807.36	5310.76	7452.15	6351.55	6060.72	6859.16	4831.72	7741.49	8193.47	6524.84	6165.79		1.16692	0.769464	0.662922	0.615656	0.744588
ALDH6A1	sp|Q9EQ20|MMSA_MOUSE	Methylmalonate-semialdehyde dehydrogenase [acylating], mitochondrial OS=Mus musculus GN=Aldh6a1 PE=1 SV=1	140	136	55441.3	50100.7	39286.3	52373	68408	62943.9	57667.1	35340.3	39312.7	33990.1	18106.9	37097.9	29318.8	21305.9	24399.5	18193	22349.4	24106.1	19399	21373.8		1.27801	0.734567	0.571488	0.432035	0.442331
ALDH7A1	sp|Q9DBF1-2|AL7A1_MOUSE	Isoform 2 of Alpha-aminoadipic semialdehyde dehydrogenase OS=Mus musculus GN=Aldh7a1	23	19	4492.71	4357.92	3975.09	4056.87	4504.55	4180.26	3816.78	5832.58	4619.73	4465.7	3801.29	3267.72	2976.6	3755.78	4272.57	3475.89	3958.53	3742.64	3392.55	2917.66		0.987336	1.17818	0.79337	0.908568	0.829931
ALDH9A1	sp|Q9JLJ2|AL9A1_MOUSE	4-trimethylaminobutyraldehyde dehydrogenase OS=Mus musculus GN=Aldh9a1 PE=1 SV=1	49	50	12627.5	12696.9	13103.1	18306.8	13535.1	12821.9	14082.1	15422.4	16290	17627.6	7869.52	16805	14340.5	10315.6	13196.6	9018.13	10667.5	11874.3	12470.5	11645.6		0.950376	1.15956	0.916907	0.764507	0.822393
ALDOA	tr|A6ZI44|A6ZI44_MOUSE	Fructose-bisphosphate aldolase OS=Mus musculus GN=Aldoa PE=2 SV=1	148	124	19145.9	16567	20325.9	16962.7	11815.5	16017.2	13165.4	23562.3	18717.4	27261.4	21092.4	27945	31033.3	32901.6	22994.5	28076.3	40512.8	35593	34106.8	42920.2		0.74881	1.27013	1.46245	1.53371	2.09767
ALDOB	sp|Q91Y97|ALDOB_MOUSE	Fructose-bisphosphate aldolase B OS=Mus musculus GN=Aldob PE=1 SV=3	2	6	378.938	307.373	872.41	885.541	553.323	722.31	3347.75	303.121	1286.65	1108.07	254.014	961.621	690.882	225.986	186.609	528.187	148.923	132.695	417.224	897.724		2.52203	1.47166	1.04	0.513192	0.653189
ALDOC	sp|P05063|ALDOC_MOUSE	Fructose-bisphosphate aldolase C OS=Mus musculus GN=Aldoc PE=1 SV=4	53	46	13155.6	11582.5	11346.6	11136.6	8519.98	11361.9	9526.74	15537.8	13874.8	16998.4	13592.8	16097	16890.5	21349.4	15515.1	15942.7	27295.9	24873.3	19107.8	23620.7		0.83038	1.31046	1.31524	1.49106	2.00964
ALG1	sp|Q921Q3-2|ALG1_MOUSE	Isoform 2 of Chitobiosyldiphosphodolichol beta-mannosyltransferase OS=Mus musculus GN=Alg1	1	2	90.9651	83.6405	213.741	221.423	92.1402	66.8528	229.631	126.524	253.635	216.439	137.44	288.237	201.572	116.221	121.106	298.064	101.621	86.7162	228.785	179.724		0.849772	1.30453	1.37155	1.1707	0.978806
ALG13	sp|Q9D8C3-2|ALG13_MOUSE	Isoform 2 of UDP-N-acetylglucosamine transferase subunit ALG13 homolog OS=Mus musculus GN=Alg13	4	2	160.593	168.951	315.033	352.089	141.87	172.72	297.671	149.61	298.59	331.473	196.536	476.017	523.438	214.501	175.294	434.021	222.36	216.931	404.064	479.426		0.819079	1.04304	1.59999	1.10209	1.32721
ALG2	sp|Q9DBE8|ALG2_MOUSE	Alpha-1,3/1,6-mannosyltransferase ALG2 OS=Mus musculus GN=Alg2 PE=2 SV=2	13	6	2163.5	2242.39	493.352	588.003	2286.75	1744.45	562.668	2351.44	579.715	486.279	1888.09	520.573	360.647	1762.85	2271.84	381.272	1862.6	2226.33	464.644	406.834		1.11625	0.830395	0.672907	1.07302	0.903988
ALG3	sp|Q8K2A8|ALG3_MOUSE	Dol-P-Man:Man(5)GlcNAc(2)-PP-Dol alpha-1,3-mannosyltransferase OS=Mus musculus GN=Alg3 PE=2 SV=2	1	2	199.878	207.008	270.281	265.309	178.69	153.706	255.849	263.021	284.749	242.262	409.61	362.163	349.937	469.78	418.178	465.71	339.363	355.788	384.799	394.367		0.832198	1.11767	1.5869	1.91505	1.5643
ALG5	sp|Q9DB25|ALG5_MOUSE	Dolichyl-phosphate beta-glucosyltransferase OS=Mus musculus GN=Alg5 PE=2 SV=1	8	8	873.684	845.159	1562.75	1458.67	750.632	640.415	1287.05	1192.37	1643.77	1546.21	1497.63	2100.2	1995.78	1711.57	1708.38	2378.38	1360.44	1398.74	2284.68	1917.24		0.753291	1.23266	1.57336	1.63094	1.46851
ALG9	sp|Q8VDI9|ALG9_MOUSE	Alpha-1,2-mannosyltransferase ALG9 OS=Mus musculus GN=Alg9 PE=2 SV=1	3	2	327.787	316.653	297.402	294.082	288.83	269.747	276.185	345.872	307.004	293.41	378.041	325.221	264.084	413.24	384.862	342.793	368.939	368.643	318.72	288.585		0.900553	1.02087	1.04359	1.23081	1.08816
ALKBH3	sp|Q8K1E6|ALKB3_MOUSE	Alpha-ketoglutarate-dependent dioxygenase alkB homolog 3 OS=Mus musculus GN=Alkbh3 PE=1 SV=1	7	8	729.732	779.216	452.52	481.169	590.923	670.004	453.52	798.084	509.459	603.205	1161.82	852.405	1013.9	1200.81	1106.74	818.901	1215.94	1071.59	697.314	861.226		0.935845	1.043	1.65292	1.7066	1.57456
ALKBH7	sp|Q9D6Z0|ALKB7_MOUSE	Probable alpha-ketoglutarate-dependent dioxygenase ABH7 OS=Mus musculus GN=Alkbh7 PE=2 SV=1	2	3	382.232	376.279	138.497	101.712	584.619	363.587	156.741	280.476	106.119	94.7331	462.512	196.088	171.098	462.105	380.409	170.34	458.712	501.046	180.639	229.761		1.47515	0.642593	1.10768	1.3522	1.37191
ALOX12	sp|P39655|LOX12_MOUSE	Arachidonate 12-lipoxygenase, 12S-type OS=Mus musculus GN=Alox12 PE=1 SV=4	8	3	1258.05	1584.69	164.154	157.334	1184.47	1285.35	217.711	1162.13	270.364	275.326	1275.74	180.695	209.451	1388.43	1184.28	288.994	1312.43	1532.91	291.871	254.234		1.13247	0.719639	0.701965	1.20586	1.07181
ALOX5AP	sp|P30355|AL5AP_MOUSE	Arachidonate 5-lipoxygenase-activating protein OS=Mus musculus GN=Alox5ap PE=1 SV=2	1	1	98.6922	117.858	111.044	99.5796	98.7529	82.2082	103.674	105.777	106.995	97.4037	595.029	94.5398	96.1118	140.793	130.823	190.706	74.8817	68.307	77.4989	64.4856		0.888429	0.968147	2.45234	1.44304	0.667581
ALPL	sp|P09242|PPBT_MOUSE	Alkaline phosphatase, tissue-nonspecific isozyme OS=Mus musculus GN=Alpl PE=1 SV=2	8	10	961.424	1065.93	1205.21	1194.14	619.511	819.012	850.093	547.949	809.148	819.141	1664.63	2806.25	3121.9	2096.12	2417.61	1878.41	1401.33	1503.21	1698.6	1701.34		0.689336	0.655488	2.28696	1.92533	1.42419
AMACR	sp|O09174|AMACR_MOUSE	Alpha-methylacyl-CoA racemase OS=Mus musculus GN=Amacr PE=1 SV=4	20	14	5113.15	4315.02	3569.81	3186.17	5049.83	4212.01	3664.5	3727.03	3090.37	2817.46	4280.52	2978.75	3521.15	4420.3	4259.74	3453.8	2921.19	3578.76	2878.95	2655.39		1.06494	0.793769	0.888146	0.999648	0.743585
AMBP	sp|Q07456|AMBP_MOUSE	Protein AMBP OS=Mus musculus GN=Ambp PE=1 SV=2	10	9	2308.21	2033.83	1952.48	2056.3	1012.92	1810.7	1168.57	677.395	1360.41	1904.8	1369.65	2635.08	1679.2	1231.12	1712.55	1763.96	904.702	766.804	1108.81	1026.96		0.637413	0.629496	0.907525	0.751644	0.455916
AMDHD2	sp|Q8JZV7|NAGA_MOUSE	Putative N-acetylglucosamine-6-phosphate deacetylase OS=Mus musculus GN=Amdhd2 PE=2 SV=1	9	7	817.186	739.182	1328.77	1519.38	891.742	880.064	1254.44	732.042	1229.6	1340.69	566.33	1152.49	1112.91	469.347	554.565	811.434	733.876	761.481	1152.9	1305.52		0.916104	0.99968	0.85722	0.555595	0.897664
AMFR	sp|Q9R049-2|AMFR_MOUSE	Isoform 2 of E3 ubiquitin-protein ligase AMFR OS=Mus musculus GN=Amfr	6	4	339.577	347.959	314.636	345.308	286.155	226.945	279.437	351.009	317.973	324.348	355.067	356.845	319.993	431.245	383.472	368.435	377.003	430.856	353.262	331.007		0.784216	0.982901	1.02107	1.17073	1.10735
AMOTL1	sp|Q9D4H4|AMOL1_MOUSE	Angiomotin-like protein 1 OS=Mus musculus GN=Amotl1 PE=1 SV=1	3	1	587.533	644.289	40.088	53.2096	723.355	739.738	42.68	627.563	49.1977	48.2658	325.845	34.9709	29.4451	259.5	299.268	17.5453	473.663	469.759	29.6845	40.0748		1.51511	0.729521	0.39268	0.579886	0.764596
AMOTL2	sp|Q8K371|AMOL2_MOUSE	Angiomotin-like protein 2 OS=Mus musculus GN=Amotl2 PE=2 SV=1	1	2	27.564	24.9405	200.425	185.63	20.1097	17.9912	190.214	12.172	127.36	164.2	15.5626	148.762	185.114	16.7432	20.3012	121.442	10.9577	12.7288	93.8727	113.973		0.694136	0.923423	1.06238	0.481839	0.527938
AMPD2	sp|Q9DBT5|AMPD2_MOUSE	AMP deaminase 2 OS=Mus musculus GN=Ampd2 PE=1 SV=1	12	9	2038.31	1953.33	2066.81	2371.4	2228.47	1884.96	2775.66	2551.13	2642.9	2252.98	1494.21	1250.72	1107.98	1023.89	1261.88	1322.24	828.479	984.584	1021.95	928.19		1.08963	1.17788	0.609408	0.570671	0.446414
AMPD3	sp|O08739|AMPD3_MOUSE	AMP deaminase 3 OS=Mus musculus GN=Ampd3 PE=2 SV=2	20	13	2623.06	2630.97	2939.69	2428.02	2589.15	2304.33	2608.78	4460.5	3606.82	3340.06	4527.44	2086.5	2716.96	3430.58	3685.89	3482.39	3595.26	4400.82	3824.95	3065.18		0.94175	1.43195	1.1713	1.33046	1.40148
AMY1	sp|P00687|AMY1_MOUSE	Alpha-amylase 1 OS=Mus musculus GN=Amy1 PE=1 SV=2	8	8	724.653	792.705	871.551	1614.93	1096.89	1097.64	1197.91	1723.43	1832.78	1602.27	774.376	1143.26	1009.08	1093.14	927.717	1095.48	1093.67	1076.2	1098.17	1114.5		1.12973	1.71784	0.974637	1.03778	1.09458
ANAPC1	sp|P53995|APC1_MOUSE	Anaphase-promoting complex subunit 1 OS=Mus musculus GN=Anapc1 PE=1 SV=2	4	5	374.689	377.407	519.686	463.175	405.559	417.288	492.519	450.203	520.039	423.069	578.747	455.669	417.82	455.443	413.327	601.639	469.375	461.614	540.415	515.896		1.01087	1.07077	1.11606	1.13002	1.14545
ANAPC2	sp|Q8BZQ7|ANC2_MOUSE	Anaphase-promoting complex subunit 2 OS=Mus musculus GN=Anapc2 PE=1 SV=2	3	3	369.753	335.297	380.247	373.833	409.816	287.871	338.615	490.044	456.502	366.067	576.167	400.163	361.778	507.764	457.667	534.3	509.608	507.371	429.101	406.925		0.946959	1.19945	1.22274	1.37043	1.26994
ANAPC4	sp|Q91W96|APC4_MOUSE	Anaphase-promoting complex subunit 4 OS=Mus musculus GN=Anapc4 PE=2 SV=1	3	1	299.747	326.521	32.1485	32.2452	319.941	230.711	37.8964	467.195	32.9796	26.9219	530.407	34.4994	30.3738	408.667	434.205	42.5158	415.159	418.43	45.5341	36.7648		1.1362	1.01757	1.1492	1.70926	1.3261
ANAPC5	sp|Q8BTZ4-2|APC5_MOUSE	Isoform 2 of Anaphase-promoting complex subunit 5 OS=Mus musculus GN=Anapc5	4	2	362.594	350.671	270.072	260.459	272.468	259.076	252.11	328.025	288.065	256.188	491.394	281.428	247.678	384.609	318.188	328.754	380.996	370.638	290.976	308.304		0.840067	0.935072	1.09396	1.10581	1.08612
ANAPC7	sp|Q9WVM3|APC7_MOUSE	Anaphase-promoting complex subunit 7 OS=Mus musculus GN=Anapc7 PE=1 SV=3	8	2	637.884	653.164	271.843	215.076	460.567	403.244	162.356	510.8	190.71	197.565	851.546	283.751	281.745	794.066	699.065	374.693	669.15	653.559	264.072	226.473		0.769544	0.674234	1.06267	1.40072	1.01985
ANGEL2	sp|Q8K1C0-2|ANGE2_MOUSE	Isoform 2 of Protein angel homolog 2 OS=Mus musculus GN=Angel2	5	8	556.921	595.667	1365.94	1398.64	641.503	591.324	1513.29	559.594	1360.47	1314.23	548.369	1335.22	1427.31	620.02	575.854	1264.59	748.598	862.115	1966.41	2026.74		0.934729	1.1009	1.12697	0.837497	1.43059
ANGPTL2	sp|Q9R045|ANGL2_MOUSE	Angiopoietin-related protein 2 OS=Mus musculus GN=Angptl2 PE=2 SV=2	3	4	165.132	214.062	501.852	656.633	349.968	192.184	843.877	229.757	553.057	571.984	475.078	864.875	502.532	247.525	247.64	502.778	280.073	224.958	474.248	655.421		1.20184	1.17476	1.59763	0.865323	1.06309
ANGPTL4	sp|Q9Z1P8|ANGL4_MOUSE	Angiopoietin-related protein 4 OS=Mus musculus GN=Angptl4 PE=2 SV=1	2	1	114.519	109.384	18.506	18.7068	422.409	121.796	87.9442	142.649	39.1455	12.0159	86.3211	4.22451	14.4182	59.767	51.4934	4.25308	68.8843	59.1104	2.95201	6.75184		3.22793	0.98965	0.535974	0.589844	0.527345
ANK1	sp|Q02357-3|ANK1_MOUSE	Isoform Er3 of Ankyrin-1 OS=Mus musculus GN=Ank1	64	53	16709.5	24359.9	14195.2	10638.6	12742.8	14108.4	10478.8	9913.73	10229.1	14737.8	12808.5	9211.37	11699.8	14295.9	14629.3	14300.1	11622.7	13444.9	11057	11471.3		0.755249	0.705694	0.682205	0.87452	0.722209
ANK2	sp|Q8C8R3-3|ANK2_MOUSE	Isoform 3 of Ankyrin-2 OS=Mus musculus GN=Ank2	4	22	284.468	288.909	3840.03	2933.97	410.36	304.912	4098.89	438.65	3621.41	2930.91	314.534	3440.02	3256.74	441.916	375.212	4017.08	294.515	293.231	4327.11	3750.19		0.873629	1.26866	1.27234	0.877267	1.17934
ANKFY1	sp|Q810B6|ANFY1_MOUSE	Ankyrin repeat and FYVE domain-containing protein 1 OS=Mus musculus GN=Ankfy1 PE=2 SV=2	21	24	4319.89	4137.09	5715.5	5259.6	3953.95	3563.02	5437.88	4790.27	5648.18	5153.58	7148.21	4726.77	4317.09	5042.15	5070.87	6704.49	3860.2	3868.24	4920.11	4412.74		0.888898	1.06985	1.11102	1.15393	0.877996
ANKHD1	tr|E9PUR0|E9PUR0_MOUSE	Uncharacterized protein OS=Mus musculus GN=Ankhd1 PE=4 SV=1	11	5	1147.52	1190.82	942.976	790.37	1059.54	1030.69	703.981	856.466	780.328	789.03	1088.95	777.238	759.891	967.875	984.008	764.154	928.132	926.256	610.035	685.715		0.915005	0.794372	0.85995	0.889407	0.77367
ANKIB1	sp|Q6ZPS6|AKIB1_MOUSE	Ankyrin repeat and IBR domain-containing protein 1 OS=Mus musculus GN=Ankib1 PE=1 SV=2	3	3	677.61	713.683	239.588	153.824	573.225	623.269	126.177	509.142	121.034	133.484	763.368	221.823	175.973	687.245	756.651	291.852	674.418	618.816	149.809	238.408		0.988153	0.570522	0.867493	1.29676	0.942145
ANKLE2	sp|Q6P1H6-2|ANKL2_MOUSE	Isoform 2 of Ankyrin repeat and LEM domain-containing protein 2 OS=Mus musculus GN=Ankle2	10	11	829.15	894.235	1739.01	1707.99	860.703	799.007	1382.29	823.606	1613.91	1604.11	993.149	2004.59	1987.58	784.2	897.787	1762.16	768.987	834.6	1433.61	1569.13		0.784468	1.04225	1.28561	0.888173	0.890906
ANKRD13A	sp|Q80UP5|AN13A_MOUSE	Ankyrin repeat domain-containing protein 13A OS=Mus musculus GN=Ankrd13a PE=1 SV=2	6	4	726.323	830.392	487.373	550.857	937.096	838.701	697.65	855.581	572.01	457.77	1003.3	493.773	462.677	882.352	891.978	567.707	769.144	806.344	486.293	507.799		1.27091	0.968735	1.00696	1.20338	0.990225
ANKRD17	sp|Q99NH0|ANR17_MOUSE	Ankyrin repeat domain-containing protein 17 OS=Mus musculus GN=Ankrd17 PE=1 SV=2	23	15	4181.93	4403.63	2584.47	2452.23	3828.14	3793.47	1856.4	4013.31	2097.78	2604.59	4614.19	2525.68	2377.7	4250.03	4142.29	2463.09	3921.6	3694.56	1890.99	1856.86		0.927698	0.853082	0.931571	1.06252	0.834223
ANKRD28	sp|Q505D1|ANR28_MOUSE	Serine/threonine-protein phosphatase 6 regulatory ankyrin repeat subunit A OS=Mus musculus GN=Ankrd28 PE=1 SV=1	10	7	1961.38	2031.41	1143.46	1017.83	1802.98	1880.63	1034.87	1864.19	1062.85	1127.31	1669	1070.41	1113.34	1832.91	1869.21	1126.01	1504.47	1466.04	852.067	851.884		1.0223	0.87841	0.834732	1.04605	0.75957
ANKRD40	sp|Q5SUE8-2|ANR40_MOUSE	Isoform 2 of Ankyrin repeat domain-containing protein 40 OS=Mus musculus GN=Ankrd40	2	2	325.725	308.808	126.568	168.694	571.756	589.058	303.157	300.119	210.205	169.951	237.184	319.928	211.692	296.304	326.371	141.071	310.992	224.932	143.364	167.313		2.09935	0.97552	1.10247	1.09522	0.910525
ANKRD44	sp|B2RXR6|ANR44_MOUSE	Serine/threonine-protein phosphatase 6 regulatory ankyrin repeat subunit B OS=Mus musculus GN=Ankrd44 PE=2 SV=1	7	6	1528.94	1699.14	443.267	462.414	1464.26	1394.84	379.965	1592.24	386.629	412.114	1575.1	334.168	304.689	1160.61	1315.58	366.711	1119.48	1092.55	291.527	292.613		1.04475	0.771203	0.714104	0.91697	0.676423
ANKRD46	sp|Q8BTZ5|ANR46_MOUSE	Ankyrin repeat domain-containing protein 46 OS=Mus musculus GN=Ankrd46 PE=2 SV=1	1	2	85.7428	74.9617	179.302	253.767	166.063	110.644	346.533	226.386	425.955	318.514	161.262	524.003	346.985	216.863	156.527	399.225	220.592	230.863	543.8	517.939		1.3995	2.18008	2.31794	1.73493	2.54844
ANKRD52	sp|Q8BTI7|ANR52_MOUSE	Serine/threonine-protein phosphatase 6 regulatory ankyrin repeat subunit C OS=Mus musculus GN=Ankrd52 PE=2 SV=1	1	1	36.0399	38.5134	35.1533	34.9622	35.9929	31.518	24.9368	46.7899	29.2448	49.0224	51.2063	42.3786	38.4459	57.9212	55.7489	42.8058	30.5105	43.0339	25.6079	30.5818		0.85204	1.15258	1.21686	1.44215	0.896766
ANKRD57	sp|Q8C0J6|ANR57_MOUSE	Ankyrin repeat domain-containing protein 57 OS=Mus musculus GN=Ankrd57 PE=2 SV=2	7	7	576.138	557.473	595.637	724.097	504.741	612.344	553.046	436.162	571.791	668.5	547.826	687.503	753.345	586.75	486.24	579.55	543.882	511.049	484.969	558.066		0.907676	0.911112	1.0808	0.898116	0.855145
ANKRD9	sp|Q8BH83|ANKR9_MOUSE	Ankyrin repeat domain-containing protein 9 OS=Mus musculus GN=Ankrd9 PE=2 SV=1	3	3	239.25	230.896	387.708	269.897	34.141	167.242	125.859	30.8846	98.7025	262.317	344.519	362.975	299.858	315.075	249.418	506.613	270.249	339.548	448.703	410.279		0.386896	0.463346	1.19099	1.26636	1.3024
ANKS1A	sp|P59672-2|ANS1A_MOUSE	Isoform 2 of Ankyrin repeat and SAM domain-containing protein 1A OS=Mus musculus GN=Anks1a	11	14	1281.07	1375.32	1845.58	2100.21	1751.55	1530.98	2419.7	1760.66	2377.21	2140.06	930.1	1495.66	1552.14	963.682	1058.7	1391.81	1046.99	1098.65	1670.51	1589.54		1.15159	1.26785	0.803351	0.689507	0.818773
ANO1	sp|Q8BHY3-2|ANO1_MOUSE	Isoform 2 of Anoctamin-1 OS=Mus musculus GN=Ano1	10	6	1279.71	1398.82	933.23	1012.31	1876.64	1430.83	1465.81	1894.83	1352.19	858.237	947.568	533.693	530.951	1054.77	1101.54	614.34	1453.49	1616.56	939.504	924.35		1.37636	1.18373	0.580214	0.798906	1.067
ANO6	sp|Q6P9J9|ANO6_MOUSE	Anoctamin-6 OS=Mus musculus GN=Ano6 PE=1 SV=1	14	18	2883.32	2834.82	4296.14	3343.81	2580.27	2344.38	4093.34	2708.81	3872.33	3139	3269.1	3449.92	3461.23	2828.76	3111.42	3767.43	2601.14	2673.97	3511.61	3200.64		0.900128	0.970213	1.01614	0.968962	0.897386
ANP32A	sp|O35381|AN32A_MOUSE	Acidic leucine-rich nuclear phosphoprotein 32 family member A OS=Mus musculus GN=Anp32a PE=1 SV=1	22	19	6647.44	6885.18	6001.23	8016.71	7412.65	6290.05	7655.22	7471.63	7750.05	7456.84	5193.14	7310.76	7579.9	5016.91	4921.06	5964.21	5594.1	5464.41	6177.06	6489.18		1.03363	1.09755	0.971973	0.7696	0.861135
ANP32B	sp|Q9EST5-2|AN32B_MOUSE	Isoform 2 of Acidic leucine-rich nuclear phosphoprotein 32 family member B OS=Mus musculus GN=Anp32b	3	3	237.387	271.781	309.098	393.249	318.35	237.578	458.251	317.01	396.867	321.04	477.426	397.999	395.028	194.017	407.433	509.225	257.898	254.249	445.317	435.801		1.11615	1.13898	1.3982	1.22235	1.15002
ANP32E	sp|P97822-2|AN32E_MOUSE	Isoform 2 of Acidic leucine-rich nuclear phosphoprotein 32 family member E OS=Mus musculus GN=Anp32e	3	3	419.296	509.175	791.55	857.426	451.671	265.51	694.941	369.29	792.413	874.87	363.365	885.941	689.463	287.557	258.744	815.264	243.785	333.294	733.354	757.855		0.730502	1.05353	1.00294	0.704348	0.802456
ANPEP	sp|P97449|AMPN_MOUSE	Aminopeptidase N OS=Mus musculus GN=Anpep PE=1 SV=4	20	20	2960.49	2974.95	3664.38	4267.98	2861.55	2662.37	3331.78	2964.39	3355.9	3181.13	6248.29	3306.85	3259.61	3330.81	2998.58	4963.06	3496.62	2780.5	3163.89	3346.19		0.85144	0.913523	1.23209	1.08572	0.922078
ANXA1	sp|P10107|ANXA1_MOUSE	Annexin A1 OS=Mus musculus GN=Anxa1 PE=1 SV=2	31	26	5603.7	5898.08	5379.7	5796.48	6204.88	6287.89	4942.98	4708.98	5910.55	5592.32	17947.3	5188.28	6829.02	5689.79	5210.88	9260.3	6355.99	4723.96	5105.61	6120.6		1.02512	0.953163	1.76175	1.18535	0.983605
ANXA11	sp|P97384|ANX11_MOUSE	Annexin A11 OS=Mus musculus GN=Anxa11 PE=1 SV=2	19	18	3582.43	3910.47	4855.38	6134.02	3819.53	3979.9	4628.17	4136.16	5787.06	6078.28	3788.87	4932.41	5895.95	3746.44	3740.54	4909.8	3643.05	3834.01	5084.33	5252.01		0.896541	1.15437	1.0545	0.894318	0.963809
ANXA2	sp|P07356|ANXA2_MOUSE	Annexin A2 OS=Mus musculus GN=Anxa2 PE=1 SV=2	56	50	14472.5	20803.9	15267.8	14877	14862	20852.5	13260	25463.1	18521.7	18157.2	15529.1	6880.95	11807.8	11241.8	16138.2	9935.12	16880.3	12342.7	10754.6	11129.7		0.998137	1.2665	0.697386	0.760508	0.781203
ANXA3	sp|O35639|ANXA3_MOUSE	Annexin A3 OS=Mus musculus GN=Anxa3 PE=1 SV=4	35	27	7386.9	7656.5	5753.67	5341.11	7228.51	8017.22	5355.92	5731.7	4878.71	5216.39	10921.5	6345.05	7560.48	6017.81	6116.37	6827.35	8775.03	9134.47	7518.51	8673.9		1.05091	0.80734	1.26645	0.967246	1.30468
ANXA4	sp|P97429|ANXA4_MOUSE	Annexin A4 OS=Mus musculus GN=Anxa4 PE=2 SV=4	30	26	5975.64	5969.2	4941.85	5008.67	6565.19	6371.87	4615.38	6768.52	5323.99	5457.03	6910.25	2904.06	2993.46	4186.64	4707.33	3423.01	4980.75	4640.22	3523.57	3501.69		1.06887	1.06869	0.779939	0.750051	0.760263
ANXA5	sp|P48036|ANXA5_MOUSE	Annexin A5 OS=Mus musculus GN=Anxa5 PE=1 SV=1	60	45	18285.2	18868.5	21730.8	16510.1	25073.3	23566.2	26427.5	30507.6	24603.6	20548.9	16380.3	19001.1	15767.4	13969.4	18260.3	15037.7	14266.5	14011	14447.6	13752.1		1.32754	1.33803	0.904553	0.83591	0.749088
ANXA6	sp|P14824|ANXA6_MOUSE	Annexin A6 OS=Mus musculus GN=Anxa6 PE=1 SV=3	105	108	31812.2	34735.9	35836.3	36986.3	32621.2	31913.6	33888.7	38245.7	37160.9	38175.7	33301.8	36072.2	32431	32414.9	36586.4	29849.4	26119.5	25919.3	24996.1	21647.7		0.941599	1.08662	0.973949	0.945686	0.708058
ANXA6	tr|E9Q9W5|E9Q9W5_MOUSE	Uncharacterized protein OS=Mus musculus GN=Anxa6 PE=3 SV=1	1	3	408.975	376.677	582.611	561.938	471.064	465.978	568.753	454.074	551.775	522.781	317.647	355.486	433.764	216.795	347.566	400.436	226.949	194.524	271.466	217.071		1.04016	1.05594	0.764616	0.666458	0.471459
ANXA7	sp|Q07076|ANXA7_MOUSE	Annexin A7 OS=Mus musculus GN=Anxa7 PE=2 SV=2	23	28	3312.99	3522.59	5838.66	6180.36	3100.09	3518.47	4624.07	3750.54	6005.57	6760.8	3732.43	4420.41	5233.79	2965.88	2932.94	5094.86	3948.57	3931.96	6069.56	5889.77		0.79504	1.16802	0.946657	0.777436	1.05226
ANXA8	sp|O35640|ANXA8_MOUSE	Annexin A8 OS=Mus musculus GN=Anxa8 PE=2 SV=2	2	2	160.274	94.5722	83.3478	278.357	337.599	118.665	122.257	160.305	80.9773	84.2321	62.3773	69.9765	45.2064	65.3441	51.285	54.8944	35.7968	37.061	48.2505	46.5752		1.25109	0.703949	0.383986	0.370931	0.271971
AOC3	sp|O70423|AOC3_MOUSE	Membrane primary amine oxidase OS=Mus musculus GN=Aoc3 PE=2 SV=3	48	42	7182.35	9174.07	9725.76	10670.2	7786.05	7821.86	10987.9	11222.9	13173.1	10861.2	4629.48	8355.44	6958.92	4853.61	9265.4	4757.05	3486.67	3762.99	3536.75	3500.15		0.964864	1.27909	0.723539	0.684801	0.388725
AOX1	sp|O54754|ADO_MOUSE	Aldehyde oxidase OS=Mus musculus GN=Aox1 PE=2 SV=2	29	39	2733.62	2815.19	5119.14	6397.48	3589.81	2711.36	4872.25	6962.47	8610.78	8949.1	3548.62	6356.11	5599.28	4582.59	5397.36	5357.21	6848.95	7807.76	10780.7	9563.23		0.872986	1.91595	1.21134	1.1983	2.05097
AP1B1	sp|O35643|AP1B1_MOUSE	AP-1 complex subunit beta-1 OS=Mus musculus GN=Ap1b1 PE=1 SV=2	42	45	11563.3	11300.4	13175	12217.2	10339.7	9082.78	11711	13970.1	13218.1	12695.2	16664.4	14489.4	14470	16562.3	16696.3	18426.4	14393.6	14214.2	15284.3	12988.6		0.860234	1.102	1.26061	1.42808	1.17873
AP1G1	sp|P22892|AP1G1_MOUSE	AP-1 complex subunit gamma-1 OS=Mus musculus GN=Ap1g1 PE=1 SV=3	25	19	3548.22	3338.58	4282.66	3493.62	2790.99	2468.32	3540.53	3834.26	4047.34	3811	4622.18	4713.2	4219.62	4856.82	4626.81	5418.37	4007.48	4123.31	5041.05	4130.89		0.800181	1.06322	1.23257	1.35506	1.18002
AP1G2	sp|O88512|AP1G2_MOUSE	AP-1 complex subunit gamma-like 2 OS=Mus musculus GN=Ap1g2 PE=2 SV=2	11	6	1435.36	1270.54	434.031	473.938	1592.78	1189.41	509.4	1903.92	639.936	456.376	2156	443.643	404.222	1947.25	1696.64	727.903	1742.93	1898.55	597.118	512.194		1.21443	1.10693	1.10827	1.61297	1.3146
AP1M1	sp|P35585|AP1M1_MOUSE	AP-1 complex subunit mu-1 OS=Mus musculus GN=Ap1m1 PE=1 SV=3	16	19	2290.92	2182.89	3935.95	3538.12	2056.31	1702.53	3786.56	2780.77	4042.29	3569.31	3116.07	4366.83	4213	2979.87	3078.32	5472.31	2687.75	2581.17	4735.34	3938.21		0.842036	1.15974	1.30521	1.28676	1.16694
AP1S1	sp|P61967|AP1S1_MOUSE	AP-1 complex subunit sigma-1A OS=Mus musculus GN=Ap1s1 PE=1 SV=1	10	4	1632.97	1525.01	567.329	529.835	1327.77	1199.51	474.829	1463.94	511.809	495.367	2078.56	650.025	601.07	2140.49	2021.76	799.93	1582.13	1482.32	608.621	558.129		0.940699	0.774315	1.04333	1.55488	0.99437
AP2A1	sp|P17426-2|AP2A1_MOUSE	Isoform B of AP-2 complex subunit alpha-1 OS=Mus musculus GN=Ap2a1	43	31	8969.46	9204.18	7853.6	7329.92	8477.87	7179.3	7051.62	9834.85	7664.98	6958.14	12224	7862.89	7815.63	10693.6	11379.9	9971.04	8758	9023.47	7397.29	6335.64		0.907703	0.97762	1.1153	1.28086	0.944757
AP2A2	sp|P17427|AP2A2_MOUSE	AP-2 complex subunit alpha-2 OS=Mus musculus GN=Ap2a2 PE=1 SV=2	31	36	5832.79	6287.55	6135.96	5969.84	5336.72	4696.1	5456.6	7540.91	6487.44	6587.55	8875.24	6830.55	6782.93	8878.99	8726.72	8038.99	8278.56	8177.58	7710.26	7035.15		0.852491	1.13464	1.23771	1.41141	1.28793
AP2B1	sp|Q9DBG3-2|AP2B1_MOUSE	Isoform 2 of AP-2 complex subunit beta OS=Mus musculus GN=Ap2b1	17	21	3586.68	3614.31	6426.15	6242.17	3399.2	3044.41	5705.29	4230	6471.52	6081.85	4841.66	5513.15	5410.75	3944.11	4049.28	7110.41	3592.63	3368.92	5736.99	5100.71		0.815253	1.12625	1.05795	1.01354	0.895816
AP2M1	sp|P84091|AP2M1_MOUSE	AP-2 complex subunit mu OS=Mus musculus GN=Ap2m1 PE=1 SV=1	23	27	4328.53	4342.06	5161.59	4609.31	3571.97	3311.48	4595.87	5093.68	5226.52	4727.77	6325.23	5425.47	5410.67	6110.65	6215.98	7147.63	5016.6	4746.03	5622.55	4833.17		0.829963	1.08798	1.24078	1.408	1.09635
AP2S1	sp|P62743|AP2S1_MOUSE	AP-2 complex subunit sigma OS=Mus musculus GN=Ap2s1 PE=1 SV=1	8	6	814.843	838.323	1049.46	982.573	696.426	621.121	931.662	964.48	1088.68	1070.86	1181.31	1129.82	1080.93	1165.8	1186.06	1302.6	1012.27	949.707	1185.63	1026.41		0.813781	1.13029	1.22727	1.32221	1.13264
AP3B1	sp|Q9Z1T1|AP3B1_MOUSE	AP-3 complex subunit beta-1 OS=Mus musculus GN=Ap3b1 PE=1 SV=2	25	21	4958.52	4798.04	4709.62	4536.36	4913.02	3707.28	4569.7	5506.59	4911.84	4330.43	7728.06	5428.02	4681.41	6193.61	6135.12	6653.63	5901.69	5815.77	5760.68	5193.55		0.92549	1.03487	1.25159	1.33192	1.19309
AP3D1	sp|O54774|AP3D1_MOUSE	AP-3 complex subunit delta-1 OS=Mus musculus GN=Ap3d1 PE=1 SV=1	30	33	4530.62	4312.28	6448.97	6330.17	4068.56	3214.39	6001.16	5535.16	6405.97	5792.1	6929.94	7402.87	6498.48	6472.12	6301.56	9087.59	5624.52	5496.25	7937.98	7200.69		0.819171	1.09353	1.28457	1.34809	1.21448
AP3M1	sp|Q9JKC8|AP3M1_MOUSE	AP-3 complex subunit mu-1 OS=Mus musculus GN=Ap3m1 PE=1 SV=1	16	13	2399.46	2338.56	2399.95	2379.8	2260.89	1775.97	2321.6	2731.79	2455.12	2200.4	3867.85	2867.55	2495.58	3386.64	3234.96	3454.32	2859.7	2882.9	2977.85	2655.94		0.89075	1.03488	1.29316	1.41152	1.19528
AP3S1	sp|Q9DCR2|AP3S1_MOUSE	AP-3 complex subunit sigma-1 OS=Mus musculus GN=Ap3s1 PE=1 SV=2	8	6	1076.2	1129.36	959.659	1193.46	1399.82	1064.78	1107.88	1332.59	1124.77	1061.16	1649.15	1459.67	1210.97	1390.93	1435.1	1496.32	1243.73	1166.63	1226.2	1125.17		1.09283	1.07632	1.32144	1.32222	1.09247
AP4B1	sp|Q9WV76|AP4B1_MOUSE	AP-4 complex subunit beta-1 OS=Mus musculus GN=Ap4b1 PE=2 SV=1	4	1	915.992	796.854	219.339	234.501	505.995	683.849	188.504	579.192	165.293	247.719	991.095	270.683	276.813	856.777	804.189	293.443	733.511	706.494	232.347	235.208		0.848207	0.610582	0.946817	1.2027	0.880405
APBA3	sp|O88888|APBA3_MOUSE	Amyloid beta A4 precursor protein-binding family A member 3 OS=Mus musculus GN=Apba3 PE=1 SV=1	3	5	253.244	243.08	300.494	304.04	216.886	240.046	263.21	230.674	335.51	309.176	225.527	318.164	318.392	260.453	199.813	314.732	314.613	332.914	280.367	329.996		0.872219	1.06022	1.04414	0.93866	1.14265
APBB1IP	sp|Q8R5A3|AB1IP_MOUSE	Amyloid beta A4 precursor protein-binding family B member 1-interacting protein OS=Mus musculus GN=Apbb1ip PE=1 SV=2	2	1	176.518	213.987	63.0052	62.6843	165.911	179.859	51.0142	133.762	35.1941	45.9518	1041.43	31.81	44.5549	181.799	180.239	81.3615	183.883	161.973	47.3152	44.8567		1.0249	0.555108	2.88728	1.1453	0.848571
APCS	sp|P12246|SAMP_MOUSE	Serum amyloid P-component OS=Mus musculus GN=Apcs PE=1 SV=2	2	2	660.384	97.4376	122.996	69.2897	25.2909	50.3394	20.7313	22.8551	32.1937	43.518	6.89289	87.7648	26.2648	13.1084	42.2162	22.251	13.6815	10.8998	13.0448	5.01602		0.135229	0.138324	0.169697	0.108866	0.0448814
APEH	sp|Q8R146-2|APEH_MOUSE	Isoform 2 of Acylamino-acid-releasing enzyme OS=Mus musculus GN=Apeh	28	30	5355.06	6109.52	4191.77	4387.46	5038.67	5079.72	3580.76	7303.98	4721.57	5768.6	5158.24	3912.96	3950.59	5541.49	6220.26	4064.03	5492.58	5566.75	3930.88	3422.06		0.911281	1.18368	0.866222	1.05275	0.918601
APEX1	sp|P28352|APEX1_MOUSE	DNA-(apurinic or apyrimidinic site) lyase OS=Mus musculus GN=Apex1 PE=1 SV=2	10	11	2157.23	2300.08	1939.74	2121.35	1974.61	1670.64	1669.32	3068.77	2363.18	2647.31	3323.33	1759.22	1908.96	2559.14	2833.19	2294.57	2400.58	2477.35	2258.38	1952.66		0.831858	1.2646	1.09434	1.20318	1.06698
API5	sp|O35841|API5_MOUSE	Apoptosis inhibitor 5 OS=Mus musculus GN=Api5 PE=2 SV=2	14	13	4132.77	4093.46	3865.69	3333.76	3369.04	3016.56	2972.4	3978.78	3294.67	3432.24	5221.26	3169.38	3103.41	3793.7	4368.5	3935.94	3467.81	3200.35	3070.06	2728.53		0.808867	0.925356	0.993499	1.04571	0.808182
APIP	sp|Q9WVQ5|MTNB_MOUSE	Probable methylthioribulose-1-phosphate dehydratase OS=Mus musculus GN=Apip PE=1 SV=1	19	17	4031.24	3916.35	2872.15	3721.63	3707.2	3969.8	2840.93	3662.61	2985.59	3930.44	3072.16	3490.02	3934.96	3634.62	3486.8	2697.43	4936.99	4473.71	3351.51	3888.43		0.964414	0.96998	0.962508	0.900313	1.14505
APLF	sp|Q9D842-2|APLF_MOUSE	Isoform 2 of Aprataxin and PNK-like factor OS=Mus musculus GN=Aplf	1	2	17.811	22.3342	254.23	269.364	26.8039	28.5112	241.882	23.4282	219.891	231.108	28.8406	138.836	157.53	13.3658	15.8097	143.366	9.42881	11.9522	174.435	188.967		0.702919	1.1221	0.769166	0.408088	0.682555
APLP2	tr|Q60709|Q60709_MOUSE	Amyloid-like protein 2, isoform 751 OS=Mus musculus GN=Aplp2 PE=2 SV=1	13	5	1545.48	1684.93	630.13	872.619	4785.55	2647.23	1693.04	3990.41	1446.63	729.178	1960.16	806.525	726.411	2274.54	1881.66	750.25	2394.05	2503.5	840.946	760.218		2.57075	1.73703	0.984007	1.38215	1.37302
APMAP	sp|Q9D7N9|APMAP_MOUSE	Adipocyte plasma membrane-associated protein OS=Mus musculus GN=Apmap PE=1 SV=1	34	32	8463.86	8014.2	5581.63	6170.03	4890.89	4729.67	3767.25	7767.03	4999.13	5765.96	15621.1	15974.7	12646.5	22235.2	20417.6	15514.9	14527	14951.3	12126.2	9761.51		0.632327	0.875301	2.08963	2.74735	1.81957
APOA1	tr|Q8BPD5|Q8BPD5_MOUSE	Uncharacterized protein OS=Mus musculus GN=Apoa1 PE=2 SV=1	38	34	7559.7	9827.8	5283.93	3714.05	27144.1	31892.5	13631.1	13640.7	7093.54	7721.58	6925.01	13312.7	5061.38	7852.36	4732.58	7793.98	4930.98	4078.56	7561.04	5543.64		3.6721	1.43795	1.27844	1.0298	0.838121
APOA1BP	sp|Q8K4Z3|AIBP_MOUSE	Apolipoprotein A-I-binding protein OS=Mus musculus GN=Apoa1bp PE=1 SV=1	23	15	9785.09	9333.01	7632.25	8558.46	10965	10813.4	9469.05	8486.92	7965.18	7905.39	4566.72	5669.18	6182.06	4817.62	5763.12	4011.55	5528.53	5643.58	4716.51	4950.98		1.17997	0.919789	0.619976	0.551035	0.59021
APOA2	tr|Q3UKX6|Q3UKX6_MOUSE	Apolipoprotein A-II, isoform CRA_a OS=Mus musculus GN=Apoa2 PE=2 SV=1	2	2	904.384	884.983	361.489	231.029	1081.27	1836.52	272.894	744.035	284.929	399.334	787.484	369.212	351.618	1088.13	592.725	320.936	882.55	966.648	345.463	393.987		1.78609	0.799534	0.844325	1.12056	1.08681
APOA4	sp|P06728|APOA4_MOUSE	Apolipoprotein A-IV OS=Mus musculus GN=Apoa4 PE=2 SV=3	28	27	7811.34	7439.79	6405.32	6972.22	11285.7	20614.6	11530.3	6999.22	9878.73	7500.02	7182.23	12421.2	5809.67	5582.06	4529.67	9793.21	5048.6	5334.58	8503.08	7603.17		2.02271	1.13536	1.18357	0.92704	0.925277
APOC1	sp|P34928|APOC1_MOUSE	Apolipoprotein C-I OS=Mus musculus GN=Apoc1 PE=2 SV=1	4	3	930.252	947.665	965.39	419.504	1969.26	2336.74	687.256	1306.29	182.461	916.424	1112.2	1086.95	1359.03	780.184	847.31	745.906	1492.08	1440.99	911.209	1844.64		2.04047	0.982865	1.45404	0.96988	1.74356
APOC3	sp|P33622|APOC3_MOUSE	Apolipoprotein C-III OS=Mus musculus GN=Apoc3 PE=2 SV=2	6	2	598.512	569.261	64.3232	46.2623	733.19	839.593	133.358	667.398	123.828	105.125	583.915	153.891	85.8736	663.933	480.305	105.031	476.812	501.609	131.308	148.718		1.77951	0.934897	0.859101	1.30299	0.984424
APOD	sp|P51910|APOD_MOUSE	Apolipoprotein D OS=Mus musculus GN=Apod PE=2 SV=1	3	3	197.015	193.464	265.996	216.783	318.563	369.247	329.83	227.425	275.17	258.962	240.198	387.691	223.743	175.396	163.195	346.834	109.625	121.225	176.397	175.99		1.55378	1.16278	1.30031	1.04654	0.667886
APOE	sp|P08226|APOE_MOUSE	Apolipoprotein E OS=Mus musculus GN=Apoe PE=1 SV=2	26	30	9026.93	7665.64	6092.62	8488.44	10262	11179.4	10388.5	5554.44	8408.06	9535.81	4550.07	4715.62	5351.89	4952.03	4122.32	4316.01	4208.34	3687.28	3734.46	5198.85		1.35705	1.00184	0.623212	0.57089	0.538119
APOH	sp|Q01339|APOH_MOUSE	Beta-2-glycoprotein 1 OS=Mus musculus GN=Apoh PE=1 SV=1	25	21	11174.3	11828.9	11166.2	8552.33	5687.34	15000.6	7229.83	4033.84	6826.67	10217.7	7117.57	6050.55	8989.36	5093.68	5474.47	6857.09	5283.87	4089.45	4701.33	6118.51		0.871306	0.657845	0.691528	0.543836	0.472667
APOM	sp|Q9Z1R3|APOM_MOUSE	Apolipoprotein M OS=Mus musculus GN=Apom PE=1 SV=1	7	4	1890.26	2070.43	643.225	486.721	1130.54	1785.85	435.541	913.181	477.403	620.928	2323.37	377.278	705.927	1804.88	1727.84	870.506	1063.78	1214.35	519.442	479.655		0.877936	0.526853	0.892245	1.15329	0.643775
APOO	sp|Q9DCZ4|APOO_MOUSE	Apolipoprotein O OS=Mus musculus GN=Apoo PE=2 SV=1	7	9	3077.42	3244.28	4440.25	4331.65	3374.58	2927.15	5879.31	3390.07	4583.47	4003.68	2527.93	4455.71	4774.09	3088.63	3370.66	4541.45	3384.48	3796.08	6141.48	5413.51		1.07604	1.05804	1.03865	0.97178	1.24129
APOOL	sp|Q78IK4|APOOL_MOUSE	Apolipoprotein O-like OS=Mus musculus GN=Apool PE=2 SV=1	25	22	9467.66	9182.12	9505.49	10025.9	10239	8586.25	12109	9505.78	9568.17	8402.67	6666.55	8262.31	7969.69	7879.85	8382.3	8466.99	8218.37	8913.22	10946.7	8859.36		1.08026	0.959517	0.799645	0.863572	0.967431
APPL1	sp|Q8K3H0|DP13A_MOUSE	DCC-interacting protein 13-alpha OS=Mus musculus GN=Appl1 PE=1 SV=1	10	16	1967.48	1979.01	3219.42	3123.7	2127.23	2104.36	3289.75	1576.36	2958.08	2750.39	1324.45	1804.05	1881.29	1028.68	1178.48	1851.35	1253.45	1214.75	1711.48	1666.56		0.974619	0.943973	0.649171	0.525905	0.56817
APPL2	sp|Q8K3G9|DP13B_MOUSE	DCC-interacting protein 13-beta OS=Mus musculus GN=Appl2 PE=1 SV=1	5	5	956.774	970.317	510.837	577.981	1081.75	976.91	467.119	1081.25	531.767	507.993	929.035	441.435	440.33	870.081	852.363	421.105	983.074	963.338	415.378	425.956		1.11665	0.9377	0.800555	0.947663	0.924347
AQP1	sp|Q02013|AQP1_MOUSE	Aquaporin-1 OS=Mus musculus GN=Aqp1 PE=1 SV=3	8	11	1826.37	1571.99	2692.8	1989.41	1498.65	1734.83	2484.11	1317.09	1938.65	1974.09	816.437	1372.82	1465.62	707.658	1093.95	1195.29	607.827	780.192	1122.4	1013.44		0.943431	0.862947	0.603072	0.494502	0.43609
AQP7	sp|O54794|AQP7_MOUSE	Aquaporin-7 OS=Mus musculus GN=Aqp7 PE=2 SV=1	3	3	511.69	553.345	475.6	343.62	378.787	379.255	398.647	395.769	328.498	357.952	689.941	618.581	603.237	932.364	935.767	696.83	598.665	563.38	552.127	499.125		0.818495	0.765798	1.3528	1.81501	1.17463
AQR	sp|Q8CFQ3|AQR_MOUSE	Intron-binding protein aquarius OS=Mus musculus GN=Aqr PE=2 SV=2	6	7	582.398	593.852	1301.78	1115.47	529.819	415.085	1077.62	561.952	1080.05	1058.6	786.907	923.742	885.522	565.915	566.473	1190.18	483.979	496.108	915.169	816.419		0.750438	1.00203	0.963284	0.861766	0.754605
ARAF	sp|P04627|ARAF_MOUSE	Serine/threonine-protein kinase A-Raf OS=Mus musculus GN=Araf PE=2 SV=2	11	14	1740.26	1748.24	1892.26	1892.03	1720.06	1788.63	1687.74	2092.28	2061.81	2061.91	1573.71	2225.33	1604.68	1566.88	1878.38	1973.54	1626.61	1548.17	1892.43	1740.66		0.952671	1.13959	0.990674	0.993439	0.936073
ARAP1	sp|Q4LDD4-2|ARAP1_MOUSE	Isoform 2 of Arf-GAP with Rho-GAP domain, ANK repeat and PH domain-containing protein 1 OS=Mus musculus GN=Arap1	10	9	882.89	924.338	1098.01	1421.64	1047.2	997.7	1303.73	1313.35	1619.3	1343.44	1475.64	1013.27	973.552	1097.29	919.946	1479.26	1464.5	1537.78	1708.34	1573.19		1.03189	1.31768	1.06696	1.07745	1.45227
ARAP3	sp|Q8R5G7-2|ARAP3_MOUSE	Isoform 2 of Arf-GAP with Rho-GAP domain, ANK repeat and PH domain-containing protein 3 OS=Mus musculus GN=Arap3	5	5	381.17	365.247	261.301	220.51	345.016	311.912	237.184	357.338	236.52	203.063	382.614	220.626	213.167	333.916	367.818	284.13	346.614	351.127	281.174	246.298		0.970626	0.865118	0.886271	1.07023	0.997545
ARCN1	sp|Q5XJY5|COPD_MOUSE	Coatomer subunit delta OS=Mus musculus GN=Arcn1 PE=2 SV=2	36	33	9754.8	9751.57	10245.2	10558.6	9202.54	8225.56	8516.92	9569.63	10052.1	10637.2	12189.1	10722.3	10714.3	10416.9	10464.3	12262.3	8438.4	8095.43	9233.86	9396.77		0.858179	1.00087	1.11223	1.09628	0.872347
ARF3	sp|P61205|ARF3_MOUSE	ADP-ribosylation factor 3 OS=Mus musculus GN=Arf3 PE=2 SV=2	19	16	6963.93	6445.97	5846.61	4816.7	5978.33	5729.4	5463.77	6237.02	5266.52	4486.97	8306.77	5036.69	6828.63	7640.52	7589	8193.66	7475.43	7142.68	6654.46	5581.19		0.951071	0.88566	1.11726	1.29733	1.1155
ARF4	sp|P61750|ARF4_MOUSE	ADP-ribosylation factor 4 OS=Mus musculus GN=Arf4 PE=2 SV=2	9	5	1790.62	1742.98	2992.34	3004.14	1803.33	1734.47	3479.67	2064.3	3372.23	2776.83	1938.56	2191.89	1844.84	1491.55	1194.28	2784.58	1501.74	1470.12	2511.68	2036.08		0.981799	1.14911	0.83599	0.765352	0.78904
ARF5	sp|P84084|ARF5_MOUSE	ADP-ribosylation factor 5 OS=Mus musculus GN=Arf5 PE=2 SV=2	5	4	1075.91	1106.62	856.159	799.244	1025.69	836.052	902.568	1053.49	828.062	690.239	1391.22	815.028	991.996	1187.04	1155.72	1223.33	967.311	962.229	846.006	836.381		0.960345	0.893463	1.1111	1.23889	0.941112
ARF6	sp|P62331|ARF6_MOUSE	ADP-ribosylation factor 6 OS=Mus musculus GN=Arf6 PE=1 SV=2	10	9	3222.28	3403.81	1795.48	1864.25	3378.52	2787.79	2269.53	4096.82	2167.75	1603.47	4482.14	1612.94	1875.39	3577.6	3860.9	2467.11	3838.26	3828.02	2517.94	2062.84		1.09352	1.01992	1.0332	1.28405	1.19067
ARFGAP1	sp|Q9EPJ9|ARFG1_MOUSE	ADP-ribosylation factor GTPase-activating protein 1 OS=Mus musculus GN=Arfgap1 PE=1 SV=2	14	11	3400.09	3712.31	2076.68	2001.28	2849.91	3158.08	1682.52	2665.5	1585.05	1901.09	3159.82	1924.04	1902.46	2479.52	2624.25	1670.52	2335.66	2193.53	1221.81	1488.35		0.916326	0.732969	0.832422	0.807158	0.646928
ARFGAP2	sp|Q99K28-2|ARFG2_MOUSE	Isoform 2 of ADP-ribosylation factor GTPase-activating protein 2 OS=Mus musculus GN=Arfgap2	18	16	2702.09	2894.54	2018.98	2729.44	3423.76	2698.72	2710.6	3164.53	2548.13	2729.42	2551.63	2838.16	1988.06	2695.73	2662.76	1930.21	2243.4	1974.4	1609.32	1983.58		1.13846	1.08807	0.950901	0.939411	0.755017
ARFGAP3	sp|Q9D8S3|ARFG3_MOUSE	ADP-ribosylation factor GTPase-activating protein 3 OS=Mus musculus GN=Arfgap3 PE=2 SV=2	5	6	1124.42	1386.45	932.064	996.495	1028.21	847.648	764.645	763.376	747.275	773.371	1510.15	714.425	735.367	877.627	836.318	969.711	871.874	809.393	758.162	808.001		0.793046	0.685981	0.888987	0.806006	0.731498
ARFGEF1	tr|D3YYK9|D3YYK9_MOUSE	Uncharacterized protein OS=Mus musculus GN=Arfgef1 PE=4 SV=1	7	4	761.35	760.436	735.765	656.624	698.775	564.042	666.222	835.687	670.352	591.854	896.114	751.05	737.609	896.857	929.055	894.021	682.906	706.82	681.647	645.874		0.8826	0.959857	1.09111	1.24446	0.932424
ARFGEF2	tr|A2A5R2|A2A5R2_MOUSE	ADP-ribosylation factor guanine nucleotide-exchange factor 2 (Brefeldin A-inhibited) OS=Mus musculus GN=Arfgef2 PE=2 SV=1	39	42	7542.5	7557.93	7386.17	5735.73	5914.59	5158.1	5840.29	6976.59	6262.09	5714.89	12156.4	9505.32	8610.81	13144	12183.8	12578.3	8620.8	9186.5	8657.71	7720.92		0.799035	0.895441	1.43019	1.79083	1.21131
ARFIP1	tr|A2RSX9|A2RSX9_MOUSE	Arfip1 protein OS=Mus musculus GN=Arfip1 PE=2 SV=1	14	12	2850.53	2658.12	3105.22	2893.13	2474.1	2436.88	2419.22	2419.98	2458.84	2833.71	2664.62	3803.75	3402.54	2369.54	2484.4	3454.65	1756.29	1650.92	2758.23	2614.13		0.849361	0.893663	1.14376	0.962729	0.762976
ARFIP2	sp|Q8K221|ARFP2_MOUSE	Arfaptin-2 OS=Mus musculus GN=Arfip2 PE=2 SV=2	6	7	915.536	879.507	854.159	989.003	1200.6	972.362	1016.77	962.192	845.866	865.14	1109.74	1281.34	805.106	1064.53	943.56	817.576	727.031	835.88	684.915	657.857		1.16898	0.979677	1.17134	1.03555	0.798658
ARFRP1	sp|Q8BXL7|ARFRP_MOUSE	ADP-ribosylation factor-related protein 1 OS=Mus musculus GN=Arfrp1 PE=2 SV=2	5	2	358.977	365.081	280.485	301.715	368.134	269.782	276.748	292.825	244.969	240.505	680.211	415.575	456.1	675.745	549.182	600.454	396.089	510.49	415.465	440.984		0.933623	0.794431	1.58405	1.86322	1.34968
ARG1	sp|Q61176|ARGI1_MOUSE	Arginase-1 OS=Mus musculus GN=Arg1 PE=1 SV=1	1	2	188.364	153.751	248.657	368.049	383.787	303.271	1256.85	146.867	478.976	433.402	140.12	245.336	179.957	88.271	64.9693	100.231	44.2021	49.8336	113.839	272.774		2.70319	1.47298	0.786261	0.352476	0.501291
ARGLU1	sp|Q3UL36|ARGL1_MOUSE	Arginine and glutamate-rich protein 1 OS=Mus musculus GN=Arglu1 PE=1 SV=2	11	8	1530.6	1367.92	3242.63	2248.53	1506.89	1451.9	2352.72	1663.98	3106.45	2435.59	1565.75	2486.97	2482.64	1297.91	1305.62	2314.15	1321.72	1270.82	2134.04	2258.48		0.844135	1.14522	1.03863	0.781544	0.832579
ARHGAP1	sp|Q5FWK3|RHG01_MOUSE	Rho GTPase-activating protein 1 OS=Mus musculus GN=Arhgap1 PE=1 SV=1	15	15	2761.27	2767.41	3222.42	3455.5	2588.7	2177.71	3187.11	2660.88	3193.26	2995.97	4184.74	3384.29	3266.24	3281.53	3109.64	4019.41	2921.19	3158.19	3736.62	3255.11		0.868767	0.966701	1.18354	1.13715	1.07082
ARHGAP12	sp|Q8C0D4|RHG12_MOUSE	Rho GTPase-activating protein 12 OS=Mus musculus GN=Arhgap12 PE=1 SV=2	6	4	597.242	642.016	677.235	671.121	906.902	661.031	828.725	957.442	861.268	615.168	863.537	582.368	658.232	653.617	717.992	844.309	578.229	605.159	537.616	533.659		1.23494	1.25412	1.08421	1.14181	0.871329
ARHGAP17	sp|Q3UIA2|RHG17_MOUSE	Rho GTPase-activating protein 17 OS=Mus musculus GN=Arhgap17 PE=1 SV=1	12	10	2686.68	2778.12	2673.63	2804.91	2299.1	2542.77	2487.5	2140.29	2484.96	2535.7	3037.1	2464.76	2607.97	2285.36	2292.26	2584.42	2539.52	2413.32	2329.72	2436.47		0.893008	0.872488	0.988099	0.872621	0.888122
ARHGAP18	sp|Q8K0Q5|RHG18_MOUSE	Rho GTPase-activating protein 18 OS=Mus musculus GN=Arhgap18 PE=2 SV=1	18	22	2496.22	2529.72	4152.14	3790.9	2611.68	2461.76	3912.9	2432.52	4029.72	3272.82	2640.73	3036.05	2943.73	2200.15	2476.45	4155.2	2040.9	2033.19	3183.38	2779.59		0.923881	1.00086	0.88627	0.907992	0.773929
ARHGAP21	sp|Q6DFV3|RHG21_MOUSE	Rho GTPase-activating protein 21 OS=Mus musculus GN=Arhgap21 PE=1 SV=1	1	1	131.875	138.192	43.8431	45.1654	180.05	190.215	42.0333	130.441	43.6098	43.6025	90.8194	38.2756	36.9001	80.63	91.6632	25.3051	101.935	84.4553	34.2315	31.057		1.53096	0.808197	0.616379	0.733729	0.700907
ARHGAP24	sp|Q8C4V1|RHG24_MOUSE	Rho GTPase-activating protein 24 OS=Mus musculus GN=Arhgap24 PE=2 SV=2	4	5	599.277	604.91	745.578	719.702	1273.1	834.724	941.271	1289.5	1259.36	694.576	792.907	1082.39	778.94	978.571	998.821	535.586	916.147	905.434	598.63	562.965		1.52295	1.62002	1.32573	1.25517	1.11752
ARHGAP25	sp|Q8BYW1-3|RHG25_MOUSE	Isoform 3 of Rho GTPase-activating protein 25 OS=Mus musculus GN=Arhgap25	8	1	1251.67	1260.51	296.704	203.783	1178.54	1346.55	225.708	776.747	182.939	207.315	1845.79	143.136	173.79	796.579	694.322	251.667	906.755	806.42	194.525	163.525		1.21744	0.516487	0.957165	0.771219	0.687506
ARHGAP26	sp|Q6ZQ82|RHG26_MOUSE	Rho GTPase-activating protein 26 OS=Mus musculus GN=Arhgap26 PE=2 SV=3	10	8	1312.87	1381.1	633.191	639.941	1577	1415.82	660.911	1461.32	752.901	638.07	1161.45	510.766	526.976	1459.48	1391.66	650.509	1701.16	1742.98	813.498	731.555		1.22801	0.95865	0.739145	1.1769	1.25764
ARHGAP27	sp|A2AB59|RHG27_MOUSE	Rho GTPase-activating protein 27 OS=Mus musculus GN=Arhgap27 PE=1 SV=1	3	4	156.54	156.33	316.298	284.539	133.24	143.184	242.245	114.987	226.142	237.899	182.964	214.907	221.404	141.279	126.526	238.877	143.989	151.339	191.204	181.846		0.756871	0.844951	0.903681	0.739379	0.731501
ARHGAP29	sp|Q8CGF1|RHG29_MOUSE	Rho GTPase-activating protein 29 OS=Mus musculus GN=Arhgap29 PE=1 SV=1	10	10	1988.4	1939.67	1312.36	1291.29	2311.1	1811.07	1469.3	2231.9	1427.46	1013.02	2196.58	1244.81	1147.63	2212.48	2209.98	1468.59	1952.32	1974.64	1265.23	1184.47		1.1414	0.953781	0.936766	1.20255	0.97626
ARHGAP31	sp|A6X8Z5|RHG31_MOUSE	Rho GTPase-activating protein 31 OS=Mus musculus GN=Arhgap31 PE=1 SV=1	9	12	1074.52	1118.54	1535.54	1389.21	941.02	1001.66	1311.9	830.824	1130.8	1257.87	1076.23	1189.37	1406.42	973.926	996.117	1372.95	986.254	946.739	1284.38	1484.29		0.847911	0.838769	0.956666	0.870944	0.918687
ARHGAP35	sp|Q91YM2|RHG35_MOUSE	Rho GTPase-activating protein 35 OS=Mus musculus GN=Arhgap35 PE=1 SV=3	5	7	524.831	566.156	588.959	635.447	595.512	556.674	593.784	877.652	852.236	753.887	667.279	752.961	626.703	700.233	677.266	653.152	836.437	868.522	816.096	860.7		1.00543	1.4303	1.17874	1.16936	1.46055
ARHGAP5	sp|P97393|RHG05_MOUSE	Rho GTPase-activating protein 5 OS=Mus musculus GN=Arhgap5 PE=2 SV=2	9	8	1043.16	1104.58	1234.49	1226.15	1078.38	895.475	1096.56	1790.46	1570.14	1310.76	1269.99	1430.93	1197.85	1554.46	1480.34	1430.2	1539.51	1495.07	1546.77	1280.15		0.888355	1.35155	1.12802	1.29185	1.27192
ARHGDIA	sp|Q99PT1|GDIR1_MOUSE	Rho GDP-dissociation inhibitor 1 OS=Mus musculus GN=Arhgdia PE=1 SV=3	22	16	5316.82	5576.13	4542.46	4553.81	5162.05	5379.91	4135.2	4654.37	4186.4	4612.16	5007.89	3018.72	4119.54	3996.73	4246.33	3291.11	4576.27	4461.72	3045.22	3313.82		0.979006	0.897346	0.81018	0.76936	0.770267
ARHGDIB	sp|Q61599|GDIR2_MOUSE	Rho GDP-dissociation inhibitor 2 OS=Mus musculus GN=Arhgdib PE=1 SV=3	10	11	2320.73	2376.98	2339.51	2788.75	2173.14	2287.04	2576.21	1562	2160.69	2314.17	4611.13	2032.86	2674.89	1683.62	1519.05	2687.35	2377.88	2050.52	1928.24	2526.3		0.954801	0.819171	1.26452	0.799246	0.904027
ARHGEF1	sp|Q61210-5|ARHG1_MOUSE	Isoform 5 of Rho guanine nucleotide exchange factor 1 OS=Mus musculus GN=Arhgef1	17	13	1474.83	1574.37	1487.56	1486.88	1483.57	1280.37	1493.8	2005.94	1669.3	1539.1	2494.05	1275.61	1308.4	1857.62	1889.89	1590.31	1705.52	1733.04	1403.33	1322.32		0.942453	1.1542	1.12403	1.18153	1.02334
ARHGEF11	tr|E9Q0A3|E9Q0A3_MOUSE	Uncharacterized protein OS=Mus musculus GN=Arhgef11 PE=4 SV=1	2	4	96.4819	113.146	392.63	371.226	104.452	77.8227	358.657	122.584	408.435	413.286	153.519	355.488	400.631	107.358	115.347	439.975	111.577	115.873	438.69	417.138		0.740888	1.29337	1.24589	0.90764	1.11279
ARHGEF12	sp|Q8R4H2|ARHGC_MOUSE	Rho guanine nucleotide exchange factor 12 OS=Mus musculus GN=Arhgef12 PE=1 SV=2	30	28	3805.83	3838.62	4160.5	3383.26	2707.13	2664.42	3122.51	3370.36	3450.86	3504.93	4691.42	5423.53	5271.2	4864.05	5645.25	5232.47	4016.46	4203.61	4204.96	3949.86		0.745672	0.906506	1.35071	1.38193	1.07813
ARHGEF15	sp|Q5FWH6-2|ARHGF_MOUSE	Isoform 2 of Rho guanine nucleotide exchange factor 15 OS=Mus musculus GN=Arhgef15	5	3	319.528	328.531	326.645	229.404	266.045	264.329	218.699	222.948	210.145	202.752	328.722	258.409	264.984	296.565	327.616	331.23	304.394	312.35	316.37	284.119		0.829464	0.704084	0.943564	1.05795	1.0109
ARHGEF17	sp|Q80U35|ARHGH_MOUSE	Rho guanine nucleotide exchange factor 17 OS=Mus musculus GN=Arhgef17 PE=1 SV=2	3	1	94.1059	92.6577	80.1689	64.6196	91.0024	79.3396	86.2379	59.4762	56.6836	56.894	88.2885	63.2317	48.5322	67.0649	62.0512	62.5139	66.3727	68.7478	53.4965	80.3811		1.03183	0.695934	0.804509	0.770638	0.81133
ARHGEF18	sp|Q6P9R4-2|ARHGI_MOUSE	Isoform 2 of Rho guanine nucleotide exchange factor 18 OS=Mus musculus GN=Arhgef18	4	4	299.342	304.012	334.429	377.877	341.427	311.093	335.774	414.473	377.086	335.05	514.516	351.247	342.844	528.594	407.774	461.304	392.137	414.706	374.861	350.461		1.00157	1.14174	1.22484	1.41645	1.16456
ARHGEF2	sp|Q60875-4|ARHG2_MOUSE	Isoform 4 of Rho guanine nucleotide exchange factor 2 OS=Mus musculus GN=Arhgef2	22	18	4418.85	4535.13	1925.08	1406.45	4401.67	4148.82	1532.15	3841.37	1590.72	1194.21	5295.4	1592.79	1530.88	4025.63	4259.92	2818.58	4545.43	4362.12	1809.98	1568.13		1.09426	0.719146	0.913713	1.20512	1.00001
ARHGEF6	sp|Q8K4I3|ARHG6_MOUSE	Rho guanine nucleotide exchange factor 6 OS=Mus musculus GN=Arhgef6 PE=1 SV=1	12	9	1782.37	1793.87	2069.33	1954.94	1659.09	1690.09	1871.67	1479.95	1891.78	1808.41	1888.6	1499.52	1636.29	1355.56	1447.83	1891.84	1488.03	1453.07	1504.63	1561.35		0.915876	0.908735	0.881416	0.823669	0.790352
ARHGEF7	sp|Q9ES28-2|ARHG7_MOUSE	Isoform A of Rho guanine nucleotide exchange factor 7 OS=Mus musculus GN=Arhgef7	15	14	3474.01	3616.12	2132.65	2492.01	3322.73	3471.89	2069.75	2609.29	1999.86	2090.42	2813.18	1912.8	1972.74	2297.88	2353.53	1609.14	2550.22	2491.61	1369.78	1657.16		1.00891	0.76252	0.762423	0.712551	0.688768
ARID1A	tr|E9QAQ7|E9QAQ7_MOUSE	Uncharacterized protein OS=Mus musculus GN=Arid1a PE=4 SV=1	6	4	1187.77	1153.92	266.103	214.619	1158.19	927.735	218.425	1179.46	209.024	199.203	1567.6	220.219	197.027	1005.72	1047.36	229.691	878.062	896.343	189.143	203.635		1.0886	0.75004	0.93766	1.07841	0.767849
ARIH1	sp|Q9Z1K5|ARI1_MOUSE	E3 ubiquitin-protein ligase ARIH1 OS=Mus musculus GN=Arih1 PE=2 SV=3	13	13	1791.21	1926.88	2250.88	1878.81	1316.27	1303.68	1490.64	1870.68	2104.05	2217.7	2980.12	2814.85	2629.24	2736.14	2755.24	3558.59	2167.35	2196.85	2880.31	2444.93		0.698388	1.05209	1.43127	1.53759	1.23467
ARIH2	sp|Q9Z1K6|ARI2_MOUSE	E3 ubiquitin-protein ligase ARIH2 OS=Mus musculus GN=Arih2 PE=2 SV=1	8	8	495.778	524.016	708.778	762.946	440.333	388.063	591.26	718.937	818.163	867.19	652.862	704.931	641.902	684.352	646.547	761.001	472.204	537.022	663.241	570.519		0.759727	1.28665	1.07013	1.11948	0.900249
ARL1	sp|P61211|ARL1_MOUSE	ADP-ribosylation factor-like protein 1 OS=Mus musculus GN=Arl1 PE=2 SV=1	9	9	1998.11	1866.01	2336.09	1804.08	1347.6	1302.58	1619.53	1584.33	1684.54	1719.35	2946.81	2418.51	2415.94	2646.5	2648.91	3173.12	2014.97	2014.44	2373.09	1955.73		0.711237	0.830924	1.29618	1.41067	1.04422
ARL15	sp|Q8BGR6|ARL15_MOUSE	ADP-ribosylation factor-like protein 15 OS=Mus musculus GN=Arl15 PE=2 SV=1	1	1	248.706	265.31	358.982	382.475	273.586	247.261	396.153	298.205	423.205	349.227	463.323	530.165	462.668	368.64	339.616	611.762	386.21	379.005	518.982	575.219		0.973869	1.13703	1.54646	1.40188	1.48105
ARL2	sp|Q9D0J4|ARL2_MOUSE	ADP-ribosylation factor-like protein 2 OS=Mus musculus GN=Arl2 PE=1 SV=1	7	4	965.225	954.49	1530.96	2085.03	2280.33	1370.02	2785.46	2254.84	2912.34	2287.51	1030	1320.04	1484.18	1023.78	1122	1252.44	1289.68	1419.15	2023.51	1794.89		1.55013	1.79554	0.923513	0.818495	1.17912
ARL3	sp|Q9WUL7|ARL3_MOUSE	ADP-ribosylation factor-like protein 3 OS=Mus musculus GN=Arl3 PE=1 SV=1	9	10	1776.87	1759.63	1842.73	2519.91	1914.71	2056.94	1812.96	1651.69	2077.57	2302.01	1175.46	1957.23	1826.87	1022.52	1147.11	1163.22	1186.95	1162.87	1036.51	1430.24		0.976413	1.01805	0.837149	0.562569	0.60976
ARL5C	sp|Q6P068|ARL5C_MOUSE	ADP-ribosylation factor-like protein 5C OS=Mus musculus GN=Arl5c PE=2 SV=1	1	1	122.578	161.312	467.289	402.795	163.102	112.759	554.498	126.898	466.915	375.654	166.135	368.064	311.379	144.627	113.655	430.013	116	105.268	404.022	363.653		0.95942	1.12015	0.977003	0.795275	0.856989
ARL6IP1	sp|Q9JKW0|AR6P1_MOUSE	ADP-ribosylation factor-like protein 6-interacting protein 1 OS=Mus musculus GN=Arl6ip1 PE=2 SV=1	3	2	401.147	391.782	264.986	275.084	317.588	265.313	270.326	329.331	263.399	224.279	381.741	361.041	309.957	445.061	430.822	387.002	312.982	475.211	244.707	223.239		0.853442	0.817214	1.053	1.2632	0.94234
ARL6IP4	sp|Q9JM93|AR6P4_MOUSE	ADP-ribosylation factor-like protein 6-interacting protein 4 OS=Mus musculus GN=Arl6ip4 PE=1 SV=1	1	1	147.567	125.454	130.636	119.843	164.469	139.125	154.977	172.715	167.622	127.579	176.295	136.932	129.876	176	138.003	153.541	178.113	169.257	151.923	163.897		1.16796	1.19176	1.12856	1.19081	1.26684
ARL6IP5	sp|Q8R5J9|PRAF3_MOUSE	PRA1 family protein 3 OS=Mus musculus GN=Arl6ip5 PE=1 SV=2	5	4	939.289	911.586	1644.78	1121.85	1907.29	1117.26	1637.46	1694.02	1457.81	983.854	1610.95	1703.55	1122.53	1326.8	1539.93	1718.96	1117.68	1373.68	1165.69	1240.35		1.34618	1.1942	1.28122	1.32415	1.06062
ARL6IP6	sp|Q8BH07|AR6P6_MOUSE	ADP-ribosylation factor-like protein 6-interacting protein 6 OS=Mus musculus GN=Arl6ip6 PE=1 SV=1	2	1	814.509	845.155	231.945	204.313	831.07	634.965	243.79	713.879	184.604	180.873	913	186.478	146.305	570.532	608.144	191.245	472.431	506.41	138.975	93.5462		1.08772	0.686639	0.792512	0.871484	0.577962
ARL8A	sp|Q8VEH3|ARL8A_MOUSE	ADP-ribosylation factor-like protein 8A OS=Mus musculus GN=Arl8a PE=2 SV=1	11	11	1436.69	1446.6	2147.97	2287.49	1331.86	1223.14	2833.44	1252.67	2410.15	1928.95	2387.83	2747.29	2421.65	2506.86	1928.77	3636.02	1858.36	2000.2	3226.99	2772.98		0.981667	1.01871	1.37669	1.47049	1.34702
ARL8B	sp|Q9CQW2|ARL8B_MOUSE	ADP-ribosylation factor-like protein 8B OS=Mus musculus GN=Arl8b PE=2 SV=1	6	6	970.713	1047.45	1861.47	1952.49	951.303	799.28	2083.71	909.327	1654.51	1583.04	1692.43	2772.27	2556.12	1690.91	1509.55	3740.54	1434.83	1544.94	3369.91	2807.32		0.876592	0.948055	1.60509	1.58684	1.5701
ARMC1	sp|Q9D7A8|ARMC1_MOUSE	Armadillo repeat-containing protein 1 OS=Mus musculus GN=Armc1 PE=2 SV=1	16	10	4480.8	4141.61	3221.76	3208.83	4525.4	4009.98	3577.78	3872.04	3041.12	2598.56	3389.38	3152.7	3466.58	4200	3891.4	3513.91	3788.59	4362.03	3572.31	3581.46		1.07294	0.84251	0.886527	1.02795	1.0167
ARMC6	sp|Q8BNU0|ARMC6_MOUSE	Armadillo repeat-containing protein 6 OS=Mus musculus GN=Armc6 PE=2 SV=1	6	9	817.636	999.169	1230.91	1245.49	716.973	700.914	1057.63	764.903	1358.89	1280.6	1066.89	1510.24	1726.74	1074.29	879.354	1732.82	868.096	831.698	1207.84	1446.96		0.768817	1.0573	1.33664	1.1449	1.0143
ARMC8	sp|Q9DBR3|ARMC8_MOUSE	Armadillo repeat-containing protein 8 OS=Mus musculus GN=Armc8 PE=1 SV=2	8	7	1118.37	1153.14	1120.24	950.485	855.644	890.875	830.152	937.117	941.445	855.635	1289.26	851.565	911.684	1015.85	1081.12	1185.16	840.963	861.826	897.475	781.735		0.791197	0.839567	0.93731	1.00782	0.778862
ARMCX3	sp|Q8BHS6|ARMX3_MOUSE	Armadillo repeat-containing X-linked protein 3 OS=Mus musculus GN=Armcx3 PE=1 SV=1	1	2	368.112	420.075	385.785	299.962	153.259	201.663	224.831	155.685	194.25	210.974	437.089	140.561	183.023	206.073	148.21	360.255	133.607	130.706	157.245	153.57		0.52445	0.507403	0.688111	0.646377	0.390199
ARNTL	sp|Q9WTL8-2|BMAL1_MOUSE	Isoform 2 of Aryl hydrocarbon receptor nuclear translocator-like protein 1 OS=Mus musculus GN=Arntl	2	1	452.505	444.482	187.153	93.5489	197.185	189.867	77.6184	223.997	95.7085	99.1943	296.67	92.5103	92.6808	289.497	272.755	101.173	240.88	228.267	83.318	81.4483		0.526082	0.474262	0.545545	0.751104	0.538269
ARPC1A	sp|Q9R0Q6|ARC1A_MOUSE	Actin-related protein 2/3 complex subunit 1A OS=Mus musculus GN=Arpc1a PE=1 SV=1	15	7	2317	2329.56	1905.24	1755.45	1803.53	2292.15	1614.78	1502.55	1686.84	1721.62	1724.51	2047.02	1894.09	2107.4	1988.58	1684.1	1835.4	1958.28	1675.8	1661.95		0.916543	0.788229	0.909346	0.927717	0.858458
ARPC1B	sp|Q9WV32|ARC1B_MOUSE	Actin-related protein 2/3 complex subunit 1B OS=Mus musculus GN=Arpc1b PE=1 SV=4	18	18	4186.72	4175.57	6689.67	7080.36	3997.72	3670.28	5464.92	5192.86	6642.13	7071.72	7435.97	5230.03	5750.56	4433.93	4682.33	7944.26	4440.03	3751.97	5689.76	5317.08		0.791176	1.13901	1.10948	1.02779	0.867457
ARPC2	sp|Q9CVB6|ARPC2_MOUSE	Actin-related protein 2/3 complex subunit 2 OS=Mus musculus GN=Arpc2 PE=1 SV=3	22	28	5547.07	5475.5	7959	7897.81	5170.85	4957.39	7050.24	5764.96	7716.33	8051.56	8277.6	6643.05	7335.1	5846.04	6042.09	9493.9	5480.61	5426.1	7340.62	6806.94		0.852127	1.06812	1.10398	1.06064	0.9321
ARPC3	sp|Q9JM76|ARPC3_MOUSE	Actin-related protein 2/3 complex subunit 3 OS=Mus musculus GN=Arpc3 PE=1 SV=3	9	7	1204.8	1195.13	2244.99	2111.47	1417.77	1462.47	2069	1460.95	2004.8	2243.54	1729.14	2115.27	1890.65	1108.87	1261.82	2455.71	1189.89	1202.87	1660.36	1944.36		0.976703	1.12669	1.13178	0.952462	0.887677
ARPC4	sp|P59999|ARPC4_MOUSE	Actin-related protein 2/3 complex subunit 4 OS=Mus musculus GN=Arpc4 PE=1 SV=3	12	10	3049.71	3190.59	3315.5	3136.89	3070.27	2623.54	3285.5	3818.38	3216.37	3162.42	5591.88	3110.53	2956.05	3760.51	3923.71	4356.51	3495.29	3494.92	3792.6	3025.47		0.943253	1.07119	1.22469	1.26485	1.08789
ARPC5	sp|Q9CPW4|ARPC5_MOUSE	Actin-related protein 2/3 complex subunit 5 OS=Mus musculus GN=Arpc5 PE=2 SV=3	14	13	3451.34	3239.13	2412.59	2460.54	5104.89	4503.59	2874.6	4086.31	2471.36	2678.92	4133.93	2918.88	2839.93	2612.69	2583.72	2588.25	3308.82	3102.64	2305.19	3031.94		1.43935	1.06502	1.14067	0.897606	1.016
ARPC5L	sp|Q9D898|ARP5L_MOUSE	Actin-related protein 2/3 complex subunit 5-like protein OS=Mus musculus GN=Arpc5l PE=1 SV=1	11	10	1744.03	1622.17	1344.4	1146.85	1988.58	1988.56	1485.82	1697.47	1427.37	1499.27	1966.98	3022.22	2443.87	2135.79	1787.62	1871.2	2040.9	2084.62	1850.38	2482.26		1.24354	1.05259	1.69199	1.31903	1.444
ARRB1	sp|Q8BWG8-2|ARRB1_MOUSE	Isoform 1B of Beta-arrestin-1 OS=Mus musculus GN=Arrb1	8	10	1084.9	1270.77	1684.01	2217.25	1095.55	1074.04	1391.18	1282.99	1804.05	2311.92	1114.99	1459.6	1290.51	844.65	1047.93	1237.19	699.162	763.217	942.849	882.715		0.758789	1.1505	0.823641	0.666945	0.525488
ARSA	sp|P50428|ARSA_MOUSE	Arylsulfatase A OS=Mus musculus GN=Arsa PE=2 SV=2	6	7	752.963	744.946	1539.88	1781.88	758.946	833.917	1462.66	759.094	1654.02	1513.03	525.829	1486.71	1626.27	452.118	559.92	1237.23	519.196	644.225	1499.24	1639.41		0.845292	1.08614	1.00666	0.622247	0.892607
ARSB	sp|P50429-2|ARSB_MOUSE	Isoform 2 of Arylsulfatase B OS=Mus musculus GN=Arsb	5	4	2458.92	2667.65	624.167	915.805	2858.81	2753.41	847.772	2728.99	852.057	828.127	2305.48	594.641	570.79	1486.38	1571.33	511.792	1384.74	1550.07	448.07	472.397		1.29202	0.881852	0.694195	0.713914	0.578303
ART3	sp|Q8R2G4-8|NAR3_MOUSE	Isoform 7 of Ecto-ADP-ribosyltransferase 3 OS=Mus musculus GN=Art3	11	14	3862.67	4110.76	2351.28	2437.95	5221.35	4200.26	3456.41	4388.34	2843.15	2210.45	1588.23	1172.91	1439.22	1517.8	2452.18	1104.18	1660.33	1866.55	1136.51	1113.54		1.34539	0.986413	0.438818	0.530104	0.452644
AS3MT	sp|Q91WU5|AS3MT_MOUSE	Arsenite methyltransferase OS=Mus musculus GN=As3mt PE=2 SV=2	19	21	3922.35	4159.2	4689.12	4662.72	4112.4	4175.39	4327.38	3672.83	4421.2	4953.01	5720.26	7088.28	7740.06	5407.55	4858.98	7498.41	5449.54	5627.67	6977.85	7213.67		0.964829	0.997859	1.57159	1.35869	1.44944
ASAH1	sp|Q9WV54|ASAH1_MOUSE	Acid ceramidase OS=Mus musculus GN=Asah1 PE=1 SV=1	8	9	2219.94	2232.99	2643.06	3283.4	2169.24	2170.6	2270.97	2353.23	2998.44	2951.68	3578.03	3363.17	2807.01	2112.09	2369.51	3318.49	2915.67	2743.27	2903.98	3284.7		0.849222	1.06665	1.25225	1.002	1.14146
ASAP1	sp|Q9QWY8-2|ASAP1_MOUSE	Isoform 2 of Arf-GAP with SH3 domain, ANK repeat and PH domain-containing protein 1 OS=Mus musculus GN=Asap1	5	3	473.971	515.578	160.283	169.914	408.83	408.645	115.383	443.724	165.546	164.829	543.014	125.133	147.249	435.628	435.297	147.561	378.673	433.894	134.433	154.04		0.942462	0.782069	0.823791	1.02897	0.834281
ASB13	sp|Q8VBX0|ASB13_MOUSE	Ankyrin repeat and SOCS box protein 13 OS=Mus musculus GN=Asb13 PE=2 SV=1	2	1	109.653	109.691	33.1849	66.528	162.927	115.62	57.1733	177.318	71.6393	60.2056	121.806	93.5021	51.0105	142.147	109.658	53.9158	190.13	221.221	59.3413	85.7415		1.40297	1.29198	1.11294	1.2776	1.744
ASCC2	sp|Q91WR3-2|ASCC2_MOUSE	Isoform 2 of Activating signal cointegrator 1 complex subunit 2 OS=Mus musculus GN=Ascc2	1	3	113.03	91.6689	160.908	104.481	69.0921	57.988	121.255	109.452	116.774	114.229	222.293	121.955	145.897	139.074	130.449	190.372	129.716	122.101	169.574	142.905		0.704365	0.965649	1.39022	1.30442	1.20041
ASCC3	tr|E9PZJ8|E9PZJ8_MOUSE	Uncharacterized protein OS=Mus musculus GN=Ascc3 PE=4 SV=1	1	4	356.435	326.86	690.107	484.96	265.696	195.271	501.05	395.925	612.68	431.182	760.673	576.155	607.825	443.067	451.238	961.34	360.126	399.946	711.51	577.226		0.690226	1.03301	1.39525	1.33138	1.10248
ASH2L	sp|Q91X20|ASH2L_MOUSE	Set1/Ash2 histone methyltransferase complex subunit ASH2 OS=Mus musculus GN=Ash2l PE=1 SV=1	7	2	1072.58	1093.84	303.294	308.781	985.709	1010.37	267.926	938.537	280.055	281.659	1169.59	277.236	301.847	798.362	870.039	270.168	915.714	879.262	213.949	263.686		1.08644	0.719934	0.839147	0.930272	0.817928
ASL	sp|Q91YI0|ARLY_MOUSE	Argininosuccinate lyase OS=Mus musculus GN=Asl PE=2 SV=1	24	25	5360.8	4530.52	5570.4	5888.11	4973.76	3691.3	5744	5512.15	5766.97	5883.69	5082.05	6126.85	4818.45	4214.46	4902.71	5957.7	4658.16	4670.01	5155.41	4831.63		0.89987	1.07185	1.00094	0.941451	0.904701
ASNA1	sp|O54984|ASNA_MOUSE	ATPase Asna1 OS=Mus musculus GN=Asna1 PE=1 SV=2	11	13	1886.42	1807.26	3770.05	3989.98	1859.78	1790.55	3143.5	2009.17	3627.17	4405.45	1856.87	4676.8	3692.75	2115.98	2024.28	3962	1836.59	1926.09	3706.19	3517.75		0.790873	1.16897	1.19046	0.943189	0.959219
ASNS	sp|Q61024|ASNS_MOUSE	Asparagine synthetase [glutamine-hydrolyzing] OS=Mus musculus GN=Asns PE=2 SV=3	19	19	3781.11	3751.41	5547.75	4953.76	2439.79	2315.73	3183.19	4300.2	5125.49	5213	5644.78	8219.46	4774.82	4904.2	5031.84	7045.57	3138.7	3250.99	4107.65	3379.55		0.586943	1.0823	1.37807	1.25552	0.769483
ASPA	sp|Q8R3P0|ACY2_MOUSE	Aspartoacylase OS=Mus musculus GN=Aspa PE=1 SV=2	10	8	2373.2	2533.04	4556.29	3888.22	1821.91	2208.3	3934.15	2205.11	4713.5	4901.9	1898.5	3937.83	3997.71	1580.94	1733.08	4143.3	2154.87	2424.1	4783.97	4185.46		0.795397	1.18051	0.982121	0.744759	1.0148
ASPG	sp|A0JNU3|LPP60_MOUSE	60 kDa lysophospholipase OS=Mus musculus GN=Aspg PE=1 SV=1	14	16	750.397	754.7	311.32	500.491	671.373	710.375	322.645	1557.46	726.214	1132.38	2980.63	2673.99	2782.48	4674.03	3248.09	4224.11	4687.28	5668.21	5316.52	4420.04		0.980843	1.96587	4.85538	6.98991	8.67193
ASPH	sp|Q8BSY0|ASPH_MOUSE	Aspartyl/asparaginyl beta-hydroxylase OS=Mus musculus GN=Asph PE=2 SV=1	25	28	4591.84	4573.33	4621.55	5356.55	5134.24	4103.5	4273.49	5547	5092.96	4955.08	6637.71	5258.07	4006.33	4688.47	4838.38	4809.71	4544.18	4767.81	4380.61	4028.66		0.94106	1.0862	1.10759	0.998545	0.925718
ASPN	sp|Q99MQ4|ASPN_MOUSE	Asporin OS=Mus musculus GN=Aspn PE=1 SV=1	15	13	3393.19	3443.08	4145.4	5169.05	4125.79	3215.84	3583.74	3914.06	4257.88	4782.79	3840.87	3960.95	3990.47	3008.79	3868.19	4498.24	3459.4	2755.64	3340.49	3656.34		0.90195	1.06949	0.97352	0.939089	0.818035
ASPSCR1	sp|Q8VBT9|ASPC1_MOUSE	Tether containing UBX domain for GLUT4 OS=Mus musculus GN=Aspscr1 PE=1 SV=1	7	6	661.097	635.199	632.872	609.194	596.081	584.578	500.919	581.204	536.123	590.002	814.749	731.713	687.787	737.2	641.733	668.497	756.358	745.969	634.758	750.159		0.883288	0.896814	1.17359	1.07546	1.13744
ASRGL1	sp|Q8C0M9|ASGL1_MOUSE	L-asparaginase OS=Mus musculus GN=Asrgl1 PE=1 SV=1	12	11	3149.94	3481.9	1729.17	1748.6	3183.5	3855.12	1699.21	2466.51	1713.09	1825.76	1912.6	1593.86	1702.74	1909.4	2047.61	1315.32	2208.61	2360.87	1264.74	1666.24		1.15241	0.792033	0.687029	0.695356	0.741914
ASS1	sp|P16460|ASSY_MOUSE	Argininosuccinate synthase OS=Mus musculus GN=Ass1 PE=1 SV=1	18	11	4170.85	3991.31	2664.46	2839.14	4578.13	4468.52	4751.92	3640.29	2966.46	2792.43	7926.41	2050.12	1832.04	4093.33	3784.02	2105.82	4395.75	4400.92	2423.3	2573.69		1.34629	0.917054	1.15213	0.974031	1.00936
ATAD1	sp|Q9D5T0|ATAD1_MOUSE	ATPase family AAA domain-containing protein 1 OS=Mus musculus GN=Atad1 PE=1 SV=1	19	12	7264.35	6851.23	3765.63	3513.26	7132.97	5661.08	3967.31	5925.98	3314.05	2816.78	5507.13	2648.53	2758.19	5142.49	5981.7	2985.13	4071.98	4391.09	2438.17	1954.05		1.04459	0.751397	0.680166	0.879312	0.60087
ATAD3	sp|Q925I1|ATAD3_MOUSE	ATPase family AAA domain-containing protein 3 OS=Mus musculus GN=Atad3 PE=1 SV=1	42	45	11916.2	11467.1	9785.87	10836.5	13688.5	10896.2	12310.2	10673.8	9993.24	8505.93	10649.3	9690.51	9513.38	11609.5	10371.4	10910.8	11453.7	12534.5	13399.7	12440.6		1.11788	0.883915	0.904523	0.996588	1.13232
ATE1	sp|Q9Z2A5-2|ATE1_MOUSE	Isoform ATE1-2 of Arginyl-tRNA--protein transferase 1 OS=Mus musculus GN=Ate1	10	9	1488.4	1467.75	2043.21	1863.96	1094.81	1095.32	1438.09	1729.62	1995.48	2223.58	1606.82	1832.98	1735.52	1529.12	1665.35	1867.01	1307.71	1331.23	1630.12	1500.17		0.704852	1.15565	1.00541	0.98329	0.840589
ATF7IP	sp|Q7TT18|MCAF1_MOUSE	Activating transcription factor 7-interacting protein 1 OS=Mus musculus GN=Atf7ip PE=1 SV=1	4	2	288.829	263.265	133.275	116.223	321.893	258.749	165.026	271.51	133.428	91.5814	297.199	90.9354	108.408	189.446	197.288	116.581	178.931	203.99	124.06	110.657		1.24031	0.825889	0.825927	0.837193	0.770514
ATG101	sp|Q9D8Z6|ATGA1_MOUSE	Autophagy-related protein 101 OS=Mus musculus GN=Atg101 PE=2 SV=1	2	1	140.694	181.894	40.6942	37.4117	152.061	124.263	45.8942	149.363	40.8632	46.678	214.873	42.1232	47.7021	211.847	171.384	54.0579	183.71	187.474	55.5197	57.3915		1.0722	0.788312	1.0139	1.4551	1.20814
ATG16L1	sp|Q8C0J2-2|A16L1_MOUSE	Isoform 2 of Autophagy-related protein 16-1 OS=Mus musculus GN=Atg16l1	9	6	1054.8	1227.39	1156.91	1338.01	963.071	1144.4	944.031	827.83	927.351	1186.5	1053.63	1233.42	1123.85	966.866	937.458	1114.42	885.08	914.033	849.009	870.511		0.851701	0.821048	0.952012	0.842558	0.736561
ATG2A	sp|Q6P4T0|ATG2A_MOUSE	Autophagy-related protein 2 homolog A OS=Mus musculus GN=Atg2a PE=1 SV=2	11	4	999.895	1011.74	191.989	143.774	701.104	710.651	140.726	834.095	131.757	152.576	1907.55	337.896	361.626	2310.7	1930	467.429	1456.5	1489.37	284.785	262.836		0.881819	0.635274	1.48083	2.67424	1.48824
ATG2B	sp|Q80XK6|ATG2B_MOUSE	Autophagy-related protein 2 homolog B OS=Mus musculus GN=Atg2b PE=1 SV=3	7	11	963.117	996.347	1351.83	1343.2	745.018	970.013	1187.22	928.197	1180.03	1205.48	1428.69	1596.39	1433.62	1871.79	1257.66	1881.44	1507.52	2306.01	1599.34	1483.5		0.831383	0.949249	1.27725	1.43543	1.48166
ATG3	sp|Q9CPX6|ATG3_MOUSE	Ubiquitin-like-conjugating enzyme ATG3 OS=Mus musculus GN=Atg3 PE=1 SV=1	8	9	1029.35	986.118	964.016	1029.62	1118.82	973.575	1006.98	1179.42	1005.49	993.546	1017.59	1071.05	944.006	953.625	884.263	915.992	743.087	862.678	827.636	886.37		1.03078	1.05708	1.00859	0.915875	0.828057
ATG4B	tr|E9PVR8|E9PVR8_MOUSE	Uncharacterized protein OS=Mus musculus GN=Atg4b PE=4 SV=1	8	7	949.866	944.202	787.241	813.011	1154.25	907.649	691.313	1183.23	851.995	968.367	988.991	804.857	749.052	1047.56	1043.75	849.421	910.938	1025.83	789.595	774.399		1.05055	1.14609	0.970299	1.1221	1.00184
ATG5	sp|Q99J83|ATG5_MOUSE	Autophagy protein 5 OS=Mus musculus GN=Atg5 PE=1 SV=1	5	9	1703.5	1780.93	1173.37	1129.54	1462.46	1369.55	1076.65	1367.88	1014.27	1065.58	1699.58	1300.07	1279.69	1563.4	1594.3	1347.33	1439.09	1446.49	1124.03	1049.22		0.900507	0.794315	0.985908	1.0379	0.874121
ATG7	sp|Q9D906|ATG7_MOUSE	Ubiquitin-like modifier-activating enzyme ATG7 OS=Mus musculus GN=Atg7 PE=1 SV=1	14	10	2264.78	2199.39	3040.91	2640.01	2214.9	1877.38	2546.57	2978.59	3417.6	3155.58	3426.11	2632.42	2197.02	2929.35	2850.45	3729.75	2889.54	3008.48	3427.64	2848.69		0.872521	1.25536	1.085	1.24981	1.20002
ATG9A	tr|Q3ZAQ4|Q3ZAQ4_MOUSE	Autophagy 9-like 1 protein OS=Mus musculus GN=Atg9a PE=2 SV=1	4	3	339.764	347.639	164.404	211.642	323.3	270.074	209.473	559.774	249.728	249.206	387.012	284.99	237.087	454.095	470.991	231.802	352.4	396.132	176.665	162.886		1.00659	1.32739	1.1398	1.45048	1.02316
ATIC	sp|Q9CWJ9|PUR9_MOUSE	Bifunctional purine biosynthesis protein PURH OS=Mus musculus GN=Atic PE=1 SV=2	33	34	7782.36	8802.68	7870.76	7964.98	8360.31	8579.92	7078.07	7939.11	8092.98	8216.74	6745.13	4841.23	5786.25	5404.71	5441.42	5552.49	5339.26	5307.89	4724.82	4957.63		0.987774	0.997255	0.714464	0.674408	0.627055
ATL2	sp|Q6PA06|ATLA2_MOUSE	Atlastin-2 OS=Mus musculus GN=Atl2 PE=1 SV=1	13	18	2286.5	1804.14	2775.04	2448.52	1098.88	1102.53	1772.98	1387.96	2033.66	2303.53	2402.7	6863.36	3902.27	2912.02	3219.07	4123.22	1883.87	1995.44	2868.58	2559.27		0.568936	0.819559	1.88505	1.46791	0.999244
ATL3	sp|Q91YH5|ATLA3_MOUSE	Atlastin-3 OS=Mus musculus GN=Atl3 PE=2 SV=1	24	25	6068.25	6022.7	7091.34	7297.17	5301.92	5137.19	6543.97	8013.12	8058.22	7605.58	6938.17	7701.28	7497.15	7635.36	8249.77	7787.08	7530.94	7182.56	7782.57	6473.04		0.855158	1.19222	1.11466	1.19198	1.09402
ATOX1	sp|O08997|ATOX1_MOUSE	Copper transport protein ATOX1 OS=Mus musculus GN=Atox1 PE=2 SV=1	8	5	1706.37	1780.49	682.633	777.561	2328.09	2243.42	948.129	3026.59	858.893	1153.57	2883.55	3633.48	1729.87	3782.03	3033.42	1460.44	3305.89	3519.37	1574.58	2624.74		1.48766	1.35813	2.22271	2.23053	2.22852
ATP11A	sp|P98197|AT11A_MOUSE	Probable phospholipid-transporting ATPase IH OS=Mus musculus GN=Atp11a PE=2 SV=1	2	2	409.574	417.236	398.394	449.208	473.489	345.27	365.972	474.104	462.157	399.52	566.457	423.43	333.917	397.075	466.865	524.628	398.499	394.581	434.736	371.425		0.943401	1.06368	1.05414	1.10572	0.955106
ATP11C	sp|Q9QZW0-2|AT11C_MOUSE	Isoform 2 of Probable phospholipid-transporting ATPase 11C OS=Mus musculus GN=Atp11c	10	9	1633.91	1732.57	1527.54	1240.4	1600.5	1302.44	1513.1	1960.09	1720.1	1402.2	1380.56	1144.63	1142.6	1464.92	1741.27	1343.9	1325.47	1436.55	1331.88	1146.58		0.959838	1.10467	0.797204	0.988976	0.854274
ATP13A1	sp|Q9EPE9|AT131_MOUSE	Probable cation-transporting ATPase 13A1 OS=Mus musculus GN=Atp13a1 PE=1 SV=2	28	20	3893.65	3814.1	2938.74	2582.96	3172.02	2561.33	2449.71	4144.6	2791.95	2468.88	8178.87	3783.52	3202.81	6374.72	6647.12	5519.96	4734.25	4978.18	3400.4	2925.21		0.824731	0.947929	1.52843	1.86874	1.2123
ATP1A1	sp|Q8VDN2|AT1A1_MOUSE	Sodium/potassium-transporting ATPase subunit alpha-1 OS=Mus musculus GN=Atp1a1 PE=1 SV=1	39	36	6886.24	6898.78	10320.4	7494.2	5338.12	4991.73	7973.66	6572.64	9179.68	7652.14	10686.8	6721.16	8778.55	8267.59	8552.45	12108.3	9448.96	9554.55	13597.2	11348.2		0.772309	0.987542	1.10493	1.22062	1.39081
ATP1A2	sp|Q6PIE5|AT1A2_MOUSE	Sodium/potassium-transporting ATPase subunit alpha-2 OS=Mus musculus GN=Atp1a2 PE=1 SV=1	57	51	14551.4	14691.4	13258.6	11399.1	15030.9	12016.9	15410.1	15234.8	14159.6	11070.6	17651.8	16730.1	14551.9	19489.7	20855.8	17834.6	13714	14868.9	13335.8	11545.8		1.05028	1.00098	1.21047	1.4392	0.991911
ATP1A3	sp|Q6PIC6|AT1A3_MOUSE	Sodium/potassium-transporting ATPase subunit alpha-3 OS=Mus musculus GN=Atp1a3 PE=1 SV=1	38	33	7932.12	8036.17	7904.02	6714.75	8060.83	6937.23	8814.49	9304.26	8348.86	6408.14	10978.9	8554.57	8629.27	10768	12006.1	10886.1	9694.35	9290.44	9258.21	7721.23		1.03802	1.04886	1.22766	1.46729	1.1758
ATP1B1	sp|P14094|AT1B1_MOUSE	Sodium/potassium-transporting ATPase subunit beta-1 OS=Mus musculus GN=Atp1b1 PE=1 SV=1	11	10	4678.12	4774.52	4100.43	3125.14	2918.06	3205.17	3193.12	2143.27	2677.2	2195.51	5779.98	4727.54	4538.34	5852.47	5997.06	5441.39	4008.35	4786.86	4407.6	3714.34		0.744793	0.56089	1.20284	1.38232	1.01433
ATP1B3	sp|P97370|AT1B3_MOUSE	Sodium/potassium-transporting ATPase subunit beta-3 OS=Mus musculus GN=Atp1b3 PE=1 SV=1	14	12	2911.19	3030.83	4842.37	4181.4	3153.86	2729.9	5002.19	3312.29	5075.14	4339.52	3832.43	4690.91	4652.99	3423.21	3737.3	5391.42	3145.98	3074.3	4792.91	4248.49		0.969852	1.13387	1.17391	1.11828	1.01977
ATP2A1	sp|Q8R429|AT2A1_MOUSE	Sarcoplasmic/endoplasmic reticulum calcium ATPase 1 OS=Mus musculus GN=Atp2a1 PE=2 SV=1	28	14	294.866	903.215	8954.98	289.226	812.307	3584.1	384.427	565.239	397.444	416.108	531.87	416.102	531.396	34079.9	26468.6	19524.2	490.426	5985.22	357.419	9588.52		0.610445	0.176052	0.188894	10.2242	1.5726
ATP2A2	sp|O55143-2|AT2A2_MOUSE	Isoform SERCA2A of Sarcoplasmic/endoplasmic reticulum calcium ATPase 2 OS=Mus musculus GN=Atp2a2	68	64	16058.3	15899.8	21462.4	13426.6	10638.6	11605.2	14453.3	10064.1	12484.4	11914.1	19608.2	22148.3	20943.5	31589.3	29123.3	33516.2	16289	17970.2	20447	19824.9		0.731961	0.687391	1.25062	1.87949	1.11495
ATP2A2	sp|O55143|AT2A2_MOUSE	Sarcoplasmic/endoplasmic reticulum calcium ATPase 2 OS=Mus musculus GN=Atp2a2 PE=1 SV=2	3	5	1572.5	1643.57	3076.95	1934.86	1088.05	1010.53	1876.19	1014.28	1743.86	1891.66	2028.51	3545.48	2587.18	1940.89	2058.29	3836.35	1362.88	1323.89	2772.58	2309.77		0.644114	0.753503	1.32252	1.26975	0.944244
ATP2B1	tr|Q05CJ5|Q05CJ5_MOUSE	Atp2b1 protein (Fragment) OS=Mus musculus GN=Atp2b1 PE=2 SV=1	4	1	197.608	197.583	28.5103	23.7245	149.953	149.469	26.299	157.839	27.9447	22.2449	270.074	26.356	28.0046	206.14	223.828	35.5247	195.557	204.628	27.3534	24.0949		0.970652	0.619928	0.966818	1.38717	1.0094
ATP2B2	sp|Q9R0K7|AT2B2_MOUSE	Plasma membrane calcium-transporting ATPase 2 OS=Mus musculus GN=Atp2b2 PE=1 SV=2	10	10	1286.38	1484.99	2460.83	2154.45	1271.19	1101.21	2238.21	1232.81	2263.54	1980.04	1751.27	1950.97	2018.88	1350.09	1398.25	2552.46	1123.76	1307.02	2016.01	1836.66		0.832241	0.98852	1.03269	0.956825	0.850649
ATP2B3	tr|A2ALL9|A2ALL9_MOUSE	ATPase, Ca++ transporting, plasma membrane 3 OS=Mus musculus GN=Atp2b3 PE=3 SV=1	2	2	652.051	763.942	774.765	672.565	634.422	572.157	644.016	664.215	728.35	588.59	1005.04	589.573	618.23	720.706	788.049	876.521	618.927	663.769	584.653	559.965		0.861747	0.922544	1.03043	1.11073	0.847726
ATP2B4	tr|D1FNM8|D1FNM8_MOUSE	Plasma membrane Ca++ transporting ATPase 4 variant x/e OS=Mus musculus GN=Atp2b4 PE=2 SV=1	12	11	1908.66	2155.88	1319.76	1117.98	1890.27	1782.08	1500.14	1631.08	1309.2	1057.48	1952.81	968.546	936.136	1427.48	1727.18	1070.47	1439.67	1458.04	889.005	877.595		1.06065	0.819765	0.791003	0.866389	0.717333
ATP2C1	sp|Q80XR2|AT2C1_MOUSE	Calcium-transporting ATPase type 2C member 1 OS=Mus musculus GN=Atp2c1 PE=1 SV=2	3	4	166.87	169.483	372.867	335.858	230.213	135.275	457.239	228.612	431.36	326.153	334.336	439.525	405.558	310.983	290.009	589.146	227.139	219.549	430.409	387.64		1.04965	1.25812	1.50473	1.5184	1.21018
ATP5A1	sp|Q03265|ATPA_MOUSE	ATP synthase subunit alpha, mitochondrial OS=Mus musculus GN=Atp5a1 PE=1 SV=1	109	113	27789.4	28306.3	30407.5	32653.5	28579.3	28401.8	30062.3	25573.8	27698.6	30488.7	27648.5	31783.2	33596.2	29275.3	28197.9	31098.7	30613.2	29674.4	36163.4	35278.4		0.973994	0.937265	1.04096	0.991098	1.10551
ATP5B	sp|P56480|ATPB_MOUSE	ATP synthase subunit beta, mitochondrial OS=Mus musculus GN=Atp5b PE=1 SV=2	95	104	17785.4	17593.1	18825.3	22389.6	17307.2	18101.9	20241	14633.1	17216.1	19942.2	17077	22933	22426.5	17592.7	16138.4	19664.8	20575.9	19363.1	22724.9	22725.3		0.968754	0.901583	1.08689	0.929514	1.11484
ATP5C1	sp|Q91VR2|ATPG_MOUSE	ATP synthase subunit gamma, mitochondrial OS=Mus musculus GN=Atp5c1 PE=1 SV=1	30	25	8811.03	8694.99	7694.85	8556.32	9184.42	8119.78	8481.63	8917.89	8183.29	8042.16	10435.8	8998.81	9238.05	12374.8	10860.3	10550.9	11409.3	12182	12639.4	10727		1.01848	0.993105	1.13251	1.33447	1.39104
ATP5D	sp|Q9D3D9|ATPD_MOUSE	ATP synthase subunit delta, mitochondrial OS=Mus musculus GN=Atp5d PE=1 SV=1	5	7	1183.15	1265.04	670.57	720.702	1632.22	1343.06	937.077	1247.13	739.466	755.368	985.18	1128.26	1026.17	1114.61	1090.62	809.755	1287.81	1335.69	920.431	1295.46		1.35865	0.952203	1.09029	1.04702	1.26043
ATP5E	sp|P56382|ATP5E_MOUSE	ATP synthase subunit epsilon, mitochondrial OS=Mus musculus GN=Atp5e PE=2 SV=2	5	8	990.984	920.714	2333.31	2592.16	947.653	1136.95	1999.62	924.9	2420.1	2725.34	804.85	2859.32	2945.73	1275.21	1061.7	2362.53	1203.08	1148.71	2598.88	2914.13		0.796475	1.18379	1.28901	0.916449	1.1503
ATP5F1	sp|Q9CQQ7|AT5F1_MOUSE	ATP synthase subunit b, mitochondrial OS=Mus musculus GN=Atp5f1 PE=1 SV=1	27	28	5762.69	5966.5	6210.07	5210.32	7659.27	6381.71	6902.16	7952.15	4774.33	5800.28	6758.3	6788.41	5977.36	6880.18	8099.48	6964.91	8888.94	9420.18	8543.88	7806.67		1.20625	1.06708	1.12452	1.26393	1.49721
ATP5H	sp|Q9DCX2|ATP5H_MOUSE	ATP synthase subunit d, mitochondrial OS=Mus musculus GN=Atp5h PE=1 SV=3	19	14	2787.71	2679.8	1866.46	2477.96	10044.2	6947.44	6275.75	6170.06	3340.48	2711.95	2325.24	7627.19	3653.34	3119.76	2492.1	2901.16	3910.63	4208.93	4505.02	5285.27		3.16179	1.6609	1.84888	1.15683	1.82531
ATP5I	sp|Q06185|ATP5I_MOUSE	ATP synthase subunit e, mitochondrial OS=Mus musculus GN=Atp5i PE=1 SV=2	5	9	1681.37	1709.93	2167.39	2594.39	2015.63	2200.67	2555.26	1638.11	1925.69	2930.03	1173.58	2513.51	2649.52	1359.47	1484.92	1908.3	1926.05	1881.88	2604.77	3041.56		1.1074	1.06198	1.03627	0.777243	1.15959
ATP5J2	sp|P56135|ATPK_MOUSE	ATP synthase subunit f, mitochondrial OS=Mus musculus GN=Atp5j2 PE=1 SV=3	4	4	355.805	311.006	446.905	463.624	376.159	298.285	502.201	420.934	501.552	414.889	320.268	443.01	445.728	378.094	452.564	491.037	435.453	505.026	527.45	499.183		0.994624	1.13049	1.02198	1.11724	1.24711
ATP5L	sp|Q9CPQ8|ATP5L_MOUSE	ATP synthase subunit g, mitochondrial OS=Mus musculus GN=Atp5l PE=1 SV=1	5	6	2731.8	3082.44	2284.56	2352.61	3472.44	2883.36	3109.82	3599.97	2764.88	2230.22	2751.39	2841.68	2359.54	3505.15	3753.53	2787.67	3662.9	4069.88	3283.6	2980.51		1.20757	1.09651	1.01455	1.28166	1.33923
ATP5O	sp|Q9DB20|ATPO_MOUSE	ATP synthase subunit O, mitochondrial OS=Mus musculus GN=Atp5o PE=1 SV=1	31	23	8504.49	9004.26	6990.48	7844.7	8080.9	9362.39	7452.15	7130.75	6335.13	7252.63	7549.6	8069.66	8685.07	8501.48	7908.51	7037.63	9999.3	9562.47	8910.84	10039.5		1.02628	0.854092	1.00191	0.966596	1.19071
ATP5S	sp|Q9CRA7|ATP5S_MOUSE	ATP synthase subunit s, mitochondrial OS=Mus musculus GN=Atp5s PE=2 SV=1	8	8	3121.53	2904.92	2058.45	2033.74	4375.02	3665.17	2942.21	1986.62	1936.73	1490.7	1332.71	1460.74	1411.51	1175.14	1322.98	1309.56	1379.38	1473.28	1286.68	1456.33		1.44715	0.713409	0.554087	0.501738	0.553006
ATP6AP1	sp|Q9R1Q9|VAS1_MOUSE	V-type proton ATPase subunit S1 OS=Mus musculus GN=Atp6ap1 PE=1 SV=1	1	3	290.658	296.592	205.249	226.636	207.65	174.378	181.679	216.166	167.692	189.89	579.765	244.494	220.467	457.013	372.454	285.819	362.281	366.231	203.079	208.991		0.737497	0.750634	1.36681	1.45913	1.11917
ATP6V0A1	sp|Q9Z1G4-2|VPP1_MOUSE	Isoform A1-I of V-type proton ATPase 116 kDa subunit a isoform 1 OS=Mus musculus GN=Atp6v0a1	18	16	2742.04	2767.56	2285.49	2180.79	2154.41	1789.04	1746.54	2939.76	2025.68	2098.06	6245.87	3746.11	3200.05	5977.97	5164.3	5203.98	4117.66	4326.13	3828.25	3072.76		0.7605	0.944078	1.76319	2.18477	1.53819
ATP6V0A2	sp|P15920|VPP2_MOUSE	V-type proton ATPase 116 kDa subunit a isoform 2 OS=Mus musculus GN=Atp6v0a2 PE=1 SV=2	10	5	1035.02	1023.52	726.904	537.561	688.395	687.16	559.822	886.922	546.026	503.823	2068.74	1073.49	974.844	2328.27	1843.75	1554.74	1291.2	1385.61	852.762	732.567		0.776558	0.777117	1.65195	2.29783	1.28262
ATP6V0C	sp|P63082|VATL_MOUSE	V-type proton ATPase 16 kDa proteolipid subunit OS=Mus musculus GN=Atp6v0c PE=2 SV=1	2	2	346.105	381.964	259.485	211.909	382.839	346.283	304.003	448.883	193.594	201.594	857.778	524.224	355.862	726.737	640.545	704.378	581.899	531.548	453.674	386.781		1.14843	0.938277	1.93183	2.30287	1.62898
ATP6V0D1	sp|P51863|VA0D1_MOUSE	V-type proton ATPase subunit d 1 OS=Mus musculus GN=Atp6v0d1 PE=1 SV=2	6	6	819.667	795.46	1447.02	1472.58	1059.01	819.228	1970.36	1281.95	1702.4	1314.41	2238.27	3410.22	2338.28	1727.42	1529.51	3799.72	1283.77	1427.25	2601.61	2241.86		1.13159	1.26395	2.34833	2.07485	1.66592
ATP6V1A	sp|P50516|VATA_MOUSE	V-type proton ATPase catalytic subunit A OS=Mus musculus GN=Atp6v1a PE=1 SV=2	38	49	8046.7	8117.76	12189.9	12062.8	6598.86	7072.02	9260.25	7766.46	10106.6	12999.5	9580.68	13001.2	12013.6	8612.41	8541.13	12175.7	9101.65	8719.59	12361	11280.8		0.756482	1.01846	1.14128	0.967551	1.02588
ATP6V1B2	sp|P62814|VATB2_MOUSE	V-type proton ATPase subunit B, brain isoform OS=Mus musculus GN=Atp6v1b2 PE=1 SV=1	34	29	6071.42	5708.64	4363.38	4527.99	4904.14	5204.25	3566.69	5971.32	3957.83	4518.01	6779.18	4444.43	4355.67	6530.41	6176.16	4594.97	6634.31	6717.68	4468.45	4010.14		0.88206	0.93186	1.00488	1.11597	1.05608
ATP6V1C1	sp|Q9Z1G3|VATC1_MOUSE	V-type proton ATPase subunit C 1 OS=Mus musculus GN=Atp6v1c1 PE=1 SV=4	22	20	2672.57	2783.75	3277.96	2753.5	2046.61	1985.53	2552.49	2683.91	2999.69	3000.56	4501.25	4180.03	4174.83	4043.75	3976.27	5189.91	3431.08	3599.86	4368.34	3671.87		0.764247	1.00793	1.49215	1.53321	1.31193
ATP6V1D	sp|P57746|VATD_MOUSE	V-type proton ATPase subunit D OS=Mus musculus GN=Atp6v1d PE=1 SV=1	22	17	3188.77	3159.8	3306.57	3155.37	2638.26	2616.85	3099.4	3519.03	3304.76	3395.77	4050.39	3430.42	3402.42	4103.71	3850.36	4330.28	3459.25	3690.76	3978.14	3637.13		0.869547	1.06366	1.13274	1.27857	1.15259
ATP6V1E1	sp|P50518|VATE1_MOUSE	V-type proton ATPase subunit E 1 OS=Mus musculus GN=Atp6v1e1 PE=1 SV=2	17	10	5769.06	5822.77	3783.9	4232.46	4526.77	5628.6	3198.5	4447.68	3340.59	4005.2	5580.35	4044.92	4695.66	4806.39	4800.44	3684.58	5591.65	5331.48	3641.8	4231.12		0.908047	0.801942	0.973806	0.9038	0.958581
ATP6V1F	sp|Q9D1K2|VATF_MOUSE	V-type proton ATPase subunit F OS=Mus musculus GN=Atp6v1f PE=1 SV=2	5	5	1393.95	1322	1313.44	1221.32	1777.86	1508.06	1423.54	1186.84	1291.99	1670.42	1479.17	2383.53	2420.48	1527.42	1270.46	1693	1756.62	1985.94	2234.56	3071.34		1.19589	1.05364	1.59551	1.14039	1.72328
ATP6V1G1	sp|Q9CR51|VATG1_MOUSE	V-type proton ATPase subunit G 1 OS=Mus musculus GN=Atp6v1g1 PE=2 SV=3	1	1	152.832	140.759	47.0336	66.3281	255.67	239.272	83.0752	189.646	62.4297	57.9889	187.819	98.7162	90.411	136.98	141.416	61.9363	170.918	192.544	69.2074	60.8456		1.89381	1.01589	1.23502	1.11506	1.21271
ATP6V1H	sp|Q8BVE3|VATH_MOUSE	V-type proton ATPase subunit H OS=Mus musculus GN=Atp6v1h PE=1 SV=1	22	17	3550.23	3562.7	3968.09	3362.96	2745.55	2657.58	2860.45	3708.38	3433.24	3561.45	4626.27	3759.38	3227.25	4393.78	3971.88	4841.54	3774.45	4033.69	4432.24	3451.04		0.762817	0.988008	1.07199	1.21917	1.08636
ATP7A	sp|Q64430|ATP7A_MOUSE	Copper-transporting ATPase 1 OS=Mus musculus GN=Atp7a PE=1 SV=3	2	1	100.655	95.5846	67.5105	44.4938	70.9278	70.9577	26.6909	96.7712	40.6836	48.6105	164.617	77.8936	51.101	128.898	142.497	80.4258	111.557	112.853	55.8764	55.8871		0.729191	0.80484	1.27004	1.52183	1.09061
ATP8A1	sp|P70704|AT8A1_MOUSE	Probable phospholipid-transporting ATPase IA OS=Mus musculus GN=Atp8a1 PE=1 SV=1	11	8	1117.56	1170.55	798.739	1110.97	1138.55	988.921	971.007	1921.19	1211.09	1110.59	2021.61	1364.48	1148.33	2146	1994.92	1603.08	2280.15	2459.15	1914.43	1636.82		0.984156	1.34764	1.44025	1.82444	1.97497
ATP9A	sp|O70228|ATP9A_MOUSE	Probable phospholipid-transporting ATPase IIA OS=Mus musculus GN=Atp9a PE=2 SV=3	13	7	1647.69	1728.01	642.785	716.47	1334.22	1335.59	630.34	1799.18	731.337	701.877	3332.25	1479.12	1166.16	3591.18	3167.26	1812.72	2619.4	2740.77	1313.85	1264.98		0.929301	0.910222	1.68323	2.41358	1.67668
ATP9B	sp|P98195-2|ATP9B_MOUSE	Isoform 2 of Probable phospholipid-transporting ATPase IIB OS=Mus musculus GN=Atp9b	4	6	263.467	249.137	403.203	430.248	228.97	181.571	430.591	247.528	409.746	391.775	373.108	542.533	484.428	388.338	370.401	621.082	311.006	371.437	582.434	519.779		0.833182	1.03913	1.38684	1.36678	1.32584
ATPAF1	sp|Q811I0|ATPF1_MOUSE	ATP synthase mitochondrial F1 complex assembly factor 1 OS=Mus musculus GN=Atpaf1 PE=2 SV=1	18	13	2826.61	2618.61	1848.1	2214.27	3231.29	3179.98	2138.58	2317.84	1917.18	2068.35	1678.21	2074.02	2015.39	2064.27	2378.44	1252.03	3419.18	3756.3	2472.5	2484.39		1.19902	0.883977	0.808845	0.798623	1.27607
ATPAF2	sp|Q91YY4|ATPF2_MOUSE	ATP synthase mitochondrial F1 complex assembly factor 2 OS=Mus musculus GN=Atpaf2 PE=2 SV=1	15	10	1562.86	1547.27	895.391	1185.12	2099.58	1380.71	1666.35	2016.72	1401.03	999.512	2726	1652.88	1620.28	3639.58	2932.29	2177.06	3330.33	4055.81	2898.92	2300.64		1.32203	1.13467	1.54102	2.24736	2.42469
ATRX	sp|Q61687|ATRX_MOUSE	Transcriptional regulator ATRX OS=Mus musculus GN=Atrx PE=1 SV=3	12	13	1801.23	1769.11	2892.59	2926.19	1633.63	1458.18	2641.99	1553.65	2631.2	2474.62	2107.19	2615.72	2381.02	1552.12	1533	2874.59	1488.9	1539.21	2323.09	2470.53		0.814248	0.9457	1.00882	0.846328	0.833063
ATXN10	sp|P28658|ATX10_MOUSE	Ataxin-10 OS=Mus musculus GN=Atxn10 PE=1 SV=2	12	10	1544.3	1287.92	1238.68	1808.51	3124.95	2150.75	2088.54	3496.64	2253.7	1579	2361.79	1756.7	1364.73	1552.97	1636.28	1578.57	1613.53	1744.45	1615.74	1525.6		1.67006	1.66215	1.24349	1.08125	1.10544
ATXN2	tr|E9QM77|E9QM77_MOUSE	Uncharacterized protein OS=Mus musculus GN=Atxn2 PE=4 SV=1	31	29	7772.44	8088.53	4959.63	4971.4	6508.72	7811.58	4298.94	5297.14	3998.73	4638.9	5986.28	5996.03	6621.03	7482.74	7471.46	4538.58	6324.47	5716.58	3438.39	3982.62		0.962533	0.720367	0.961711	1.00769	0.754578
ATXN2	tr|F6V8M6|F6V8M6_MOUSE	Uncharacterized protein (Fragment) OS=Mus musculus GN=Atxn2 PE=4 SV=1	2	2	308.197	307.852	144.177	147.759	301.662	343.461	129.1	186.85	100.237	143.906	181.099	146.204	150.998	252.675	255.648	111.86	180.525	155.91	69.13	91.5629		1.13691	0.632893	0.702363	0.910711	0.547507
ATXN2L	sp|Q7TQH0-2|ATX2L_MOUSE	Isoform 2 of Ataxin-2-like protein OS=Mus musculus GN=Atxn2l	20	15	3158.49	3354.47	2571.35	2873	2874.35	3434.23	2330.28	2508.14	2218.58	2938.03	2504.02	2844	2919.66	2313.72	2326.86	2054.38	2315.31	2031.14	1830.47	2210.4		0.963299	0.854679	0.92191	0.746539	0.701439
AU019823	tr|D3YU88|D3YU88_MOUSE	Uncharacterized protein OS=Mus musculus GN=AU019823 PE=4 SV=1	2	2	71.3337	56.2948	72.7905	69.2144	64.2817	70.9407	54.1325	115.131	69.4898	69.7344	55.3093	63.877	44.1014	74.0079	56.967	67.0166	49.6892	67.2831	49.2295	39.4142		0.936357	1.25778	0.807455	0.979065	0.762576
AUH	sp|Q9JLZ3|AUHM_MOUSE	Methylglutaconyl-CoA hydratase, mitochondrial OS=Mus musculus GN=Auh PE=2 SV=1	28	31	11975.6	11931.4	12024.2	12477.2	13828.8	15996.6	16729.3	7321.85	11809.5	10124.8	4628.7	7766.52	9203.42	4931.29	5681.44	6259.68	5622.09	6131.34	6951.33	7870.78		1.28228	0.805814	0.5949	0.464724	0.548986
AUP1	sp|P70295|AUP1_MOUSE	Ancient ubiquitous protein 1 OS=Mus musculus GN=Aup1 PE=2 SV=1	5	4	530.588	482.617	531.681	570.104	806.188	412.425	823.407	900.94	739.562	518.83	789.997	711.955	495.374	499.835	676.778	649.184	298.071	336.121	458.676	384.763		1.28733	1.36129	1.25916	1.15102	0.698647
AURKAIP1	sp|Q9DCJ7|AKIP_MOUSE	Aurora kinase A-interacting protein OS=Mus musculus GN=Aurkaip1 PE=2 SV=1	1	1	299.615	320.621	63.6129	85.422	502.157	371.605	135.842	487.62	120.158	75.1685	189.624	61.0718	89.9421	290.507	352.28	70.9935	451.422	444.93	110.25	126.172		1.74989	1.18371	0.590408	1.23716	1.47253
AZGP1	sp|Q64726|ZA2G_MOUSE	Zinc-alpha-2-glycoprotein OS=Mus musculus GN=Azgp1 PE=1 SV=2	15	12	4394.82	5426.92	4245.84	2950.58	2678.94	5749.2	2443.36	1871	2602.2	3912.05	4829.05	2335.33	4231.63	3583.99	2974.14	4136.77	3164.77	2786.24	2388.51	3067.22		0.851756	0.656965	0.89285	0.83792	0.670268
B230219D22RIK	sp|Q80X32|CE024_MOUSE	UPF0461 protein C5orf24 homolog OS=Mus musculus PE=1 SV=1	1	1	86.3507	78.9088	168.654	158.238	75.3173	83.8932	170.903	59.0905	159.962	147.409	58.5126	126.237	127.231	49.4298	46.4318	83.6664	45.5859	46.7243	79.246	97.0272		0.894341	0.992815	0.845215	0.486376	0.545733
B2M	sp|P01887|B2MG_MOUSE	Beta-2-microglobulin OS=Mus musculus GN=B2m PE=1 SV=1	8	10	984.542	1044.71	1166.17	1408.94	1170.64	1288.48	1491.92	865.137	981.908	1504.59	1280.22	1140.85	1270.5	789.189	732.479	978.445	801.245	733.015	767.328	1083.55		1.14414	0.970568	1.06901	0.723984	0.735202
B3GALT6	sp|Q91Z92|B3GT6_MOUSE	Beta-1,3-galactosyltransferase 6 OS=Mus musculus GN=B3galt6 PE=2 SV=1	2	2	150.264	152.479	186.763	145.962	133.596	121.438	153.776	168.355	204.759	180.588	275.517	261.294	209.34	220.776	189.242	334.808	183.045	152.914	214.488	183.489		0.857761	1.16177	1.56557	1.56279	1.15495
B3GALTL	sp|Q8BHT6|B3GLT_MOUSE	Beta-1,3-glucosyltransferase OS=Mus musculus GN=B3galtl PE=2 SV=3	4	6	769.832	759.191	631.878	809.407	900.365	655.118	712.781	1414.77	1135.08	1051.24	1066.27	912.934	830.148	971.013	1134.62	721.821	1050.59	1028.33	877.556	807.043		1.01819	1.61648	1.26108	1.26921	1.26705
B3GAT3	sp|P58158|B3GA3_MOUSE	Galactosylgalactosylxylosylprotein 3-beta-glucuronosyltransferase 3 OS=Mus musculus GN=B3gat3 PE=2 SV=1	5	6	433.051	395.669	460.785	547.837	369.03	308.296	499.646	423.716	494.687	503.828	530.132	891.319	674.689	635.62	562.528	806.923	389.9	398.805	544.235	505.502		0.854112	1.03209	1.52114	1.45505	1.0006
B4GALT1	sp|P15535-2|B4GT1_MOUSE	Isoform Short of Beta-1,4-galactosyltransferase 1 OS=Mus musculus GN=B4galt1	4	3	617.127	542.274	518.611	508.319	488.402	422.922	359.118	572.071	443.48	550.982	1233.66	845.599	804.319	949.702	824.17	1047.04	648.903	676.58	685.362	641.227		0.774779	0.95535	1.75855	1.72033	1.21302
BABAM1	sp|Q3UI43|BABA1_MOUSE	BRISC and BRCA1-A complex member 1 OS=Mus musculus GN=Babam1 PE=2 SV=1	11	8	1320.48	1324.96	799.643	715.952	1934.15	1743.98	870.042	1627.33	823.944	820.322	1308.47	1044.88	777.144	1142.05	1063.17	716.18	1008.04	1113.57	640.844	640.922		1.45739	1.04833	1.00311	0.936114	0.817915
BAG1	sp|Q60739|BAG1_MOUSE	BAG family molecular chaperone regulator 1 OS=Mus musculus GN=Bag1 PE=1 SV=3	8	6	1313.66	1298.05	1085.32	1104.83	1517.14	1699.42	1251.96	1315.29	1283.25	1462.28	863.985	1402.87	1166.2	855.263	963.997	733.122	1111.71	893.859	816.089	1086.48		1.24077	1.12757	0.953256	0.70872	0.813879
BAG2	sp|Q91YN9|BAG2_MOUSE	BAG family molecular chaperone regulator 2 OS=Mus musculus GN=Bag2 PE=1 SV=1	6	8	892.733	994.718	1568.3	1109.38	764.914	929.596	992.127	591.909	945.378	1201.22	893.414	1743.52	1622.87	920.868	750.344	1443.01	1242.77	1267.32	1917.45	2421.72		0.784683	0.799833	1.24416	0.909568	1.50034
BAG3	sp|Q9JLV1|BAG3_MOUSE	BAG family molecular chaperone regulator 3 OS=Mus musculus GN=Bag3 PE=1 SV=2	18	20	4534.08	4977.38	5612.42	3419.09	1772.48	4868.85	1788.51	2520.61	2018.9	4676.07	3694.22	3929.88	3401.97	3183.91	2749.2	3779.59	3466.74	2919.98	3132.74	3591.6		0.606148	0.662647	0.79283	0.698392	0.707064
BAG4	sp|Q8CI61|BAG4_MOUSE	BAG family molecular chaperone regulator 4 OS=Mus musculus GN=Bag4 PE=1 SV=2	2	2	148.52	191.602	197.993	265.125	416.932	447.603	329.575	251.894	240.703	279.392	134.542	365.669	216.511	123.08	118.884	190.318	86.5934	99.3195	152.223	170.046		1.98215	1.28146	1.18972	0.717564	0.632665
BAG5	sp|Q8CI32|BAG5_MOUSE	BAG family molecular chaperone regulator 5 OS=Mus musculus GN=Bag5 PE=1 SV=1	7	8	1568.03	1463.33	1103.69	1079.9	1791.9	1650.26	1330.17	2029.92	1448.13	1217.06	1847.73	1674.62	1418.96	1759.98	1837.16	1553.93	1595.47	1779.21	1372.39	1302.42		1.22017	1.20042	1.26337	1.317	1.16003
BAG6	sp|Q9Z1R2|BAG6_MOUSE	Large proline-rich protein BAG6 OS=Mus musculus GN=Bag6 PE=1 SV=1	26	19	3339.3	3264.78	2229.55	2115.1	3075.83	2942.76	2121.45	2888.32	1943.64	1937.86	2840.82	2046.73	2066.98	3075.18	3118.14	2386.14	2835.11	2795.01	2123.04	1858.8		0.991292	0.824427	0.846921	1.04481	0.877907
BAIAP2	sp|Q8BKX1-2|BAIP2_MOUSE	Isoform 2 of Brain-specific angiogenesis inhibitor 1-associated protein 2 OS=Mus musculus GN=Baiap2	4	1	1102.74	833.001	90.2405	87.6649	540.27	838.477	82.5396	296.007	73.7875	50.6396	797.38	60.294	69.136	436.536	534.877	88.0468	427.438	383.335	50.7272	55.0141		0.921811	0.265219	0.584651	0.66833	0.433618
BASP1	sp|Q91XV3|BASP1_MOUSE	Brain acid soluble protein 1 OS=Mus musculus GN=Basp1 PE=1 SV=3	7	6	1471.27	1330.35	880.439	998.247	2155.04	1459.8	1023.59	1318.9	895.141	974.486	3560.28	1553.68	960.132	1412.52	897.77	1007.14	953.808	941.903	782.235	958.939		1.32141	0.908355	1.7304	0.945077	0.777062
BAX	sp|Q07813|BAX_MOUSE	Apoptosis regulator BAX OS=Mus musculus GN=Bax PE=1 SV=1	5	5	394.022	387.137	432.459	353.13	662.008	449.199	473.748	730.229	397.476	337.426	1074.44	566.186	405.089	565.929	501.21	633.949	515.336	523.537	531.388	464.065		1.34883	1.24686	1.74094	1.44766	1.29844
BAZ1B	sp|Q9Z277|BAZ1B_MOUSE	Tyrosine-protein kinase BAZ1B OS=Mus musculus GN=Baz1b PE=1 SV=2	21	16	3651.25	3713.11	3485.31	2866.35	2840.71	2225.56	2586.71	3389.8	2999.74	2736.74	5217.98	3520.6	3319.08	3931.04	4654.04	4041.26	3268.62	3208.37	2744.47	2781.75		0.743946	0.887165	1.17212	1.22741	0.875123
BC003266	tr|Q78RX3|Q78RX3_MOUSE	Uncharacterized protein OS=Mus musculus GN=BC003266 PE=2 SV=1	4	3	410.277	513.257	828.418	511.631	972.111	731.909	1223.74	1125.05	642.008	556.4	1005.93	1655.24	1216.27	1254.51	1232.45	1882.36	1911.27	2605.44	2787.31	3205		1.72456	1.3686	2.28395	2.57369	4.64265
BC006779	tr|A2AS03|A2AS03_MOUSE	Novel protein, possible orthologue of human peroxisomal proliferator-activated receptor A interacting complex 285 PRIC285 OS=Mus musculus GN=BC006779 PE=4 SV=1	8	6	559.438	516.898	550.649	587.985	365.225	339.438	445.259	522.555	588.206	602.652	1402.07	728.728	676.873	998.939	930.337	1034.4	999.532	784.99	871.295	904.999		0.692213	1.03141	1.69012	1.78403	1.60761
BC017158	sp|Q91W34|CP058_MOUSE	UPF0420 protein C16orf58 homolog OS=Mus musculus PE=2 SV=1	4	4	831.925	791.211	937.175	1093.85	905.111	682.729	966.049	1053.79	1079.64	846.977	855.172	909.61	777.417	748.906	944.151	852.611	751.203	811.345	901.332	752.456		0.931865	1.08749	0.9276	0.928866	0.880185
BC017643	sp|Q3TYS2|CQ062_MOUSE	Uncharacterized protein C17orf62 homolog OS=Mus musculus PE=2 SV=2	4	3	553.54	516.463	420.945	351.784	487.232	460.448	360.406	576.963	366.985	377.873	883.049	351.122	291.827	536.679	564.413	366.834	553.191	501.602	348.034	278.092		0.946483	0.956421	1.10416	1.06214	0.912189
BC026585	sp|Q3UNZ8|QORL2_MOUSE	Quinone oxidoreductase-like protein 2 OS=Mus musculus PE=2 SV=1	14	13	4057.64	3745.44	3348.84	4792.41	5731.46	4321.85	7008.36	3970.3	4292.09	3187.49	1364.18	2383.75	2053.02	1511.59	2479.16	1615.73	1609.92	1348.04	1472.78	1591.01		1.42677	0.957488	0.4851	0.468838	0.377673
BC026590	sp|Q80ZQ9|CI006_MOUSE	UPF0436 protein C9orf6 homolog OS=Mus musculus PE=2 SV=2	2	2	188.27	165.577	420.878	494.201	150.708	180.038	415.829	194.361	429.327	486.825	205.762	671.627	600.497	184.195	167.335	483.778	200.59	210.323	468.774	633.976		0.784469	1.16688	1.5529	0.877707	1.19287
BC029214	sp|Q8K0Y7|CI142_MOUSE	Uncharacterized protein C9orf142 homolog OS=Mus musculus PE=2 SV=1	2	2	202.725	183.503	128.813	133.858	358.371	457.993	183.084	223.204	144.844	100.64	39.3062	69.2268	61.8568	43.8858	47.0254	41.9122	82.166	113.087	71.5978	77.4063		2.05363	0.963042	0.350111	0.27292	0.530526
BC031181	sp|Q91WE4|CR032_MOUSE	UPF0729 protein C18orf32 homolog OS=Mus musculus PE=2 SV=1	3	2	459.03	583.71	231.943	119.171	1038.02	670.557	212.942	1607.26	97.8854	166.423	593.894	291.261	187.73	740.193	1079.94	242.135	693.256	798.418	172.577	220.069		1.83809	1.79031	1.0263	1.97273	1.35188
BC031781	sp|Q8K1J5|CA055_MOUSE	UPF0667 protein C1orf55 homolog OS=Mus musculus PE=1 SV=1	2	1	260.254	337.164	173.241	232.765	316.169	311.316	260.533	161.848	135.955	139.721	193.8	173.692	197.37	160.378	161.878	135.329	192.065	218.548	139.178	177.679		1.17998	0.581375	0.750579	0.608033	0.724988
BCAM	sp|Q9R069|BCAM_MOUSE	Basal cell adhesion molecule OS=Mus musculus GN=Bcam PE=2 SV=1	27	28	4325.21	3872.74	4755.14	4286.19	3189.72	3590.28	3782.15	2448.35	3538.77	3739.37	4367.61	3959.65	4676.82	3316.55	3366.43	4133.33	4944.11	4441.76	4945.5	5586.06		0.816905	0.752273	1.00577	0.836563	1.15535
BCAP29	sp|Q61334|BAP29_MOUSE	B-cell receptor-associated protein 29 OS=Mus musculus GN=Bcap29 PE=1 SV=1	8	11	1513.39	1476.67	3879.86	3352.24	1553.57	1314.08	3360.28	1945.07	3334.37	3110.96	1743.19	4289.52	3293.81	1717.51	2124.57	4319.76	1492.25	1801.98	3480.17	3187.33		0.812344	1.09441	1.21651	1.0646	0.974524
BCAP31	sp|Q61335|BAP31_MOUSE	B-cell receptor-associated protein 31 OS=Mus musculus GN=Bcap31 PE=1 SV=3	35	35	9302.95	9965.21	8251.42	9311.54	7904.88	7214.93	6864.09	13230.1	8981.2	9087.9	16362.1	14389.6	13555	21357	20293.9	15009.4	16459.3	17269.1	14015.4	12014.2		0.795845	1.13307	1.60396	2.05117	1.62249
BCAS2	sp|Q9D287|SPF27_MOUSE	Pre-mRNA-splicing factor SPF27 OS=Mus musculus GN=Bcas2 PE=2 SV=1	3	4	611.085	564.334	303.481	415.158	1146.87	1023.38	524.257	722.359	410.121	368.6	568.178	547.946	454.235	449.474	442.58	338.455	554.351	624.264	348.54	421.687		1.89681	1.05669	1.10546	0.866224	1.02892
BCAS3	sp|Q8CCN5|BCAS3_MOUSE	Breast carcinoma-amplified sequence 3 homolog OS=Mus musculus GN=Bcas3 PE=1 SV=2	13	14	2342.91	2307.71	2543.27	2928.1	3041.32	2638.88	2476.88	2886.56	2865.43	3003.32	2011.6	2592.59	2443.16	2317.81	2443.52	2532.41	2425.46	2676.04	2512.55	2376.16		1.0745	1.1533	0.928322	0.960779	0.986981
BCAT2	sp|O35855|BCAT2_MOUSE	Branched-chain-amino-acid aminotransferase, mitochondrial OS=Mus musculus GN=Bcat2 PE=2 SV=2	34	28	10739.4	8079.14	8302.39	11635.3	15119.6	8679.28	11889.4	6952.74	7416.51	6877.28	6975.79	14210.2	7617.26	7331.32	7487.1	9347.4	9114.55	9628.62	11326.3	10214.5		1.22779	0.730946	0.99092	0.831379	1.03942
BCCIP	sp|Q9CWI3|BCCIP_MOUSE	BRCA2 and CDKN1A-interacting protein OS=Mus musculus GN=Bccip PE=2 SV=1	9	4	1306.7	1268.14	666.859	620.475	886.101	742.705	566.862	1166.59	668.956	587.48	1677.31	715.832	745.602	1609.92	1652.52	894.92	973.56	1067.45	645.316	541.963		0.758008	0.836498	1.08359	1.43524	0.835874
BCHE	sp|Q03311|CHLE_MOUSE	Cholinesterase OS=Mus musculus GN=Bche PE=2 SV=2	13	5	1395.91	1366.47	693.153	936.908	2182.83	1512.04	1159.3	2688.92	1495.34	971.651	2561.37	1371	1201.17	2934.54	2424.21	1462.65	2986.41	2915.43	1387.02	1338.36		1.47349	1.56509	1.5583	2.07065	1.96411
BCKDHA	tr|Q3U3J1|Q3U3J1_MOUSE	Branched chain ketoacid dehydrogenase E1, alpha polypeptide OS=Mus musculus GN=Bckdha PE=2 SV=1	67	58	9666.62	9453.12	5027.73	12066.4	18424.5	15581.5	14455.5	11504.5	10462.6	8379.66	9966.24	11898.3	11603.5	12529.4	10882.1	9190.79	22593.5	21514.4	16539.4	18723.4		1.78427	1.11732	1.23224	1.20036	2.19172
BCKDHB	sp|Q6P3A8-2|ODBB_MOUSE	Isoform 2 of 2-oxoisovalerate dehydrogenase subunit beta, mitochondrial OS=Mus musculus GN=Bckdhb	15	17	4349.53	4073.84	5165.77	9667.31	7747.24	6016.52	13742.6	4564.53	9164.72	6230.82	3239.12	7188.28	8869.22	4072.97	3689.75	7354.59	7779.92	7977.06	13887.4	13706.3		1.57699	1.14435	1.10631	0.866702	1.86403
BCKDK	sp|O55028|BCKD_MOUSE	[3-methyl-2-oxobutanoate dehydrogenase [lipoamide]] kinase, mitochondrial OS=Mus musculus GN=Bckdk PE=1 SV=1	7	8	1336.46	1472.53	1407	1689.31	1523.03	1273.38	1965.31	1983.66	1968.72	1637.73	814.409	1558.75	1664.07	996.22	1276.29	1635.93	1356.2	1220.55	2055.9	2039.72		1.07513	1.26217	0.911548	0.882469	1.12989
BCL2L13	sp|P59017|B2L13_MOUSE	Bcl-2-like protein 13 OS=Mus musculus GN=Bcl2l13 PE=1 SV=2	13	12	3380.71	3269.66	3318.37	3104.58	4224.94	3468.58	4447.19	3347.69	2901.92	2450.83	2623.02	3105.55	2530.11	3092.5	2878.52	2809.24	2775.9	2886.55	3443.55	2969.56		1.23822	0.887348	0.842293	0.895488	0.923679
BCL7B	sp|Q921K9|BCL7B_MOUSE	B-cell CLL/lymphoma 7 protein family member B OS=Mus musculus GN=Bcl7b PE=1 SV=1	4	1	1307.21	1393.74	129.789	130.695	1264.56	1400.43	108.387	838.753	92.0769	114.948	949.284	147.535	158.015	829.615	842.673	113.852	889.381	935.725	81.4115	131.184		1.24866	0.470843	0.564967	0.804178	0.688079
BCLAF1	sp|Q8K019-2|BCLF1_MOUSE	Isoform 2 of Bcl-2-associated transcription factor 1 OS=Mus musculus GN=Bclaf1	6	3	899.312	848.095	1067.19	978.965	833.628	883.155	818.858	670.126	766.508	840.939	1022.46	762.716	747.918	661.407	592.322	881.039	732.337	618.669	654.673	772.634		0.891209	0.800505	0.890312	0.750313	0.732376
BCR	sp|Q6PAJ1|BCR_MOUSE	Breakpoint cluster region protein OS=Mus musculus GN=Bcr PE=1 SV=3	6	2	557.13	688.262	75.049	54.6456	643.914	704.291	66.2874	735.763	49.0881	74.8614	712.012	65.1623	70.6938	641.31	680.43	77.271	721.852	705.578	71.7602	58.4843		1.37154	0.833608	0.822123	1.35653	1.13278
BCS1L	sp|Q9CZP5|BCS1_MOUSE	Mitochondrial chaperone BCS1 OS=Mus musculus GN=Bcs1l PE=1 SV=1	17	18	3954.63	3777.34	3161.83	3607.43	4489.2	3221	4529.42	4040.71	3703.31	2765.58	3374.36	3397.39	2697.3	3527.7	3659.44	3019.4	2945.25	3349.44	3204.79	2605.5		1.12539	0.966317	0.870643	0.938453	0.834755
BDH1	sp|Q80XN0|BDH_MOUSE	D-beta-hydroxybutyrate dehydrogenase, mitochondrial OS=Mus musculus GN=Bdh1 PE=1 SV=2	14	15	711.015	676.376	387.854	254.935	216.026	190.459	369.603	207.612	319.834	268.455	3769.64	1651.69	2338.25	3237.45	1669.06	6744.84	7490.33	12443.6	17507.3	13174.8		0.509701	0.522713	5.09615	7.65209	24.9318
BECN1	sp|O88597|BECN1_MOUSE	Beclin-1 OS=Mus musculus GN=Becn1 PE=1 SV=3	1	3	33.4643	42.5197	377.207	368.336	42.1608	29.7026	406.52	43.6567	391.069	407.892	63.7427	454.124	399.134	50.8763	42.6077	465.15	45.5115	51.5081	475.379	412.49		0.776413	1.36756	1.48829	0.90666	1.19885
BET1L	sp|O35153|BET1L_MOUSE	BET1-like protein OS=Mus musculus GN=Bet1l PE=3 SV=1	2	2	248.911	242.134	507.011	555.56	347.047	188.033	581.076	377.484	618.631	634.716	368.807	781.993	535.82	247.412	238.149	655.667	179.633	207.193	480.369	439.664		0.957899	1.3996	1.44748	0.979417	0.841173
BFAR	sp|Q8R079|BFAR_MOUSE	Bifunctional apoptosis regulator OS=Mus musculus GN=Bfar PE=1 SV=1	6	3	291.668	309.199	127.102	104.904	145.901	177.967	80.9527	249.239	83.3061	120.343	547.028	233.107	218.032	649.623	534.551	297.922	487.431	450.064	216.692	190.531		0.648071	0.72502	1.59795	2.37266	1.61455
BGN	sp|P28653|PGS1_MOUSE	Biglycan OS=Mus musculus GN=Bgn PE=2 SV=1	25	22	4643.9	5498.77	7485.04	7331.35	6086.42	4976.93	7259.26	5518.67	8806.16	5990.89	12147	6853.25	7915.28	6269.52	6409.45	11649.1	7002.3	5337.41	8122.92	8446.4		0.978809	1.08528	1.43785	1.29963	1.15826
BHMT	sp|O35490|BHMT1_MOUSE	Betaine--homocysteine S-methyltransferase 1 OS=Mus musculus GN=Bhmt PE=2 SV=1	2	5	126.906	91.6158	166.626	183.094	257.973	178.174	1317.7	150.743	492.984	273.04	157.118	95.6259	101.659	119.359	58.946	50.8432	18.2359	32.9391	39.7819	159.178		4.11526	2.15112	0.831577	0.537679	0.440191
BICD2	sp|Q921C5-2|BICD2_MOUSE	Isoform 2 of Protein bicaudal D homolog 2 OS=Mus musculus GN=Bicd2	13	15	1667.41	1918.96	2348.81	2503.49	1905.07	2586.82	2683.95	2036.52	2884.41	2857.32	2114.6	2498.9	2619.45	1796.99	1447.53	2399.79	2180.59	2039	2490.69	2662.11		1.1338	1.22898	1.14283	0.891817	1.11065
BIN1	sp|O08539-2|BIN1_MOUSE	Isoform 2 of Myc box-dependent-interacting protein 1 OS=Mus musculus GN=Bin1	11	10	2251.99	2369.96	2257.32	2364.18	2979.05	3353.95	2584.01	2484.2	2335.94	2372.45	2268.44	1936.92	1954.83	2424.94	2148.04	1807.7	1747.86	1914.71	1397.36	2045.8		1.28625	1.0375	0.888585	0.920389	0.768732
BIN2	tr|D3Z6Q9|D3Z6Q9_MOUSE	Uncharacterized protein OS=Mus musculus GN=Bin2 PE=4 SV=1	2	4	367.873	583.76	403.66	408.334	265.214	412.875	436.975	184.79	539.622	650.504	590.497	309.966	490.043	209.476	146.807	452.699	215.415	223.061	424.324	461.848		0.843008	1.03946	1.05125	0.611605	0.751093
BIRC6	tr|E9PYU6|E9PYU6_MOUSE	Uncharacterized protein OS=Mus musculus GN=Birc6 PE=4 SV=1	27	27	2807.14	3019.25	2995.94	2465.47	2019.85	1706.04	2226.39	3344.03	2711.82	2625.15	4283.38	3677.32	3281.56	4633.28	4556.04	4042.08	3354.98	3506.01	3118.78	2812.02		0.703093	1.02541	1.32796	1.56292	1.13324
BLES03	sp|Q8VD62|CK068_MOUSE	UPF0696 protein C11orf68 homolog OS=Mus musculus GN=Bles03 PE=2 SV=1	3	5	202.981	212.013	728.682	731.736	214.521	208.378	652.716	199.314	658.251	735.195	149.169	635.677	627.903	135.563	145.242	601.244	155.821	137.234	562.577	580.716		0.764714	1.13238	1.0044	0.627097	0.765884
BLMH	sp|Q8R016|BLMH_MOUSE	Bleomycin hydrolase OS=Mus musculus GN=Blmh PE=2 SV=1	18	16	4721.22	4748.78	6514.97	6653.64	3832.01	3851.48	5049.42	5575.11	6700.04	7888.63	5880.35	6970.22	6574.43	5549.22	5453.12	7659.26	4990.44	4820.94	6360.58	6074.98		0.749923	1.18757	1.14406	1.0991	0.982699
BLOC1S1	sp|O55102|BL1S1_MOUSE	Biogenesis of lysosome-related organelles complex 1 subunit 1 OS=Mus musculus GN=Bloc1s1 PE=1 SV=2	3	2	339.737	372.526	339.126	409.422	322.766	385.916	305.082	285.051	319.322	388.3	381.23	489.07	496.167	365.972	310.944	441.27	409.435	422.668	370	613.359		0.925298	0.906048	1.24722	1.02061	1.24278
BLVRA	sp|Q9CY64|BIEA_MOUSE	Biliverdin reductase A OS=Mus musculus GN=Blvra PE=2 SV=1	18	21	3671.62	3672.49	7396.01	6899.63	3382.48	3542.89	6808.31	5400.49	9822.66	8968.62	3135.07	4364.81	5290.93	2724.21	3453.79	5353.4	2592.14	2773.54	4969.58	4091.49		0.846201	1.49058	0.788106	0.710508	0.666678
BLVRB	sp|Q923D2|BLVRB_MOUSE	Flavin reductase OS=Mus musculus GN=Blvrb PE=2 SV=3	26	25	6315.95	7195.62	5182.95	4708.08	4816.19	6806.37	4290.08	3753.56	4375.75	5477.12	2496.7	3174.1	4048.08	2387.18	2762.13	2256.73	3103.79	3344.14	2257.27	2793.26		0.906603	0.775209	0.553721	0.42195	0.491333
BLZF1	sp|Q8R2X8-2|GO45_MOUSE	Isoform 2 of Golgin-45 OS=Mus musculus GN=Blzf1	1	1	182.32	210.958	22.688	18.2005	89.3027	160.655	9.52186	91.0963	10.7014	13.3848	177.516	12.003	23.9203	141.865	113.042	19.4812	115.482	116.207	11.0054	17.2501		0.796866	0.353728	0.655476	0.842652	0.598721
BMPER	sp|Q8CJ69|BMPER_MOUSE	BMP-binding endothelial regulator protein OS=Mus musculus GN=Bmper PE=1 SV=1	2	3	72.9225	72.1528	476.204	588.781	48.2806	43.5033	300.632	44.0613	350.451	515.622	242.658	632.065	570.674	102.837	77.1796	620.988	53.7544	35.3149	490.623	633.108		0.432393	1.00285	1.59264	0.882605	1.00226
BNIP1	sp|Q6QD59|SEC20_MOUSE	Vesicle transport protein SEC20 OS=Mus musculus GN=Bnip1 PE=2 SV=1	9	9	1186.86	1227.43	1538.44	1300.33	895.906	962.535	1104.63	1163.3	1346.19	1244.42	1619.62	1785.45	1737.62	1800.35	1664.07	2259.54	1240.43	1252.02	1734.19	1548.49		0.752087	0.952818	1.30532	1.45285	1.09938
BNIP2	sp|O54940|BNIP2_MOUSE	BCL2/adenovirus E1B 19 kDa protein-interacting protein 2 OS=Mus musculus GN=Bnip2 PE=1 SV=2	2	2	187.963	181.448	367.985	355.983	186.323	159.161	525.821	176.379	439.537	307.787	278.286	325.798	352.664	214.095	220.275	417.896	192.741	191.822	428.443	372.43		1.06252	1.12642	1.16672	1.03931	1.0842
BNIP3	sp|O55003|BNIP3_MOUSE	BCL2/adenovirus E1B 19 kDa protein-interacting protein 3 OS=Mus musculus GN=Bnip3 PE=1 SV=1	7	7	398.747	284.926	361.457	1205.83	3732.48	935.443	4131.01	2206.73	2458.45	623.624	566.057	785.041	840.19	741.161	619.156	703.034	1808.75	2206.27	2432.55	2551.15		5.21196	3.13277	1.29799	1.22221	3.99773
BOD1L	tr|E9Q6J5|E9Q6J5_MOUSE	Uncharacterized protein OS=Mus musculus GN=Bod1l PE=4 SV=1	8	10	885.876	920.248	1773.27	1897.83	690.304	826.132	1399.21	569.042	1596.34	1770.31	851.092	1817.64	1940.68	792.959	669.578	1487.74	778.087	667.891	1253.02	1485.74		0.709763	0.958075	1.12208	0.718193	0.764025
BOLA1	sp|Q9D8S9|BOLA1_MOUSE	BolA-like protein 1 OS=Mus musculus GN=Bola1 PE=1 SV=1	8	8	1289.14	1356.27	790.286	878.389	1641.38	1839.86	1015.09	1446.15	956.617	1206.83	1271.41	1297.46	1505.88	1413.65	1328.73	964.893	1892.92	1724.1	1379.26	2113.66		1.38966	1.1156	1.25936	1.14579	1.64808
BOLA2	sp|Q8BGS2|BOLA2_MOUSE	BolA-like protein 2 OS=Mus musculus GN=Bola2 PE=1 SV=1	4	6	417.42	386.055	609.658	466.111	526.627	619.205	671.727	503.623	524.15	603.48	723.613	1700.52	1289.62	822.799	537.536	1298.62	721.414	821.825	1177.32	1542.61		1.28957	1.15738	2.63493	1.88654	2.26856
BOLA3	sp|Q8CEI1|BOLA3_MOUSE	BolA-like protein 3 OS=Mus musculus GN=Bola3 PE=2 SV=1	10	11	2926.92	2858.13	1810.53	1944.03	4891.48	4592.06	3671.62	2700.53	2225.17	2095.82	1981.23	3657.78	4124.93	3092.96	2714.52	2197.34	4127.29	4215.15	3155.08	4657.79		1.83867	0.981385	1.36469	1.11882	1.6935
BPGM	sp|P15327|PMGE_MOUSE	Bisphosphoglycerate mutase OS=Mus musculus GN=Bpgm PE=2 SV=2	18	12	5617.2	7910.52	4058.89	3367.41	4850.34	6163.96	3843.69	3393.51	3474.83	4744.57	3204.78	2995.2	4251.5	3986.06	3875.91	3047.94	3696.25	3897.59	3023.46	3604.9		0.945434	0.738946	0.665042	0.694212	0.678734
BPHL	sp|Q8R164|BPHL_MOUSE	Valacyclovir hydrolase OS=Mus musculus GN=Bphl PE=2 SV=1	32	32	13001	12421.7	10759.3	13783.7	14023	14561.1	13129.4	10087.5	11062.9	10909.6	6323.7	9957.44	10989	8061.3	8589.6	6758.74	13329.8	12719.4	10954.5	12273.9		1.11312	0.85552	0.727702	0.624685	0.986227
BPNT1	sp|Q9Z0S1|BPNT1_MOUSE	3'(2'),5'-bisphosphate nucleotidase 1 OS=Mus musculus GN=Bpnt1 PE=1 SV=2	24	19	6710.92	6311.8	6226.73	7030.64	7797.95	6574.31	7055.28	7592.89	7175.09	6933.44	6376.33	8172.56	7929.17	6857.38	7348.09	7410.58	5632.24	5988.32	6885.92	6758.77		1.08714	1.10103	1.14044	1.0967	0.961383
BPTF	tr|A2A654|A2A654_MOUSE	Bromodomain PHD finger transcription factor OS=Mus musculus GN=Bptf PE=4 SV=1	2	2	46.3832	49.8256	124.387	119.336	50.5311	40.1428	121.783	35.8315	135.017	110.276	83.0567	102.588	102.463	49.9585	51.716	126.154	40.1161	46.9816	105.573	83.5305		0.833332	1.10267	1.13006	0.893625	0.81252
BRAP	sp|Q99MP8-2|BRAP_MOUSE	Isoform 2 of BRCA1-associated protein OS=Mus musculus GN=Brap	9	8	653.397	684.985	855.714	1322.74	847.895	760.082	1012.43	875.759	1201.78	1155.14	906.087	1277.21	1352.76	1049.49	1029.31	1198.73	996.624	969.061	1105.46	1067.89		0.993472	1.2256	1.34062	1.24261	1.17692
BRCC3	sp|P46737|BRCC3_MOUSE	Lys-63-specific deubiquitinase BRCC36 OS=Mus musculus GN=Brcc3 PE=2 SV=1	11	9	1034.69	1036.81	897.669	797.824	965.086	895.526	725.583	965.805	748.086	804.942	944.065	651.953	818.098	892.201	912.977	850.838	754.6	806.976	716.986	701.323		0.915387	0.891544	0.854479	0.9401	0.79105
BRD2	sp|Q7JJ13-2|BRD2_MOUSE	Isoform 2 of Bromodomain-containing protein 2 OS=Mus musculus GN=Brd2	4	3	854.349	876.298	446.285	540.272	763.883	870.361	350.69	699.966	367.267	476.406	968.551	406.177	420.73	645.88	675.487	424.136	640.962	632.216	341.436	420.933		0.974008	0.757465	0.881032	0.856519	0.749133
BRD3	sp|Q8K2F0-2|BRD3_MOUSE	Isoform 2 of Bromodomain-containing protein 3 OS=Mus musculus GN=Brd3	7	6	1309.45	1316.47	696.492	610.798	1071.29	1093.39	522.102	965.064	536.531	603.591	1357.29	701.654	632.762	1035.49	1083.2	666.122	1012.12	917.891	460.208	605.387		0.9108	0.713644	0.912471	0.944034	0.761618
BRD4	sp|Q9ESU6|BRD4_MOUSE	Bromodomain-containing protein 4 OS=Mus musculus GN=Brd4 PE=1 SV=1	4	3	640.231	668.641	317.524	326.166	601.879	557.486	266.692	557.824	276.369	284.702	610.666	245.01	256.251	513.141	475.966	235.622	511.374	467.475	203.357	221.451		0.973802	0.764053	0.759294	0.836323	0.718879
BRD7	sp|O88665|BRD7_MOUSE	Bromodomain-containing protein 7 OS=Mus musculus GN=Brd7 PE=1 SV=1	2	1	68.6651	85.7461	46.8424	41.3782	83.5818	72.4709	55.7864	75.2263	47.5472	38.7436	89.7747	51.2176	59.0658	50.8882	50.197	41.4131	55.656	45.8088	29.9049	38.2276		1.16412	0.887584	1.09938	0.78307	0.69899
BRE	sp|Q8K3W0|BRE_MOUSE	BRCA1-A complex subunit BRE OS=Mus musculus GN=Bre PE=1 SV=2	9	7	1578.63	1491.8	1561.22	1700.24	1560.84	1381.96	1753.71	1768.05	1905.55	1739.62	1776.4	1572.71	1359.15	1693.66	1708.86	1704.78	1521.11	1570.14	1469.14	1285.5		0.988964	1.13988	0.991438	1.07546	0.923246
BRI3BP	sp|Q8BXV2|BRI3B_MOUSE	BRI3-binding protein OS=Mus musculus GN=Bri3bp PE=2 SV=1	5	4	1066.57	978.836	882.867	1078.54	1118.67	860.827	958.566	1107.44	867.7	820.009	1119.47	886.877	760.044	1038.91	1049.3	1027.68	1072.48	1009.05	959.266	759.333		0.97769	0.930135	0.920564	1.03686	0.948418
BRIX1	sp|Q9DCA5|BRX1_MOUSE	Ribosome biogenesis protein BRX1 homolog OS=Mus musculus GN=Brix1 PE=2 SV=3	5	2	1369.87	1316.87	1076.54	881.018	1057.41	783.7	825.771	1437.98	884.661	659.706	2122.65	631.62	790.139	1363.34	1303.98	1238.37	999.929	901.073	737.622	647.311		0.765637	0.856203	1.01756	1.12129	0.70752
BROX	sp|Q8K2Q7|BROX_MOUSE	BRO1 domain-containing protein BROX OS=Mus musculus GN=Brox PE=2 SV=1	10	9	4173.54	4020.78	3671.14	3236.23	3351.23	3008.43	3161.06	4589.06	3453.14	3475.92	5388	3593.98	4119.43	5160.7	5825.67	4909.97	4749.21	4511.56	4255.84	3605.09		0.840587	1.01694	1.15673	1.40349	1.13376
BRP44	sp|Q9D023|BR44_MOUSE	Brain protein 44 OS=Mus musculus GN=Brp44 PE=1 SV=1	20	21	4944.32	5519.41	4808.3	4816.93	10450	6964.34	12660.6	13198.8	9352.07	5118.08	6208.65	9450.4	6049.52	9593.83	8175.61	8657.03	10857.4	13442.3	12141	10357.2		1.99612	1.83643	1.44083	1.75396	2.32953
BRP44L	sp|P63030|BR44L_MOUSE	Brain protein 44-like protein OS=Mus musculus GN=Brp44l PE=1 SV=1	11	10	1633.29	1694.8	1960.51	1769.28	3682.88	2656.03	4455.31	4933.95	2900.68	2018.56	2239.84	3749.15	2488.65	3157.5	3075.33	3491.43	4072.04	5127.12	5178.49	4630.36		2.03918	1.86141	1.60154	1.83705	2.69316
BSCL2	sp|Q9Z2E9|BSCL2_MOUSE	Seipin OS=Mus musculus GN=Bscl2 PE=2 SV=2	4	3	377.648	346.209	274.27	298.934	259.308	213.795	214.277	432.541	311.701	296.877	1036.08	629.528	599.233	1351.76	993.299	846.733	1157.33	908.844	680.573	598.009		0.706601	1.07023	2.32818	3.28105	2.57872
BSDC1	sp|Q80Y55|BSDC1_MOUSE	BSD domain-containing protein 1 OS=Mus musculus GN=Bsdc1 PE=1 SV=1	4	4	642.923	593.086	229.894	177.562	655.016	686.223	162.776	550.762	199.388	229.843	602.911	305.459	231.153	587.236	517.679	167.601	476.494	474.162	167.125	174.116		1.2202	0.795063	0.924488	1.03238	0.786081
BSG	sp|P18572-2|BASI_MOUSE	Isoform 2 of Basigin OS=Mus musculus GN=Bsg	18	14	4564.69	4810.86	3686.68	3128.51	6158.64	5791.73	4587.13	5825.67	4395.6	3834.24	4917	4554.19	4353.38	5383.82	5598.41	3709.91	5891.12	6321.05	4746.83	4794.44		1.36189	1.15749	1.13848	1.20992	1.34357
BST2	sp|Q8R2Q8|BST2_MOUSE	Bone marrow stromal antigen 2 OS=Mus musculus GN=Bst2 PE=1 SV=1	2	2	216.802	173.029	113.687	109.975	584.886	405.772	282.584	394.354	123.59	103.694	681.549	168.461	106.862	373.184	211.366	213.705	209.212	285.86	143.344	139.356		2.7672	1.35103	2.07961	1.73488	1.26778
BTAF1	tr|E9QAE3|E9QAE3_MOUSE	Uncharacterized protein OS=Mus musculus GN=Btaf1 PE=4 SV=1	8	5	732.568	728.916	437.746	382.615	493.212	460.899	500.077	564.3	545.116	446.562	802.903	287.452	314.975	650.073	634.301	347.721	452.693	489.916	278.178	282.271		0.849715	0.909193	0.821166	0.95367	0.658703
BTD	sp|Q8CIF4|BTD_MOUSE	Biotinidase OS=Mus musculus GN=Btd PE=1 SV=2	7	8	643.089	651.913	1218.35	2157.29	1300.43	1055.99	2318.98	1602.72	2769.59	2036.03	910.308	1338.08	1554.13	894.859	697.316	1444.73	1364.84	1196.36	2321.37	2417.13		1.33469	1.8294	1.08551	0.866949	1.56289
BTF3	sp|Q64152-2|BTF3_MOUSE	Isoform 2 of Transcription factor BTF3 OS=Mus musculus GN=Btf3	12	9	2900.58	2905.89	1515.94	1701.63	1841.49	2662.81	949	1773.4	937.128	1553.48	2591.67	1338.74	1464.7	1963.2	1734.94	1192.65	1663.88	1476.25	731.82	968.197		0.805745	0.630022	0.797146	0.722632	0.536361
BTF3L4	sp|Q9CQH7|BT3L4_MOUSE	Transcription factor BTF3 homolog 4 OS=Mus musculus GN=Btf3l4 PE=2 SV=1	13	10	3085.86	3072.51	1870.94	2258.54	2384.95	3011.22	1896.24	2796.11	2144.63	2482.33	2999.9	3142.88	3830.95	3620.48	3427.68	2222.41	4506.05	4292.53	2615.37	3432.51		0.945117	0.962051	1.29262	1.20149	1.44311
BTNL9	tr|Q811T7|Q811T7_MOUSE	Butyrophilin 3 OS=Mus musculus GN=Btnl9 PE=2 SV=1	11	10	1266.06	1336.79	959.911	733.527	1010.28	928.926	785.651	1059.1	769.805	721.56	1719.17	993.927	1015.79	1757.5	1835.1	1331.17	1647.57	1804.16	1266.19	1082.96		0.845646	0.791525	1.15724	1.52807	1.3502
BUB3	sp|Q9WVA3|BUB3_MOUSE	Mitotic checkpoint protein BUB3 OS=Mus musculus GN=Bub3 PE=2 SV=2	11	12	3018.97	2934.8	2014.61	1902.43	2105.89	2452.18	1523.5	1820.12	1492.45	1754.39	2476.52	1543.48	1811.11	1663.19	1766.96	1497.86	1915.37	1596.39	1164.46	1348.55		0.821489	0.684437	0.787657	0.665667	0.610362
BUD31	tr|E0CX20|E0CX20_MOUSE	Uncharacterized protein OS=Mus musculus GN=Bud31 PE=4 SV=1	5	5	1076.68	1091.63	987.361	945.745	816.009	974.581	749.94	977.81	848.3	935.815	1264.64	690.133	717.303	945.168	1027.14	868.98	818.632	848.985	622.392	585.443		0.825903	0.897876	0.868668	0.923676	0.701087
BUTR1	tr|Q8C0U8|Q8C0U8_MOUSE	Butyrophilin related 1 OS=Mus musculus GN=Butr1 PE=2 SV=1	1	1	57.6019	60.0381	88.0257	52.1176	43.176	40.0192	59.9967	28.6602	57.923	80.5847	31.9139	39.2493	89.4771	30.8359	32.7371	91.3796	37.5908	52.9905	70.0446	77.9434		0.740632	0.864643	0.830881	0.801462	0.925464
BYSL	sp|O54825|BYST_MOUSE	Bystin OS=Mus musculus GN=Bysl PE=1 SV=3	2	3	79.6146	79.8818	422.37	322.462	61.4295	58.2356	218.682	74.7748	275.967	314.904	114.431	275.855	243.064	79.9012	83.0302	359.65	61.3759	56.8988	200.012	197.749		0.498856	0.981422	0.933806	0.770489	0.570629
BZW1	sp|Q9CQC6|BZW1_MOUSE	Basic leucine zipper and W2 domain-containing protein 1 OS=Mus musculus GN=Bzw1 PE=1 SV=1	14	10	3952.83	4072.64	4010.75	3441.08	2144.61	3090.45	2005.59	3265.77	2504.08	3175.77	6051.77	3642.62	3384.59	4781.14	4532.87	4529.91	3766.56	3725.9	3331.91	2776.59		0.623765	0.770645	1.12672	1.19262	0.878768
BZW2	sp|Q91VK1|BZW2_MOUSE	Basic leucine zipper and W2 domain-containing protein 2 OS=Mus musculus GN=Bzw2 PE=1 SV=1	12	14	3227.1	3454.59	3669.37	3518.71	2570.35	2606.05	2829.36	3459.8	3132.71	3106.72	4755.53	3109.48	3003.11	3836.14	3629.33	4735.01	3022.13	3133.74	3228.06	2758.11		0.769612	0.932409	1.04478	1.17286	0.875432
C030006K11RIK	sp|Q8VE95|CH082_MOUSE	UPF0598 protein C8orf82 homolog OS=Mus musculus PE=2 SV=1	20	19	3407.27	3284.03	3600.02	3900.6	4009.43	3877.32	4899.76	2392.3	3563.69	3262.81	2319.21	3377.48	3954.43	2598.84	2347.17	2945.23	3339.64	3861.82	4863.17	4947.72		1.20129	0.866108	0.906725	0.741383	1.19873
C130039O16RIK	tr|E9Q2I4|E9Q2I4_MOUSE	Uncharacterized protein OS=Mus musculus GN=C130039O16Rik PE=4 SV=1	2	5	132.657	146.309	1010.29	1019.2	154.79	121.798	868.295	125.131	924.51	974.038	103.951	917.537	797.434	96.1761	91.9883	708.41	84.8034	119.401	670.754	718.818		0.661269	1.16885	1.05058	0.517849	0.690408
C1QA	sp|P98086|C1QA_MOUSE	Complement C1q subcomponent subunit A OS=Mus musculus GN=C1qa PE=1 SV=1	3	2	596.016	714.13	834.844	970.749	428.844	690.345	521.719	435.229	588.785	910.631	1260.44	348.312	649.62	390.285	537.097	732.52	509.041	403.381	424.608	441.638		0.702201	0.827902	0.966434	0.71033	0.570865
C1QB	sp|P14106|C1QB_MOUSE	Complement C1q subcomponent subunit B OS=Mus musculus GN=C1qb PE=1 SV=1	5	8	431.525	473.511	1177.77	1317.65	261.049	536.956	760.645	232.178	787.432	1185.15	734.794	635.145	1054.36	231.223	286.525	1154.87	359.733	238.835	714.092	823.846		0.611153	0.864496	0.950578	0.655841	0.6283
C1QBP	tr|Q8R5L1|Q8R5L1_MOUSE	Complement component 1, q subcomponent binding protein OS=Mus musculus GN=C1qbp PE=2 SV=1	28	29	5230.04	5092.32	4074.44	5053.15	6436.22	6306.05	5859.08	3898.62	3598.58	3469.84	3730.8	4044.12	4064.02	3500.57	3008.5	3582.83	4989.56	5166.29	4680.9	4667.57		1.27516	0.751813	0.811583	0.69182	1.0028
C1QTNF9	sp|Q4ZJN1-2|C1QT9_MOUSE	Isoform 2 of Complement C1q tumor necrosis factor-related protein 9 OS=Mus musculus GN=C1qtnf9	4	7	815.597	806.594	2589.96	2682.37	629.471	857.735	3170.8	605.776	2787.24	2217.31	311.035	1006.71	1536.96	281.102	412.298	1384.12	791.911	655.583	2453.44	2518.85		0.900813	1.08498	0.552072	0.401772	0.931143
C1RA	sp|Q8CG16|C1RA_MOUSE	Complement C1r-A subcomponent OS=Mus musculus GN=C1ra PE=1 SV=1	7	3	777.821	906.386	594.763	733.511	504.117	918.165	381.707	409.672	451.369	636.611	717.052	365.415	591.226	446.124	507.2	504.546	516.323	483.497	343.551	357.471		0.798451	0.662865	0.740782	0.645257	0.564598
C1RL	sp|Q3UZ09|C1RL_MOUSE	Complement C1r subcomponent-like protein OS=Mus musculus GN=C1rl PE=1 SV=1	1	1	17.3014	16.3058	28.5966	61.9955	54.2167	18.826	123.768	79.0855	177.06	42.8925	40.5421	111.613	128.395	71.1297	52.3196	105.43	70.1239	62.9234	156.603	167.886		2.11285	3.2103	3.01183	2.45712	3.68389
C1SA	sp|Q8CG14|CS1A_MOUSE	Complement C1s-A subcomponent OS=Mus musculus GN=C1sa PE=2 SV=2	10	6	1257.96	1377.59	706.328	836.178	1054.77	1634.34	540.302	863.711	662.943	819.219	1479.95	404.952	601.046	902.619	933.805	496.14	958.98	774.286	452.744	439.377		1.0306	0.748633	0.793334	0.744385	0.628375
C2	sp|P21180-2|CO2_MOUSE	Isoform Short of Complement C2 OS=Mus musculus GN=C2	2	4	441.397	493.119	474.31	549.254	347.936	464.655	343.789	359.48	395.151	538.519	601.152	341.804	417.844	480.228	429.886	492.012	391.78	354.626	339.947	387.325		0.787424	0.880556	0.926622	0.954762	0.752614
C2	tr|B8JJN0|B8JJN0_MOUSE	Complement component 2 (Within H-2S) OS=Mus musculus GN=C2 PE=3 SV=1	34	27	10606.2	12424	8044.02	6351.41	5168.05	11171.7	4516.93	5065.03	5770.72	8774.89	8681.03	3736.2	6361.05	5951.82	7745.46	7283.13	5182.32	4388.23	4223.48	3915.52		0.743044	0.698652	0.668998	0.747451	0.473192
C2CD2	tr|E9Q3C1|E9Q3C1_MOUSE	Uncharacterized protein OS=Mus musculus GN=C2cd2 PE=4 SV=1	4	4	927.369	903.354	683.882	625.142	993.82	937.92	592.983	976.915	684.99	528.819	859.436	547.764	446.753	863.756	831.325	582.167	789.088	901.087	559.526	554.168		1.07216	0.930319	0.787305	0.967062	0.893024
C2CD2L	sp|Q80X80|C2C2L_MOUSE	C2 domain-containing protein 2-like OS=Mus musculus GN=C2cd2l PE=1 SV=2	5	3	165.032	172.182	512.431	426.632	192.358	154.462	383.09	376.595	434.317	515.044	207.382	419.328	443.592	257.03	271.66	429.207	155.018	153.675	441.981	417.878		0.76254	1.38523	1.11815	1.00072	0.915595
C3	sp|P01027|CO3_MOUSE	Complement C3 OS=Mus musculus GN=C3 PE=1 SV=3	151	125	65745.4	53648.2	38336.2	32020.1	18888.6	40873.1	19366.8	23332.7	22864.8	33300.1	48100.9	38283.2	35555.2	38020.1	56388.4	37440.7	30935.1	22775.5	24092.5	19129		0.556019	0.558613	0.856842	0.926477	0.510842
C330018D20RIK	sp|Q9CWB7|YD286_MOUSE	Glutaredoxin-like protein C5orf63 homolog OS=Mus musculus PE=1 SV=1	3	2	573.389	448.84	263.651	219.213	770.577	700.588	273.704	320.938	218.539	211.113	319.03	296.242	393.791	385.351	400.874	211.138	609.766	621.657	274.108	336.41		1.54575	0.664934	0.89391	0.883545	1.22381
C4B	sp|P01029|CO4B_MOUSE	Complement C4-B OS=Mus musculus GN=C4b PE=1 SV=3	37	30	11312.6	11128	6721.45	5681.46	5491.21	10838.1	4354.46	5822.85	5593.18	7745.18	9221.56	3518.37	5627.97	5794.54	9648.03	5282.07	4548.11	4149.98	3251.53	3479.05		0.791494	0.73323	0.702873	0.793057	0.442799
C4BPA	sp|P08607|C4BPA_MOUSE	C4b-binding protein OS=Mus musculus GN=C4bpa PE=1 SV=3	10	9	3195.08	3608.38	3057.39	2561.62	1516.17	3685.36	1654.95	1248.7	1953.2	3759.17	2556.34	2326.17	2908.61	2372.69	1933.04	2637.09	1832.64	1244.11	1735.79	1590.2		0.735922	0.747149	0.836239	0.74519	0.515416
C5	sp|P06684|CO5_MOUSE	Complement C5 OS=Mus musculus GN=C5 PE=1 SV=2	37	27	9037.61	9344.73	5951.83	4675.81	4714.22	7807.94	3348.98	4323.65	4136.07	6313.07	9718.7	5241.8	5528.25	8284.28	9441.37	7428.79	4697.24	4494.35	3298.26	3085.49		0.729457	0.678975	0.941687	1.15613	0.536896
C5AR1	tr|Q3TZ86|Q3TZ86_MOUSE	C5a anaphylatoxin receptor OS=Mus musculus GN=C5ar1 PE=2 SV=1	1	2	20.924	21.8758	247.629	181.664	20.0689	18.1754	147.569	17.0151	188.733	207.28	72.4016	176.619	212.305	22.2268	35.4344	320.197	28.7698	23.4497	153.093	161.735		0.524793	1.16652	1.30292	1.06719	0.77749
C6	tr|Q91X70|Q91X70_MOUSE	Complement component 6 OS=Mus musculus GN=C6 PE=2 SV=1	22	22	3355.63	3256.21	3710.98	3310.35	1661.38	2632.24	2038.41	1260.01	2643.89	4028.07	3285.63	2267.56	3491.11	2722.64	2080.68	3940.13	1917.49	1764.66	2228.46	2480.24		0.619277	0.775752	0.884539	0.855115	0.615473
C7	tr|D3YXF5|D3YXF5_MOUSE	Uncharacterized protein OS=Mus musculus GN=C7 PE=4 SV=1	9	8	1915.4	2106.1	760.277	735.928	1413.11	2438.06	455.057	947.142	568.864	913.675	1241.04	350.822	456.948	945.962	879.157	438.776	662.949	636.831	240.328	240.053		1.04058	0.587123	0.495086	0.547061	0.322627
C78339	tr|E9PXH4|E9PXH4_MOUSE	Uncharacterized protein OS=Mus musculus GN=C78339 PE=4 SV=1	1	1	25.5213	27.4599	51.1735	51.907	25.5685	23.2442	42.0072	23.6091	48.3412	46.1193	33.3276	48.6688	29.8966	29.0039	26.2966	55.6302	17.9967	15.3477	29.9885	25.9241		0.775932	1.00874	0.955972	0.947751	0.571934
C8A	sp|Q8K182|CO8A_MOUSE	Complement component C8 alpha chain OS=Mus musculus GN=C8a PE=2 SV=1	26	24	7028.66	6496.64	3891.45	4082.65	3504.29	7271.63	2283.44	2360.83	2732.26	5290.66	5905.8	2644.81	4761.82	5263.66	3619.73	4121.7	3842.04	3118.59	2420	2590.55		0.809906	0.643971	0.8256	0.80654	0.556815
C8B	sp|Q8BH35|CO8B_MOUSE	Complement component C8 beta chain OS=Mus musculus GN=C8b PE=1 SV=1	20	17	3967.81	3570.87	3583.63	3362.85	2086.79	3320.37	2121.73	1884.73	2641.61	4729.94	4667.79	2236.67	3476.02	4021.58	3011.03	4552.41	2320.38	2097.12	2550.68	2077.78		0.693021	0.852024	0.955505	1.06638	0.624499
C8G	sp|Q8VCG4|CO8G_MOUSE	Complement component C8 gamma chain OS=Mus musculus GN=C8g PE=1 SV=1	9	9	1990.39	1841.89	1508.94	1468.22	1116.6	2078.73	1144.41	1138.99	1264.91	1859.14	2275.25	1099.11	1979.54	2072.38	1516.43	2159.03	1629.27	1307.72	1242.99	1085.89		0.84975	0.834733	1.04833	1.12547	0.773321
C9	sp|P06683|CO9_MOUSE	Complement component C9 OS=Mus musculus GN=C9 PE=1 SV=2	16	18	6790.87	6667.12	4261.84	3474.27	3808.56	6312.73	2340.44	2994.12	3175.53	5284.55	8350.21	3016.28	4825.7	7006.04	4581.7	6503.26	4285.16	3427.65	2422.36	3100.64		0.783974	0.72059	1.01866	1.13812	0.624504
CA13	sp|Q9D6N1|CAH13_MOUSE	Carbonic anhydrase 13 OS=Mus musculus GN=Ca13 PE=1 SV=1	4	5	860.898	847.864	4119.05	3643.44	573.044	688.773	2068.21	577.964	2384.08	3315.28	702.536	2951	2841.39	616.765	612.05	2952.64	555.036	529.189	2275.1	2356.09		0.468791	0.883702	0.914335	0.588652	0.603449
CA14	sp|Q9WVT6|CAH14_MOUSE	Carbonic anhydrase 14 OS=Mus musculus GN=Ca14 PE=1 SV=1	2	2	186.873	179.167	56.0099	107.081	140.893	117.728	82.2784	171.128	94.7505	68.1635	382.941	562.361	252.553	478.228	487.749	257.82	189.601	245.434	88.1559	97.0791		0.859018	0.841737	3.01842	3.08379	1.17224
CA2	sp|P00920|CAH2_MOUSE	Carbonic anhydrase 2 OS=Mus musculus GN=Ca2 PE=1 SV=4	39	33	12406.6	18105.4	9758.78	8357.92	8642.56	10671.2	8378.98	6407.7	7133.67	10914.7	6956.97	6238.14	9246.81	7896.92	8143.62	6991.23	7368.4	7983.22	6676.1	7650.02		0.759296	0.670552	0.615327	0.6315	0.610292
CA3	sp|P16015|CAH3_MOUSE	Carbonic anhydrase 3 OS=Mus musculus GN=Ca3 PE=1 SV=3	112	125	40932.4	34163.8	32131	51281.7	41700.2	39734.3	36787	35784.8	32276.5	35464.4	9799.72	30622.2	19625.2	8956.71	14992.8	11005.4	3872.44	3769.8	3411.68	4450.25		0.994448	0.87083	0.5051	0.294031	0.0978126
CA4	sp|Q64444|CAH4_MOUSE	Carbonic anhydrase 4 OS=Mus musculus GN=Ca4 PE=1 SV=1	17	9	6339.66	5879.16	4807.9	5072.56	4831.74	4657.43	4332.21	6271.74	4906.75	4934.35	5821.66	4281.01	4414.02	5752.9	7038.19	4326.61	5299.96	5711.54	4652.09	3774.63		0.833896	0.972149	0.875847	1.03278	0.879586
CA5B	sp|Q9QZA0|CAH5B_MOUSE	Carbonic anhydrase 5B, mitochondrial OS=Mus musculus GN=Ca5b PE=2 SV=2	9	6	2172.08	2332.73	1160.03	3612.16	3760.21	2409.21	1935.02	3686.1	2197.67	2541.22	1928.29	4263.46	1610.74	1824.27	2658.23	1693.65	3610.81	3693.47	2673.13	2807.43		1.16481	1.21088	1.12141	0.887666	1.37812
CAB39	sp|Q06138|CAB39_MOUSE	Calcium-binding protein 39 OS=Mus musculus GN=Cab39 PE=1 SV=2	31	24	6486.02	6861.3	6121.68	6427.46	6806.48	6261.32	5998.64	8789.07	6679.65	6401.46	7421.02	5390.93	5356.91	7360.85	7528.44	6247.87	6493.36	6864.01	5509.55	4870.79		0.981675	1.12603	0.935462	1.08829	0.916639
CAB39L	sp|Q9DB16|CB39L_MOUSE	Calcium-binding protein 39-like OS=Mus musculus GN=Cab39l PE=1 SV=3	6	6	708.134	697.122	1128.58	1270.63	711.37	624.521	1057.22	1062.06	1410.35	1370.95	762.824	1138.07	1030.82	827.605	874.444	1012.74	760.198	772.404	1078.4	964.86		0.838702	1.34696	1.02746	0.951439	0.939912
CACNA2D1	sp|O08532-2|CA2D1_MOUSE	Isoform 2B of Voltage-dependent calcium channel subunit alpha-2/delta-1 OS=Mus musculus GN=Cacna2d1	2	1	65.8042	64.4783	139.969	144.146	57.855	52.2792	99.5942	49.1286	119.438	98.653	63.3919	108.125	118.742	93.2406	91.6252	223.828	78.9682	62.5447	135.65	191.32		0.674806	0.859785	0.933914	1.31498	1.13052
CACYBP	sp|Q9CXW3|CYBP_MOUSE	Calcyclin-binding protein OS=Mus musculus GN=Cacybp PE=1 SV=1	11	13	3814.24	3667.02	3843.67	4270.11	3368.48	4087.75	3672.78	3930.62	4175.69	5008.02	4196.37	4213.67	5890.31	4013.11	3322.3	4354.58	4685.09	4664.95	4194.14	4997.71		0.951499	1.12124	1.22264	0.999462	1.18896
CAD	tr|B2RQC6|B2RQC6_MOUSE	Carbamoyl-phosphate synthetase 2, aspartate transcarbamylase, and dihydroorotase OS=Mus musculus GN=Cad PE=2 SV=1	28	26	3761.92	3920.61	2755.79	2327.33	3437.49	2856.55	2253.31	4289.43	2518.83	2094.48	5903.52	2726.18	2099.39	4488.53	4905.1	3357.4	2828.31	3091.57	1888.89	1602.95		0.892745	0.929865	1.12062	1.33181	0.737269
CADM1	sp|Q8R5M8-2|CADM1_MOUSE	Isoform 2 of Cell adhesion molecule 1 OS=Mus musculus GN=Cadm1	3	3	168.596	142.311	122.421	137.648	182.83	152.777	110.043	131.288	111.903	141.041	184.817	146.124	149.706	139.481	148.835	162.305	110.983	113.786	128.304	108.757		1.04067	0.897253	1.1224	1.05228	0.808844
CADM3	sp|Q99N28|CADM3_MOUSE	Cell adhesion molecule 3 OS=Mus musculus GN=Cadm3 PE=1 SV=1	1	1	69.7757	60.7823	14.0683	18.8008	76.6916	53.0436	19.5483	49.4769	21.3005	21.8756	94.1347	24.2464	20.3319	77.2826	58.1997	23.515	86.301	88.6042	18.6823	24.5863		1.21794	0.755918	1.1317	1.29719	1.33499
CALCOCO1	sp|Q8CGU1|CACO1_MOUSE	Calcium-binding and coiled-coil domain-containing protein 1 OS=Mus musculus GN=Calcoco1 PE=1 SV=2	9	8	658.439	633.957	1055.93	1471.92	725.375	1087.27	1055.97	700.733	1077.27	1403.06	858.905	1365.5	1342.86	860.686	811.641	1304.55	990.31	1021.82	1208.36	1365.05		1.0012	1.11025	1.24504	1.03898	1.20033
CALD1	tr|E9QA15|E9QA15_MOUSE	Uncharacterized protein OS=Mus musculus GN=Cald1 PE=4 SV=1	31	25	7118.34	8525.33	6567.88	5198.43	6965	8423.91	4746.5	3807.76	3932.31	3988.38	8976.85	6487.9	8232.58	5557.73	5043.1	5059.85	6987.83	6388.96	4524.59	6860.65		0.979468	0.57052	1.15274	0.761799	0.903395
CALD1	tr|Q8VCQ8|Q8VCQ8_MOUSE	Caldesmon 1 OS=Mus musculus GN=Cald1 PE=2 SV=1	4	1	415.868	464.368	98.8747	94.6192	354.899	486.172	79.647	253.791	56.8948	64.4236	492.664	106.655	126.313	334.629	317.769	95.4314	384.589	295.486	70.7034	104.558		1.14333	0.465802	0.901074	0.928638	0.796603
CALM1	sp|P62204|CALM_MOUSE	Calmodulin OS=Mus musculus GN=Calm1 PE=1 SV=2	10	8	2147.83	1745.7	1589.11	1793.04	10915.4	7997.76	4628.02	3882.89	5307.18	2284.44	4622.04	3020.64	2134.97	5692.7	6168.98	1296.79	4343.66	4681.86	1598.22	901.581		4.31412	2.10281	1.79184	2.41141	1.58409
CALR	sp|P14211|CALR_MOUSE	Calreticulin OS=Mus musculus GN=Calr PE=1 SV=1	73	75	28766.8	26443.5	25055.8	26967	23146.4	22559.2	20199.6	18404.1	20223.9	22350.8	31350.2	28990.9	34415	26603.6	25073.7	28190.6	22789.2	20013.8	20311.2	21634.4		0.819464	0.758209	1.17819	0.993075	0.790321
CALU	tr|Q6XLQ8|Q6XLQ8_MOUSE	Calumenin, isoform CRA_b OS=Mus musculus GN=Calu PE=2 SV=1	4	3	961.226	874.003	1136.55	1462.96	2023.67	1000.19	2062.03	1303.17	1837.61	1311.27	1677.87	2131.48	2623	1413.56	1221.89	1842.74	1255.8	1163.64	1390.54	1590.47		1.52911	1.33854	1.93393	1.3464	1.21776
CALU	sp|O35887|CALU_MOUSE	Calumenin OS=Mus musculus GN=Calu PE=1 SV=1	27	22	4602.24	4124.18	4557.22	6421	12372.8	5794.97	10469.9	7883.42	8753.71	5649.7	7893.93	7424.91	8793.85	6493.92	5152.22	6454.27	6319.82	6169.48	5552.01	5546.82		1.9378	1.50806	1.63161	1.22478	1.19708
CAMK1	sp|Q91YS8|KCC1A_MOUSE	Calcium/calmodulin-dependent protein kinase type 1 OS=Mus musculus GN=Camk1 PE=1 SV=1	3	2	391.455	359.672	153.37	124.986	1091.48	765.938	287.337	1017.69	213.038	159.133	660.863	350.1	182.967	580.266	473.234	280.688	465.539	476.728	198.993	201.728		2.77778	1.80008	1.54632	1.72797	1.30453
CAMK2D	sp|Q6PHZ2|KCC2D_MOUSE	Calcium/calmodulin-dependent protein kinase type II subunit delta OS=Mus musculus GN=Camk2d PE=1 SV=1	22	18	5047.33	5516.16	5542.4	6731.36	5447.75	4892.64	5412.74	5080.61	5727.82	5600.58	4740.62	4759.77	4187.13	4004.46	4284.76	4468.94	3438.11	3229.84	3348.8	3540.5		0.919733	0.958026	0.799134	0.744875	0.593646
CAMK2G	sp|Q923T9-2|KCC2G_MOUSE	Isoform 2 of Calcium/calmodulin-dependent protein kinase type II subunit gamma OS=Mus musculus GN=Camk2g	4	4	595.638	638.932	1069.84	1038.42	734.448	659.701	971.745	786.33	1043.98	976.227	646.841	659.928	670.152	586.695	629.27	804.566	598.91	598.83	711.183	695.909		0.943669	1.11943	0.788522	0.805916	0.779229
CAMKK2	sp|Q8C078-2|KKCC2_MOUSE	Isoform 2 of Calcium/calmodulin-dependent protein kinase kinase 2 OS=Mus musculus GN=Camkk2	4	3	1317.51	1279.43	1013.54	1641.4	1705.61	1346.39	1036.18	1842.45	1370.59	1693.16	1635.19	1254.71	1205.63	1235.2	1151.99	977.364	1809.71	1672.27	1298.55	1494.34		1.0379	1.24558	1.03976	0.854185	1.19479
CAMLG	sp|P49070|CAMLG_MOUSE	Calcium signal-modulating cyclophilin ligand OS=Mus musculus GN=Camlg PE=1 SV=2	4	2	755.256	848.293	150.985	152.392	812.119	717.993	131.934	978.465	180.455	142.399	758.665	123.92	124.527	829.716	909.549	132.846	740.561	780.913	132.169	124.933		1.16211	0.90989	0.704178	1.30899	0.932693
CAMSAP1L1	sp|Q8C1B1-2|CAMP2_MOUSE	Isoform 2 of Calmodulin-regulated spectrin-associated protein 2 OS=Mus musculus GN=Camsap1l1	12	9	1038.44	1065.97	913.518	992.37	1215.34	1079.73	803.667	1240.12	859.909	945.891	1175.08	931.715	1019.62	1222.71	1341.71	938.545	1011.15	1014.11	824.033	886.331		1.03026	1.0127	1.03946	1.16465	0.931507
CAND1	sp|Q6ZQ38|CAND1_MOUSE	Cullin-associated NEDD8-dissociated protein 1 OS=Mus musculus GN=Cand1 PE=2 SV=2	53	46	14132.9	14441.8	15788.9	14329	13098.1	11290.2	15791	16655.9	16861.6	14741.6	14962.1	14325	12750.1	13764.2	15477.1	15964.5	12497.4	12397	13501.1	11591.3		0.912761	1.09631	0.954967	1.02695	0.851671
CANX	sp|P35564|CALX_MOUSE	Calnexin OS=Mus musculus GN=Canx PE=1 SV=1	68	60	17838.9	16744.8	20002.3	19077.7	16741.9	14381	17435.2	18304.8	17320.2	16854.2	26714.2	26137.4	24054.6	24776.4	23873.2	28082.8	21787	21005.3	24771.4	20378.8		0.878915	0.949887	1.39202	1.38888	1.19384
CAP1	sp|P40124|CAP1_MOUSE	Adenylyl cyclase-associated protein 1 OS=Mus musculus GN=Cap1 PE=1 SV=4	26	26	8387.1	8638.31	11400.3	10903.6	7590.66	7773.53	8618.73	7273.22	9744.86	10453.8	12261.6	9604.27	9949.98	7799.65	7686.91	11383.2	8444.8	7389.66	9107.53	8911.77		0.813064	0.931345	1.07861	0.910933	0.860777
CAPG	tr|Q99LB4|Q99LB4_MOUSE	Capping protein (Actin filament), gelsolin-like OS=Mus musculus GN=Capg PE=2 SV=1	11	13	1490.05	1602.28	2227.69	2137.1	1409.9	1691.54	1661.9	1008.29	1880.73	2007.84	4049.46	1634.05	2465.9	1634.65	1238.66	3513.67	1817.96	1392.13	1887.78	2502.7		0.851685	0.875559	1.45711	1.14199	1.01924
CAPN1	sp|O35350|CAN1_MOUSE	Calpain-1 catalytic subunit OS=Mus musculus GN=Capn1 PE=2 SV=1	28	35	6716.34	6919.88	7208.78	6711.22	6882.58	5787.69	7169.92	7825.78	7193.8	6472.19	7859.72	5375.91	4902.87	5716.63	6391.82	6963.12	5873.53	6174.34	6110.17	5307.04		0.959986	1.0399	0.877648	0.922795	0.851535
CAPN2	sp|O08529|CAN2_MOUSE	Calpain-2 catalytic subunit OS=Mus musculus GN=Capn2 PE=2 SV=4	53	46	8231.34	9355.44	10051.8	9278.58	7161.37	6857.62	9149.44	14244.2	13257.9	12217.4	14300.9	10622.4	12078.2	12794.1	14331	13519	11963.2	11148.8	12020.5	10292.1		0.836772	1.43455	1.33638	1.46794	1.23045
CAPN5	sp|O08688|CAN5_MOUSE	Calpain-5 OS=Mus musculus GN=Capn5 PE=2 SV=1	1	1	24.3459	35.5867	130.228	120.792	21.3364	27.7607	134.004	22.6523	155.126	130.117	33.2155	124.422	107.718	21.0175	26.8218	145.832	18.7123	23.2299	109.488	111.194		0.785119	1.32022	1.13782	0.830443	0.84458
CAPN7	sp|Q9R1S8|CAN7_MOUSE	Calpain-7 OS=Mus musculus GN=Capn7 PE=2 SV=1	1	1	33.3545	34.5385	141.192	157.398	34.4165	25.385	130.089	52.9241	176.506	160.87	63.6872	177.587	136.812	51.9227	58.801	191.016	53.6579	47.5142	174.772	152.198		0.690857	1.41998	1.37555	1.09778	1.16825
CAPNS1	sp|O88456|CPNS1_MOUSE	Calpain small subunit 1 OS=Mus musculus GN=Capns1 PE=2 SV=1	7	11	1361.07	1572.26	2629.03	2648.45	1931.83	1521.52	3301.56	2701.52	3824.78	3690.45	2106.92	4456.65	4018.54	2020.89	2088.54	3913.13	1742.96	1732.42	3940.94	4285.88		1.09691	1.65907	1.7184	1.30276	1.42522
CAPRIN1	sp|Q60865|CAPR1_MOUSE	Caprin-1 OS=Mus musculus GN=Caprin1 PE=1 SV=2	20	21	7325.3	6422.35	7416.95	7258.09	4044.51	6528.72	4867.38	4169.94	5159.55	7213.41	5017.62	9904.91	10052.1	5256.23	5161.33	6523.79	4959.35	4336.39	5508.4	6779.89		0.724332	0.776042	1.17158	0.794734	0.759394
CAPZA1	tr|E9PWZ5|E9PWZ5_MOUSE	Uncharacterized protein OS=Mus musculus GN=Capza1 PE=4 SV=1	17	18	5028.53	5178.44	3644.11	4316.66	4188.81	5059.48	3249.2	3893.81	3251.97	4158.32	5298	3593.68	4016.13	4143.32	3979.68	3465.19	4986.32	4520.6	3057.88	3709.12		0.917192	0.829609	0.947306	0.850459	0.895759
CAPZA2	sp|P47754|CAZA2_MOUSE	F-actin-capping protein subunit alpha-2 OS=Mus musculus GN=Capza2 PE=1 SV=3	22	19	4543.72	4684.28	4811.44	5268.37	3950.43	4365.76	4105.91	4198.2	4483.54	5175.66	4370.83	4110.52	4625.86	3644.67	3969.68	3979.63	4400.46	3961.33	3898.08	4076.63		0.857829	0.956946	0.905141	0.800642	0.846108
CAPZB	sp|P47757-2|CAPZB_MOUSE	Isoform 2 of F-actin-capping protein subunit beta OS=Mus musculus GN=Capzb	26	17	5771.65	6234.65	4771.3	5493.46	5296.8	5927.66	4477.73	5447.83	4621.96	5371.77	6365.35	4643.13	5061.38	5058.33	5183.94	4627.68	6010.56	5458.67	4363.85	4684.07		0.940065	0.924462	0.962077	0.89024	0.921247
CAPZB	sp|P47757|CAPZB_MOUSE	F-actin-capping protein subunit beta OS=Mus musculus GN=Capzb PE=1 SV=3	3	2	1102.18	1124.41	587.732	452.336	1177.06	1444.96	673.121	896.833	548.982	487.404	412.67	275.627	440.934	526.948	652.905	269.136	550.667	541.589	251.196	341.314		1.34496	0.789072	0.460912	0.591426	0.515747
CARHSP1	sp|Q9CR86|CHSP1_MOUSE	Calcium-regulated heat stable protein 1 OS=Mus musculus GN=Carhsp1 PE=1 SV=1	13	15	2931.14	3310.33	1524.22	1939.59	2479.7	3302.93	1428.8	3184.99	2050.96	2418.81	2860.35	2515.66	3073.42	3267.84	3229.08	1696.08	3211.61	2934.33	1563.8	2061.28		0.990724	1.05163	1.1608	1.12557	1.00677
CARM1	sp|Q9WVG6-2|CARM1_MOUSE	Isoform 2 of Histone-arginine methyltransferase CARM1 OS=Mus musculus GN=Carm1	8	5	1231.58	1308.72	971.645	908.858	1259.19	1122.18	971.871	1437.74	1085.63	980.359	1612.07	844.683	803.727	1386.44	1379.76	1045.44	1252.76	1236.03	899.464	757.241		1.01136	1.05674	0.983376	1.14961	0.937725
CARS	sp|Q9ER72-2|SYCC_MOUSE	Isoform 2 of Cysteinyl-tRNA synthetase, cytoplasmic OS=Mus musculus GN=Cars	16	18	2967.84	3090.64	2875.96	2315.24	2190.13	2087.66	1986.36	4114.67	2970.8	3166.52	6714.51	2913	2604.61	5042.78	4239.86	4837.34	3881.53	4145.03	3483.71	2865.67		0.742439	1.21509	1.44977	1.67353	1.2779
CARS2	sp|Q8BYM8|SYCM_MOUSE	Probable cysteinyl-tRNA synthetase, mitochondrial OS=Mus musculus GN=Cars2 PE=2 SV=2	16	19	1586.96	1499.7	2696.01	2887.62	1788.63	1407.06	3580.66	1921.43	3870.75	3002.86	1894.97	2991.34	3415.68	2882.49	2105.84	4537.5	3060.9	2961.42	5471.84	5047.51		1.04208	1.35252	1.2767	1.4649	1.90786
CASC3	sp|Q8K3W3|CASC3_MOUSE	Protein CASC3 OS=Mus musculus GN=Casc3 PE=1 SV=3	3	3	297.016	314.298	633.082	730.371	220.924	324.255	533.299	197.601	530.214	714.267	233.196	643.141	631.787	222.189	191.461	482.667	183.128	177.538	479.7	600.718		0.728172	0.973672	1.01826	0.60518	0.729749
CASK	sp|O70589-3|CSKP_MOUSE	Isoform 3 of Peripheral plasma membrane protein CASK OS=Mus musculus GN=Cask	14	7	2162.11	2241.07	1049.42	924.779	2120.52	1949.71	854.855	2468.32	1046.18	981.475	2312.41	1005.06	981.358	2384.29	2563.46	985.648	2200.46	2437.23	986.361	924.623		1.0297	0.939982	0.898764	1.24051	1.02686
CASKIN2	sp|Q8VHK1|CSKI2_MOUSE	Caskin-2 OS=Mus musculus GN=Caskin2 PE=1 SV=3	14	14	2581.08	2856.69	2300.26	2375.33	2544	2317.34	2209.43	2225.57	2230.21	2093.5	2624.35	2595.7	2316.11	2418.02	2630.02	2384.55	2086.43	1989.77	2012.6	2315.05		0.932202	0.863449	0.993558	0.979904	0.830964
CASP3	sp|P70677|CASP3_MOUSE	Caspase-3 OS=Mus musculus GN=Casp3 PE=1 SV=1	9	9	1410.69	1485.24	1368.72	1839.72	1293.67	1454.94	1094.94	2655.17	2027.64	2807.14	2140.17	1512.94	1621.57	1496.58	1771.72	1549.4	2315.85	2177.68	1701.88	1808.31		0.839519	1.63598	1.15211	1.0523	1.31115
CASP6	sp|O08738|CASP6_MOUSE	Caspase-6 OS=Mus musculus GN=Casp6 PE=2 SV=1	3	5	429.351	410.091	1724.36	1819.72	452.474	439.433	1362.83	460.656	1735.95	1794.63	435.911	1355.67	1432.39	328.782	366.458	1644.09	394.887	368.095	1425.06	1401.38		0.685822	1.21401	0.980633	0.711553	0.818844
CASP7	sp|P97864|CASP7_MOUSE	Caspase-7 OS=Mus musculus GN=Casp7 PE=1 SV=2	5	3	1037.67	979.69	242.346	311.269	1357.73	1609.3	354.024	1037.85	302.817	279.835	860.616	186.644	159.352	452.728	481.854	163.492	556.508	550.197	147.627	192.425		1.72233	0.840406	0.62576	0.569471	0.562726
CASP8	sp|O89110|CASP8_MOUSE	Caspase-8 OS=Mus musculus GN=Casp8 PE=1 SV=1	11	7	1620.06	1696.93	1280.44	1468.86	1477.47	1293.49	1046.92	1496.67	1112.04	1288.59	2664.63	1346.29	1313.59	1832.84	1726.34	1819.24	1558.31	1701.58	1297.22	1233.28		0.839147	0.856603	1.17029	1.18214	0.954519
CASQ1	sp|O09165|CASQ1_MOUSE	Calsequestrin-1 OS=Mus musculus GN=Casq1 PE=2 SV=3	7	2	119.088	251.973	768.072	3.6791	256.664	918.237	20.481	155.747	4.59942	6.21989	143.256	2.0178	2.87796	9050.43	6577.31	2014.38	137.955	1282.23	8.12038	778.311		1.39467	0.194335	0.172851	20.5833	1.93087
CAST	sp|P51125-3|ICAL_MOUSE	Isoform 3 of Calpastatin OS=Mus musculus GN=Cast	37	1	8039.44	9443.51	121.081	160.128	7947.64	10974.7	129.089	6052.83	90.3404	126.202	5156.3	136.904	143.322	5411.39	5011.58	89.6843	5192.03	5065.03	66.6636	118.417		1.42996	0.470564	0.408052	0.789054	0.587821
CAT	sp|P24270|CATA_MOUSE	Catalase OS=Mus musculus GN=Cat PE=1 SV=4	67	53	17364.6	16299.9	22737.1	13331.6	10583.9	13019.6	10316.9	9948.03	12224.2	15238.4	23014.2	11565.1	19625.4	17804.8	14946.6	26129.3	16990.9	14193.3	14523.4	15742.4		0.648576	0.71531	1.03642	1.12583	0.881216
CAV1	sp|P49817|CAV1_MOUSE	Caveolin-1 OS=Mus musculus GN=Cav1 PE=1 SV=1	34	29	16792.6	15842.1	15944.4	14321.9	13084.2	13608.9	14110.4	15817.5	13420.8	13974.9	12880.2	11565.4	12371.9	12926	17362.5	11611.6	12547.3	13741.7	11841.6	10478.6		0.864926	0.916005	0.780433	0.888171	0.772789
CAV2	sp|Q9WVC3|CAV2_MOUSE	Caveolin-2 OS=Mus musculus GN=Cav2 PE=1 SV=1	8	6	1448.5	1447.74	2110.84	1797.17	1078.61	1422	1627.33	1359.74	1670.56	1884.13	893.986	1202.19	1335.74	973.442	1253.06	1057.63	1016.13	970.631	1127.05	865.979		0.808893	0.963012	0.672505	0.643544	0.584898
CBARA1	sp|Q8VCX5-2|MICU1_MOUSE	Isoform 2 of Calcium uptake protein 1, mitochondrial OS=Mus musculus GN=Cbara1	8	8	2163.33	2145.4	2061.38	1843.68	1938.6	1852.44	1890.77	1743.19	1682.69	1627.02	1880.43	1533.6	1507.98	1994.74	1910.23	1918.91	2439.09	2663.75	2656.42	2210.04		0.922321	0.820231	0.798983	0.945382	1.21373
CBFB	sp|Q08024-2|PEBB_MOUSE	Isoform 2 of Core-binding factor subunit beta OS=Mus musculus GN=Cbfb	1	1	14.2847	12.5246	99.493	79.8094	25.9265	25.4201	156.082	21.4487	102.014	70.5381	33.9218	131.964	127.079	14.0715	7.71431	150.207	17.2355	10.2096	72.5555	103.647		1.34185	1.25499	1.89518	1.11262	0.988045
CBL	sp|P22682|CBL_MOUSE	E3 ubiquitin-protein ligase CBL OS=Mus musculus GN=Cbl PE=1 SV=3	4	5	526.61	547.388	490.572	495.824	501.877	485.153	530.111	582.757	534.042	467.386	640.272	376.751	390.923	412.44	451.63	461.434	448.017	435.293	390.741	408.703		0.981781	1.02517	0.911118	0.857767	0.816715
CBR1	sp|P48758|CBR1_MOUSE	Carbonyl reductase [NADPH] 1 OS=Mus musculus GN=Cbr1 PE=1 SV=3	44	54	9553.6	8486.98	11042.8	13248.6	9792.99	10458.1	11482.6	7873.99	10264.2	11519.9	5068.11	10246.1	7281.48	4979.33	5018.91	6318.49	9222	10939.7	10874.5	11434.7		0.999518	0.934143	0.711698	0.513929	1.00328
CBR2	sp|P08074|CBR2_MOUSE	Carbonyl reductase [NADPH] 2 OS=Mus musculus GN=Cbr2 PE=1 SV=1	13	13	2981.16	3064.45	2168.09	2113.76	3219.21	2691.97	1842.35	2530.58	1842.55	1902.94	3263.3	1902.39	2041.95	1576.83	2080.7	2076.9	1120.29	1259.52	1072.55	1218.13		1.00102	0.810276	0.930547	0.740347	0.45224
CBR3	tr|Q8K354|Q8K354_MOUSE	Carbonyl reductase 3 OS=Mus musculus GN=Cbr3 PE=2 SV=1	15	17	3236.29	2343.72	5465.01	2987.48	2438.74	2908.59	1971.16	1565.5	1830.63	2018.55	1739.62	1420.28	956.994	954.988	952.247	1191.65	4895.17	5172.59	4253.95	4340.33		0.695384	0.51449	0.391177	0.294448	1.32992
CBR4	sp|Q91VT4|CBR4_MOUSE	Carbonyl reductase family member 4 OS=Mus musculus GN=Cbr4 PE=2 SV=2	19	22	5382.4	5336	3846	4003.81	6127.97	5178.55	5026.59	4936.7	4093.46	3395.52	3056.2	3110.8	3550.12	3639.32	4220.44	2651.28	3647.56	4193.64	3609.66	3547		1.17284	0.892255	0.69776	0.754769	0.807717
CBWD1	sp|Q8VEH6|CBWD1_MOUSE	COBW domain-containing protein 1 OS=Mus musculus GN=Cbwd1 PE=2 SV=1	4	2	479.156	470.412	252.569	279.384	484.771	530.182	226.305	680.569	276.668	363.123	590.836	252.45	235.461	527.865	407.137	276.52	638.339	559.698	288.587	297.282		1.1171	1.18829	0.970846	1.09034	1.2041
CBX1	sp|P83917|CBX1_MOUSE	Chromobox protein homolog 1 OS=Mus musculus GN=Cbx1 PE=1 SV=1	5	5	1146.87	1062.04	356.792	425.845	1253.04	1387.49	349.075	969.984	312.624	322.818	1004.47	313.551	354.334	684.363	604.934	289.639	868.503	831.705	268.814	331.608		1.33247	0.715539	0.74537	0.703733	0.769044
CBX3	sp|P23198|CBX3_MOUSE	Chromobox protein homolog 3 OS=Mus musculus GN=Cbx3 PE=1 SV=2	8	9	3815.28	3491.02	2025.86	2137.39	6715.11	5446.56	3386.12	4278.15	2510.64	2052.81	4104.88	1509.44	1825.3	2012.42	1966.26	1408.47	2627.48	2730.77	1291.78	1741.67		1.80743	1.02783	0.864855	0.626255	0.73165
CBX4	sp|O55187-2|CBX4_MOUSE	Isoform 2 of E3 SUMO-protein ligase CBX4 OS=Mus musculus GN=Cbx4	1	1	76.7728	78.9669	20.1289	22.5802	46.0975	50.6817	19.2702	48.9381	12.6041	22.1148	59.9958	28.1592	17.1435	57.0846	57.888	11.6243	51.1668	37.9975	3.2185	18.5097		0.77971	0.562072	0.707477	0.850576	0.558796
CBX5	sp|Q61686|CBX5_MOUSE	Chromobox protein homolog 5 OS=Mus musculus GN=Cbx5 PE=1 SV=1	5	5	1491.13	1409.08	1585.82	1891.61	1854.42	1783.13	1875.8	1221.34	1741.08	1548.74	1477.39	1339.91	1528.71	980.247	875.484	1295.66	945.816	919.482	947.951	1186.13		1.15264	0.943121	0.908594	0.658842	0.627094
CC2D1B	sp|Q8BRN9|C2D1B_MOUSE	Coiled-coil and C2 domain-containing protein 1B OS=Mus musculus GN=Cc2d1b PE=1 SV=1	16	9	2275.42	2361.08	735.61	848.083	2242.08	2133.73	711.621	2239.63	734.595	837.395	2842.95	1052.17	1035.94	2828.58	2695.21	1104.96	2467.83	2357.3	838.328	872.694		1.09052	0.817042	1.057	1.42091	1.0508
CCAR1	sp|Q8CH18-3|CCAR1_MOUSE	Isoform 3 of Cell division cycle and apoptosis regulator protein 1 OS=Mus musculus GN=Ccar1	18	17	3636.92	3592.97	2288.09	2275.18	3160.36	2652.67	1825.49	3313.26	2147.02	2350.29	3892.68	2078.42	2038.59	3037.51	3220.29	2178.2	3198.95	2906.15	1791.6	1675.38		0.863611	0.883062	0.905575	0.953773	0.811664
CCBL1	sp|Q8BTY1|KAT1_MOUSE	Kynurenine--oxoglutarate transaminase 1 OS=Mus musculus GN=Ccbl1 PE=2 SV=1	10	11	4156.34	3595.71	3572.26	3178.34	5185.67	4152.58	3978.55	3325.68	3079.36	2903.27	1754.75	1953.93	1533.46	1579.37	1994.01	1514.72	1110.86	1362.06	1155.25	969.886		1.22431	0.85578	0.481947	0.467786	0.317049
CCBL2	sp|Q71RI9-2|KAT3_MOUSE	Isoform 2 of Kynurenine--oxoglutarate transaminase 3 OS=Mus musculus GN=Ccbl2	40	37	11261.5	9612.09	11080.6	12118.7	12957.3	9942.92	13389.5	9899.56	11437	10607.7	8125.91	14028.8	10233.1	11007.5	10154.2	9721.84	10029	12299.2	13327	11369		1.09787	0.966407	0.979826	0.934318	1.06696
CCDC109A	sp|Q3UMR5|C109A_MOUSE	Coiled-coil domain-containing protein 109A OS=Mus musculus GN=Ccdc109a PE=2 SV=2	9	10	1562.22	1625.87	1695.56	1588.34	1791.11	1501.97	2073.83	1442.85	1712.96	1314.24	1564.96	1071.4	1222.55	1563.48	1271.97	1782.58	2106.01	2373.43	2881.65	2355.21		1.10567	0.920902	0.794998	0.951387	1.50129
CCDC115	sp|Q8VE99|CC115_MOUSE	Coiled-coil domain-containing protein 115 OS=Mus musculus GN=Ccdc115 PE=2 SV=1	1	5	158.915	153.67	493.763	558.276	101.025	109.15	457.166	124.056	523.703	573.892	151.638	543.753	514.845	103.853	114.223	428.747	131.401	128.553	418.905	521.99		0.652039	1.19364	1.18248	0.631991	0.879985
CCDC12	sp|Q8R344|CCD12_MOUSE	Coiled-coil domain-containing protein 12 OS=Mus musculus GN=Ccdc12 PE=1 SV=2	2	1	245.932	249.609	27.6779	34.8549	634.386	478.332	52.5459	428.882	31.2892	31.7008	291.483	69.0688	46.2709	177.949	218.18	26.0702	178.705	203.393	25.1859	32.5238		2.78402	1.17517	0.97197	1.00871	0.788083
CCDC124	sp|Q9D8X2|CC124_MOUSE	Coiled-coil domain-containing protein 124 OS=Mus musculus GN=Ccdc124 PE=2 SV=1	8	12	1124.82	1236.37	2176.98	2297.18	807.752	1131.67	1523.06	1004.83	1791.7	2648.54	1145.29	2545.36	2578.92	1038.9	1019.1	1752.53	993.761	1044.1	1687.95	2102.1		0.675407	1.06214	1.22297	0.743299	0.852614
CCDC127	sp|Q3TC33|CC127_MOUSE	Coiled-coil domain-containing protein 127 OS=Mus musculus GN=Ccdc127 PE=2 SV=2	10	6	1467.77	1349.19	588.72	584.074	1404.81	1320.47	763.849	1214.34	590.945	532.909	1002.27	611.122	504.326	1345.58	1311.98	424.244	1458.17	1702.79	904.879	763.601		1.16603	0.7814	0.707722	1.02991	1.21046
CCDC132	sp|Q8CI71|CC132_MOUSE	Coiled-coil domain-containing protein 132 OS=Mus musculus GN=Ccdc132 PE=1 SV=2	6	4	294.154	291.45	515.024	441.428	232.792	226.209	471.961	280.7	531.518	423.264	400.151	495.585	461.678	367.59	314.04	682.475	357.004	388.625	620.458	556.09		0.804952	1.06826	1.17368	1.17947	1.2465
CCDC134	sp|Q8C7V8-2|CC134_MOUSE	Isoform 2 of Coiled-coil domain-containing protein 134 OS=Mus musculus GN=Ccdc134	2	2	415.749	417.302	83.0389	98.5095	426.394	375.487	74.4136	423.886	88.9087	88.4077	409.331	70.5628	87.3924	307.982	322.597	84.6045	245.108	239.965	58.3347	65.1453		1.15158	0.790069	0.745498	0.939857	0.599796
CCDC22	sp|Q9JIG7|CCD22_MOUSE	Coiled-coil domain-containing protein 22 OS=Mus musculus GN=Ccdc22 PE=2 SV=1	15	11	1977.89	2161.47	1585.64	1618.92	1790.35	1783.8	1237.62	1876.89	1440.66	1585.34	2122.62	1326.51	1340.2	1669.8	1754.55	1424.24	1923.5	1854.7	1340.54	1398.41		0.873605	0.890149	0.869532	0.880289	0.88742
CCDC25	sp|Q78PG9|CCD25_MOUSE	Coiled-coil domain-containing protein 25 OS=Mus musculus GN=Ccdc25 PE=1 SV=1	4	10	523.104	523.073	2494.36	3081.5	533.04	570.534	2309	749.651	2846.15	3193.31	554.999	2201.92	2459.32	493.357	455.415	1837.21	513.701	609.496	1994.75	2080.31		0.687115	1.36697	1.05028	0.560952	0.784994
CCDC43	sp|Q9CR29-2|CCD43_MOUSE	Isoform 2 of Coiled-coil domain-containing protein 43 OS=Mus musculus GN=Ccdc43	3	2	317.357	361.764	340.821	422.181	383.408	434.273	460.497	356.35	392.293	445.885	297.114	520.308	432.217	310.973	283.58	340.335	273.659	325.053	320.39	378.444		1.18176	1.10442	1.15537	0.864362	0.899748
CCDC47	sp|Q9D024-2|CC47_MOUSE	Isoform 2 of Coiled-coil domain-containing protein 47 OS=Mus musculus GN=Ccdc47	15	13	3343.43	3351.69	3729.14	3298.71	2584.64	2236.08	2935.74	3268.06	3585.42	3489.49	3827.22	3995.22	3220.14	3351.1	3420.57	4621.36	2595.08	2733.91	3434.75	2675.88		0.753623	1.00493	1.07291	1.10696	0.833611
CCDC51	sp|Q3URS9-2|CCD51_MOUSE	Isoform 2 of Coiled-coil domain-containing protein 51 OS=Mus musculus GN=Ccdc51	14	14	2878.59	2798.37	1695.86	2092.13	3182.6	2720.12	2028.52	2561.63	1742.37	1835.49	3564.94	2439.82	2292.99	4010.79	3437.22	2401.54	4524.04	4949.03	3574.8	3251.07		1.11728	0.864873	1.16891	1.38751	1.72203
CCDC53	sp|Q9CR27|CCD53_MOUSE	WASH complex subunit CCDC53 OS=Mus musculus GN=Ccdc53 PE=2 SV=1	1	1	34.8997	33.7094	16.4369	15.9399	47.8379	35.7612	19.3539	42.0265	16.0014	22.7871	55.2248	21.3578	20.273	39.7568	34.3006	23.5558	38.8614	38.9777	14.9132	24.1874		1.3593	1.06701	1.2788	1.2888	1.15798
CCDC56	sp|Q9D2R6|CCD56_MOUSE	Coiled-coil domain-containing protein 56 OS=Mus musculus GN=Ccdc56 PE=2 SV=1	7	4	1636.93	1550.41	1241.88	1229.25	1743.48	1600.85	1466.22	1500.08	1300.75	1226.22	2114.49	1699.14	2048.23	2586.95	2247.5	1886.44	2723.65	2892.42	2189.23	2265.16		1.13353	0.948915	1.38126	1.58368	1.77971
CCDC58	sp|Q8R3Q6|CCD58_MOUSE	Coiled-coil domain-containing protein 58 OS=Mus musculus GN=Ccdc58 PE=2 SV=1	7	8	1323.22	1215.55	2264.98	2781.44	2046.02	1915.49	3927.68	1282.81	2597.82	2562.93	792.125	2938.55	3178.55	666.511	796.029	1765.91	1030.44	1150.44	2220.22	2784.98		1.38677	1.13266	1.21451	0.5675	0.947382
CCDC6	tr|D3YZP9|D3YZP9_MOUSE	MCG115019 OS=Mus musculus GN=Ccdc6 PE=4 SV=1	14	14	2048.57	2352.45	2749.73	2707.93	1977.44	2068.72	2406.85	1507.59	2285.2	2702.14	2360.97	2764.58	3114.92	1902	1702.9	2540.89	2173.56	1993.29	2222.65	2941.65		0.872735	0.878404	1.11448	0.831185	0.946491
CCDC69	sp|Q3TCJ8|CCD69_MOUSE	Coiled-coil domain-containing protein 69 OS=Mus musculus GN=Ccdc69 PE=2 SV=1	7	7	1346.01	1456.32	723.816	842.525	559.183	953.801	473.03	1102.55	729.219	1194.3	2481.11	2558.78	2665.38	3513.12	2979.54	1846.65	3541.24	4128.1	2417.02	2709.4		0.606138	0.923567	2.35167	2.54518	2.92898
CCDC72	sp|Q8K003|CCD72_MOUSE	Coiled-coil domain-containing protein 72 OS=Mus musculus GN=Ccdc72 PE=2 SV=1	2	3	966.028	1401.52	2179.57	1661.42	2477.08	2074.32	635.576	1866.98	920.642	1975.69	776.342	1694.11	1536.97	786.179	1424.11	833.939	1187.83	1369.77	1071.34	1366.93		1.11395	1.02296	0.860626	0.653773	0.804679
CCDC75	sp|Q3UFS4|CCD75_MOUSE	Coiled-coil domain-containing protein 75 OS=Mus musculus GN=Ccdc75 PE=2 SV=2	1	1	302.396	274.461	150.56	183.754	261.052	259.107	152.744	204.83	118.735	181.305	140.715	162.779	139.18	139.723	190.279	87.3643	143.262	134.63	72.001	93.7721		0.984672	0.738786	0.647772	0.61074	0.486917
CCDC9	sp|Q8VC31|CCDC9_MOUSE	Coiled-coil domain-containing protein 9 OS=Mus musculus GN=Ccdc9 PE=2 SV=1	2	5	369.898	378.302	1099.6	889.432	264.8	364.31	725.584	204.491	644.106	802.869	269.676	779.66	880.756	248.684	222.109	707.562	239.555	231.014	617.361	710.891		0.659885	0.804446	0.940167	0.573989	0.657168
CCDC90A	sp|Q9CXD6|CC90A_MOUSE	Coiled-coil domain-containing protein 90A, mitochondrial OS=Mus musculus GN=Ccdc90a PE=2 SV=1	20	21	5562.32	5118.25	5448.92	5595.52	6774.78	5068.66	8063.03	5400.73	5517.92	4168.05	4917.76	6441.37	6211.44	5902.17	6046.95	7534.5	5348.05	5780.6	6405.06	5915.2		1.22172	0.925919	1.07836	1.19577	1.07935
CCDC90B	sp|Q8C3X2|CC90B_MOUSE	Coiled-coil domain-containing protein 90B, mitochondrial OS=Mus musculus GN=Ccdc90b PE=2 SV=1	13	11	2792.55	2495.99	2385.42	2460.03	7460.27	4321.83	7106.28	4322.56	4002.45	2181.28	1826.17	4241.97	2893.2	2100.19	2114.25	2969.97	2358.89	2845.3	3613.07	3711.42		2.48515	1.38232	1.17905	0.945256	1.2363
CCDC93	sp|Q7TQK5|CCD93_MOUSE	Coiled-coil domain-containing protein 93 OS=Mus musculus GN=Ccdc93 PE=2 SV=1	13	15	1946.71	2164.35	2537.89	2535.65	1895.79	1763.65	2581.45	2456.63	2876.55	2782.83	2737.1	2364.25	2279.23	2105.4	2258.22	2981.66	2120.42	2185.98	2531.65	2420.8		0.905992	1.17821	1.07144	1.06632	1.00808
CCNH	sp|Q61458|CCNH_MOUSE	Cyclin-H OS=Mus musculus GN=Ccnh PE=2 SV=2	2	1	379.476	371.538	65.4371	73.1158	283.142	238.303	39.0006	336.096	61.6879	52.2126	502.794	71.508	53.0308	373.863	366.983	81.0534	342.682	300.893	58.9897	54.3216		0.840028	0.674481	0.940282	1.23191	0.850848
CCNK	sp|O88874|CCNK_MOUSE	Cyclin-K OS=Mus musculus GN=Ccnk PE=1 SV=3	3	2	408.944	410.307	336.856	329.646	349.147	325.589	348.152	386.293	350.227	310.362	469.947	296.729	269.667	387.55	384.536	367.787	336.412	317.187	326.961	291.283		0.917952	0.939485	0.930028	1.02294	0.856026
CCNT1	sp|Q9QWV9|CCNT1_MOUSE	Cyclin-T1 OS=Mus musculus GN=Ccnt1 PE=1 SV=2	1	1	306.472	323.052	215.699	238.174	307.004	218.161	214.63	246.305	234.748	220.186	322.723	182.973	160.126	245.35	276.48	211.762	177.864	180.158	144.436	146.84		0.910464	0.863013	0.819425	0.90283	0.599317
CCNY	sp|Q8BGU5|CCNY_MOUSE	Cyclin-Y OS=Mus musculus GN=Ccny PE=1 SV=1	5	1	569.761	624.447	113.451	136.359	657.453	561.885	138.322	654.461	133.21	100.631	523.043	91.5329	101.095	475.738	578.379	104.698	472.71	568.223	92.4491	102.923		1.25359	0.820213	0.660815	1.06999	0.856156
CCRN4L	sp|O35710-2|NOCT_MOUSE	Isoform 2 of Nocturnin OS=Mus musculus GN=Ccrn4l	6	8	973.573	854.133	1391.81	1970.86	79.8527	445.73	352.201	151.639	404.075	2040.69	625.685	2426.11	2077.14	924.374	1035.31	1815.15	320.965	330.973	904.021	840.162		0.22549	0.666979	1.31755	0.969701	0.461647
CCS	sp|Q9WU84|CCS_MOUSE	Copper chaperone for superoxide dismutase OS=Mus musculus GN=Ccs PE=1 SV=1	3	4	336.356	315.578	382.939	504.891	475.462	429.66	531.903	429.376	527.781	523.395	437.597	605.433	547.198	334.349	331.673	483.39	341.718	365.069	412.1	496.322		1.24437	1.28206	1.37703	0.995314	1.049
CCT2	sp|P80314|TCPB_MOUSE	T-complex protein 1 subunit beta OS=Mus musculus GN=Cct2 PE=1 SV=4	41	42	11684.5	11437.9	11419.6	10941.7	9106.87	10724.7	8414.71	9577.58	9693.4	11749.1	10910.5	10007.3	10683.2	9989.82	9538.4	9294.54	9064.51	8222.79	6917.14	7488.85		0.828027	0.909339	0.926367	0.844926	0.696805
CCT3	sp|P80318|TCPG_MOUSE	T-complex protein 1 subunit gamma OS=Mus musculus GN=Cct3 PE=1 SV=1	48	41	10658.4	11413.8	13999.5	12139.4	9013.74	9085.69	9368	11777.7	11620.8	13987.2	13562	10982.5	11617.6	12531.5	12197.7	13388.6	8985.45	8728.07	9610.91	8654.65		0.759643	1.03394	1.0001	1.05419	0.746282
CCT4	sp|P80315|TCPD_MOUSE	T-complex protein 1 subunit delta OS=Mus musculus GN=Cct4 PE=1 SV=3	36	39	7814.34	7847.43	11385.7	10582.4	6653.59	6875.24	8673.48	8663.54	10382.5	11542.9	9721.31	9601.34	9665.91	9077.35	8942.21	11074.7	6486.42	6324.86	8215.07	7519.15		0.786691	1.08385	1.02715	1.03089	0.758586
CCT5	sp|P80316|TCPE_MOUSE	T-complex protein 1 subunit epsilon OS=Mus musculus GN=Cct5 PE=1 SV=1	42	47	15249	15263.2	20166.8	18279.2	12056.9	14891.5	13416.8	12663.1	16087.1	20572.7	14669.3	17305	18826	13583.6	12551.5	16455	11940.2	11104	12530.6	12963.5		0.780475	0.953676	0.982242	0.823495	0.70388
CCT6A	sp|P80317|TCPZ_MOUSE	T-complex protein 1 subunit zeta OS=Mus musculus GN=Cct6a PE=1 SV=3	34	34	8818.18	8836.43	12972	11849.4	7234.21	8285.02	8893.07	8302.76	10717.4	13291.5	9747.66	11092.8	11654.7	8700.74	8255.8	11503.6	7357.96	6925.16	8757.36	8575.86		0.766309	1.01427	1.02003	0.893372	0.744334
CCT7	sp|P80313|TCPH_MOUSE	T-complex protein 1 subunit eta OS=Mus musculus GN=Cct7 PE=1 SV=1	36	32	11227.1	11520.9	10370.5	9498.63	9609.04	9906.82	7417.75	12055.5	9372.44	10631.6	12904.3	8693.59	9317.73	11962.2	12100.7	10442.3	9261.04	9041.5	7384.99	6742.35		0.842654	1.00302	0.967236	1.07954	0.760959
CCT8	sp|P42932|TCPQ_MOUSE	T-complex protein 1 subunit theta OS=Mus musculus GN=Cct8 PE=1 SV=3	58	45	14531.4	14299.7	12618.8	10564.5	12236.2	11904	9579.67	16317.3	11619.7	12274.6	18579.4	10708.5	10436.8	16730.4	16605.7	12862.9	12666	12485.3	9298.68	7928.83		0.864374	1.03078	1.0183	1.18426	0.814752
CCZ1	sp|Q8C1Y8|CCZ1_MOUSE	Vacuolar fusion protein CCZ1 homolog OS=Mus musculus GN=Ccz1 PE=1 SV=1	7	7	1205.39	1166.47	1323.32	1346.69	1192.47	1071.57	1208.59	1571.46	1542.03	1391.51	1824.85	1264.2	1416.79	1557.47	1720.05	1629.81	1537.15	1646.07	1461.22	1227.29		0.918342	1.19136	1.19158	1.29775	1.16459
CD14	sp|P10810|CD14_MOUSE	Monocyte differentiation antigen CD14 OS=Mus musculus GN=Cd14 PE=1 SV=1	3	3	164.92	120.015	267.245	455.111	669.731	260.623	780.468	411.332	475.039	409.857	146.81	747.873	215.152	140.094	133.729	259.447	93.3896	115.795	180.657	170.695		2.26458	1.71579	1.46907	0.70588	0.556479
CD151	sp|O35566|CD151_MOUSE	CD151 antigen OS=Mus musculus GN=Cd151 PE=2 SV=2	6	9	1512.36	1568.95	2288.22	2164.78	2051.73	1793.02	2815.37	2126.99	2583.91	2051.07	1749.35	1990.96	1800.95	1771.89	1799.19	1724.01	1933.12	1813.88	2380.77	1922.17		1.17863	1.19665	0.980627	0.937063	1.06844
CD163	sp|Q2VLH6-2|C163A_MOUSE	Isoform 2 of Scavenger receptor cysteine-rich type 1 protein M130 OS=Mus musculus GN=Cd163	18	15	2322.45	2127.01	1691.16	1798.33	1932.08	1709.18	1383.11	1835.33	1508.11	1666.3	2605.94	1981.49	1417.2	1455.2	1582.05	1666.13	726.626	791.309	623.411	694.389		0.843834	0.841378	1.00847	0.789924	0.357193
CD1D1	sp|P11609|CD1D1_MOUSE	Antigen-presenting glycoprotein CD1d1 OS=Mus musculus GN=Cd1d1 PE=1 SV=3	5	1	545.752	578.072	299.646	451.887	736.691	558.529	409.224	859.187	402.413	462.533	537.21	576.412	497.058	817.612	1009.63	322.004	490.912	495.254	246.83	239.736		1.21182	1.22582	1.14515	1.52806	0.785307
CD200	sp|O54901|OX2G_MOUSE	OX-2 membrane glycoprotein OS=Mus musculus GN=Cd200 PE=1 SV=1	4	4	1831.02	1566.81	1764.7	1640.07	1860.26	1556.09	1888.01	1355.05	1600.66	1542.45	1213.33	1057.5	1257.98	964.841	1340.67	937.322	1090.31	982.15	1050.27	954.032		1.03967	0.881654	0.69166	0.635607	0.599294
CD209D	sp|Q91ZW8-2|C209D_MOUSE	Isoform 2 of CD209 antigen-like protein D OS=Mus musculus GN=Cd209d	1	3	132.202	158.337	308.065	244.108	183.156	148.618	324.579	163.055	383.478	336.933	120.442	313.35	268.902	76.3168	125.953	393.518	52.8683	68.1608	146.673	193.954		1.03848	1.39781	1.1118	0.942652	0.547822
CD248	sp|Q91V98|CD248_MOUSE	Endosialin OS=Mus musculus GN=Cd248 PE=2 SV=1	1	1	75.8985	72.6839	23.0842	18.0001	126.757	102.345	20.1344	118.254	20.8901	20.738	111.555	34.235	15.248	87.645	95.4401	32.6397	104.856	97.9864	10.7783	16.5521		1.7521	1.12395	1.13208	1.51652	1.21356
CD274	sp|Q9EP73|PD1L1_MOUSE	Programmed cell death 1 ligand 1 OS=Mus musculus GN=Cd274 PE=1 SV=1	2	3	681.825	607.786	391.174	366.286	688.541	673.945	435.191	566.722	386.999	381.163	433.329	231.258	306.285	289.368	521.301	194.078	288.441	318.359	155.919	185.079		1.17089	0.869459	0.632365	0.654429	0.463002
CD2AP	sp|Q9JLQ0|CD2AP_MOUSE	CD2-associated protein OS=Mus musculus GN=Cd2ap PE=1 SV=3	18	17	6356	6497.35	6577.81	7076.5	5542.99	6817.2	6338.65	4143.35	5254.53	5958.14	4322.88	5433.89	5611.17	3809.34	3677.74	4340.18	4247.53	3931.1	3911.2	4740.4		0.94055	0.772407	0.773007	0.59491	0.63492
CD2BP2	sp|Q9CWK3|CD2B2_MOUSE	CD2 antigen cytoplasmic tail-binding protein 2 OS=Mus musculus GN=Cd2bp2 PE=1 SV=1	5	2	484.331	466.568	267.187	226.8	302.098	358.898	143.194	273.562	169.53	212.632	328.686	182.235	181.162	288.714	240.322	163.922	283.736	228.697	135.816	141.931		0.742102	0.605099	0.638651	0.639458	0.546881
CD302	sp|Q9DCG2-2|CD302_MOUSE	Isoform 2 of CD302 antigen OS=Mus musculus GN=Cd302	2	1	319.635	281.367	30.8274	60.9637	668.788	292.604	45.1489	542.705	63.533	57.5298	518.325	58.2483	46.3617	354.39	399.439	52.4754	310.488	324.807	47.6434	46.5309		1.93716	1.27747	1.19889	1.55179	1.05294
CD34	sp|Q64314|CD34_MOUSE	Hematopoietic progenitor cell antigen CD34 OS=Mus musculus GN=Cd34 PE=1 SV=1	5	8	1452.89	1503.72	2022.6	2441.82	2399.79	2210.85	2525.25	1180.9	1994.16	1541.85	1709.54	1840.51	2147.63	824.024	862.348	2179.91	1135.84	892.603	1350.31	1554.45		1.2821	0.847486	1.0237	0.694653	0.66476
CD36	sp|Q08857|CD36_MOUSE	Platelet glycoprotein 4 OS=Mus musculus GN=Cd36 PE=1 SV=2	52	38	14010.2	14506.9	13213.6	10862.3	13421.1	11891.3	13428.5	14442.8	12221.7	10295.8	15245.6	11471.5	12049.3	14767.3	19429.8	12866.6	14824.7	15016.6	13229	10875.2		0.982157	0.937014	0.982802	1.19315	1.02572
CD38	sp|P56528|CD38_MOUSE	ADP-ribosyl cyclase 1 OS=Mus musculus GN=Cd38 PE=1 SV=2	4	4	1349.38	1262.7	877.701	801.189	1185.1	1091.96	881.601	1062.73	847.759	679.684	1310.4	628.848	688.05	977.601	1174.95	823.688	1038.66	1165.14	730.273	680.02		0.981491	0.804843	0.816379	0.924804	0.842254
CD44	sp|P15379-10|CD44_MOUSE	Isoform 8 of CD44 antigen OS=Mus musculus GN=Cd44	3	3	340.219	378.955	1565.82	1511.12	387.885	390.616	1315.58	222.261	1502.61	1030.05	2826.93	884.496	1650.99	422.932	397.505	2990.37	398.17	289.169	1034.34	1165.56		0.735517	0.967629	1.88348	1.33849	0.760577
CD47	sp|Q61735|CD47_MOUSE	Leukocyte surface antigen CD47 OS=Mus musculus GN=Cd47 PE=1 SV=2	3	1	516.661	623.24	404.493	386.942	564.561	466.022	456.141	461.999	407.401	324.752	633.202	278.619	329.678	406.016	463.832	339.138	459.502	459.011	321.955	276.28		1.02639	0.824405	0.857092	0.834646	0.785336
CD47	sp|Q61735-2|CD47_MOUSE	Isoform 2 of Leukocyte surface antigen CD47 OS=Mus musculus GN=Cd47	8	8	1725.84	1701.76	1800.59	1540.27	1538.08	1579.21	1585.15	1482.54	1552.07	1509.67	1791.7	1216.09	1149.42	1398.88	1533.9	1385.22	1361.03	1337.6	1261.46	1188.66		0.926341	0.895186	0.818938	0.850611	0.760696
CD5L	sp|Q9QWK4|CD5L_MOUSE	CD5 antigen-like OS=Mus musculus GN=Cd5l PE=1 SV=3	9	6	1361.49	1495.07	725.874	828.165	827.49	2474.13	559.41	474.907	403.808	879.818	1047.49	1066.21	857.679	1072.49	679.409	917.287	649.873	620.157	307.16	464.231		1.1672	0.531608	0.898253	0.8069	0.462844
CD68	sp|P31996-2|CD68_MOUSE	Isoform Short of Macrosialin OS=Mus musculus GN=Cd68	2	2	109.08	118.86	265.226	153.05	99.8318	92.5836	127.689	90.6027	120.663	138.115	1157.54	145.618	225.207	181.342	194.697	689.169	181.285	136.503	217.693	227.342		0.660469	0.720874	3.15347	2.19784	1.18044
CD74	sp|P04441-2|HG2A_MOUSE	Isoform Short of H-2 class II histocompatibility antigen gamma chain OS=Mus musculus GN=Cd74	4	2	488.129	473.959	199.567	251.443	705.09	605.701	237.227	693.211	222.638	257.688	1419.96	148.635	119.32	508.511	334.208	319.276	596.991	447.004	164.988	173.465		1.46064	1.10729	1.59264	1.0964	0.97831
CD81	tr|Q91V78|Q91V78_MOUSE	CD 81 antigen, isoform CRA_c OS=Mus musculus GN=Cd81 PE=2 SV=1	9	6	1003.36	1123.79	1179.65	842.805	3045.01	1731.35	2207.57	1969.85	1117.88	632.388	1346.78	1191.98	947.911	1101.69	1690.77	1130.37	1560.84	1523.81	1134.61	1222.23		2.24405	1.19533	1.12032	1.26047	1.31133
CD82	sp|P40237|CD82_MOUSE	CD82 antigen OS=Mus musculus GN=Cd82 PE=1 SV=1	3	5	346.283	369.824	641.085	947.936	644.584	513.29	928.726	977.536	1347.51	899.349	717.537	798.693	760.139	555.685	742.202	675.272	646.744	638.22	870.148	753.258		1.20693	1.86506	1.3167	1.14132	1.2617
CD9	sp|P40240|CD9_MOUSE	CD9 antigen OS=Mus musculus GN=Cd9 PE=1 SV=2	2	1	291.647	378.065	302.73	208.792	1031.46	475.721	251.371	553.312	410.14	186.288	723.686	229.42	347.01	494.701	811.341	274.812	540.129	516.39	166.562	223.202		1.98499	1.29778	1.46752	1.78441	1.22438
CD93	sp|O89103|C1QR1_MOUSE	Complement component C1q receptor OS=Mus musculus GN=Cd93 PE=1 SV=1	15	14	3422.3	3558.32	2870.51	2456.63	2978.66	3344.49	2596.89	2138.78	2200.48	1976.34	3857.86	2367.3	2976.73	2878.94	2614.35	3182.14	3434.04	3024.88	2822.47	2963.6		0.966332	0.684187	0.996866	0.939833	0.994899
CD99L2	sp|Q8BIF0-2|C99L2_MOUSE	Isoform 2 of CD99 antigen-like protein 2 OS=Mus musculus GN=Cd99l2	1	1	71.2065	94.879	17.2251	28.1323	302.419	123.685	32.1897	281.214	31.9064	40.5014	120.883	214.698	58.0818	152.868	180.609	42.6075	120.56	125.558	39.4503	46.8737		2.88995	2.2299	2.48239	2.37154	1.57225
CDC123	sp|Q8CII2|CD123_MOUSE	Cell division cycle protein 123 homolog OS=Mus musculus GN=Cdc123 PE=2 SV=2	3	4	446.736	444.088	419.15	461.639	793.001	549.493	471.139	1102.8	634.557	549.514	591.988	347.027	319.57	524.799	465.774	380.774	438.217	515.607	390.344	336.47		1.36496	1.72112	0.947223	1.03209	0.948648
CDC16	sp|Q8R349|CDC16_MOUSE	Cell division cycle protein 16 homolog OS=Mus musculus GN=Cdc16 PE=2 SV=1	7	7	1029.85	1037.84	1363.59	1369.03	1049.5	861.121	1370.42	1294.44	1478.39	1292.44	1700.34	1285.63	1247.42	1356.13	1168.27	1741.71	1217.54	1147.03	1545.85	1419.02		0.911343	1.12917	1.17587	1.18495	1.11023
CDC23	sp|Q8BGZ4-2|CDC23_MOUSE	Isoform 2 of Cell division cycle protein 23 homolog OS=Mus musculus GN=Cdc23	9	7	1353.2	1272.09	950.007	906.01	1387.99	1449.05	835.716	1557.32	1051.25	874.608	1852.49	925.318	799.797	1695.66	1311.72	1230.28	1621.48	1561.15	997.637	880.143		1.09277	1.03636	1.06445	1.26084	1.12923
CDC27	sp|A2A6Q5-2|CDC27_MOUSE	Isoform 2 of Cell division cycle protein 27 homolog OS=Mus musculus GN=Cdc27	5	2	383.304	414.255	143.656	124.063	379.617	419.049	58.9961	332.289	61.3937	123.004	473.472	132.074	107.453	441.142	420.492	136.364	399.669	478.059	108.494	87.1593		1.07347	0.6467	0.89241	1.24912	1.00761
CDC34	sp|Q8CFI2|UB2R1_MOUSE	Ubiquitin-conjugating enzyme E2 R1 OS=Mus musculus GN=Cdc34 PE=1 SV=1	1	2	138.266	107.482	107.148	139.003	83.1414	96.9613	64.9523	170.931	143.089	169.757	136.109	163.659	188.767	149.018	115.204	119.884	199.901	192.026	153.966	202.722		0.664242	1.31132	1.32421	1.04115	1.52189
CDC37	sp|Q61081|CDC37_MOUSE	Hsp90 co-chaperone Cdc37 OS=Mus musculus GN=Cdc37 PE=2 SV=1	18	15	4660.14	4365.91	4020.22	3333.25	5530.2	4994.13	4168.54	6623.31	4364.03	4478.51	5574.22	5050.83	4261.96	4905.23	4317.31	4281.59	4388.35	4847.07	3885.04	4112.78		1.19604	1.25896	1.21184	1.09927	1.05212
CDC40	sp|Q9DC48|PRP17_MOUSE	Pre-mRNA-processing factor 17 OS=Mus musculus GN=Cdc40 PE=1 SV=1	4	3	390.874	399.031	665.4	712.088	309.964	310.853	465.707	331.299	534.096	674.681	375.425	577.717	538.987	271.476	296.384	578.275	297.786	281.245	489.041	441.151		0.668405	0.947421	0.917926	0.705077	0.696331
CDC42	sp|P60766|CDC42_MOUSE	Cell division control protein 42 homolog OS=Mus musculus GN=Cdc42 PE=1 SV=2	3	18	535.803	535.898	9139.11	8891.27	456.936	393.305	8207.09	535.439	8167.04	8150.82	642.828	8295.82	7765.2	546.929	597.498	9027.37	406.988	406.136	8037.69	7403.26		0.632206	1.17637	1.16594	0.709996	0.850906
CDC42BPA	sp|Q3UU96-2|MRCKA_MOUSE	Isoform 2 of Serine/threonine-protein kinase MRCK alpha OS=Mus musculus GN=Cdc42bpa	8	12	1739.28	1854.05	2187.48	2033.72	1790.22	1529.74	2309.67	2069.1	2484.69	1947.96	2014.87	1931.25	1734.25	1917.68	2019.83	2031.35	1726.22	1902.15	2056.48	1822.2		0.960539	1.10934	0.969198	1.01842	0.960653
CDC42BPB	sp|Q7TT50|MRCKB_MOUSE	Serine/threonine-protein kinase MRCK beta OS=Mus musculus GN=Cdc42bpb PE=1 SV=2	31	33	4330.97	4188.88	5714.64	5358.33	3901.58	3242.67	6436.38	3984.15	5920.28	4789.14	4934.57	5395.94	5202	4863.03	4822.5	6095.19	4111.75	4502.38	5903.83	5194.61		0.924191	0.999929	1.05702	1.07391	1.00611
CDC42EP1	sp|Q91W92|BORG5_MOUSE	Cdc42 effector protein 1 OS=Mus musculus GN=Cdc42ep1 PE=1 SV=1	5	2	486.134	509.383	231.286	228.799	381.72	494.378	192.79	296.222	159.986	191.132	381.684	203.015	263.45	393.618	364.902	183.541	550.916	501.36	224.786	280.647		0.979103	0.592964	0.776905	0.862929	1.07015
CDC42EP4	sp|Q9JM96|BORG4_MOUSE	Cdc42 effector protein 4 OS=Mus musculus GN=Cdc42ep4 PE=1 SV=1	7	10	1824.97	2256.87	1495.77	1900.19	1979.84	2039.77	1534.35	1438.03	1315.45	1415.76	1352.8	1889.92	1347.09	1403.8	1426.13	1018.58	1472.92	1267.79	1068.04	1300.16		0.990303	0.7434	0.818389	0.68621	0.683211
CDC5L	sp|Q6A068|CDC5L_MOUSE	Cell division cycle 5-related protein OS=Mus musculus GN=Cdc5l PE=1 SV=2	18	11	3245.21	3252.47	2024.58	2026.98	2748.22	3029.52	1487.96	2328.38	1633.21	1739.81	2903.86	1586.29	1756.85	2233.04	2174.72	1589.63	2298.69	1995.6	1214.27	1424.3		0.918321	0.720607	0.789567	0.758018	0.65719
CDC73	sp|Q8JZM7|CDC73_MOUSE	Parafibromin OS=Mus musculus GN=Cdc73 PE=2 SV=1	6	11	862.977	845.662	1948.83	1700.04	539.605	572.444	1132.01	653.32	1319.63	1691.95	784.859	1461.07	1486.85	781.906	727.919	1614.96	535.32	478.431	1059.33	1110.59		0.558483	0.91209	0.928984	0.777671	0.594245
CDH13	sp|Q9WTR5|CAD13_MOUSE	Cadherin-13 OS=Mus musculus GN=Cdh13 PE=1 SV=2	30	24	5630.02	6630.64	6822.38	5941.07	4729.87	5818.74	5984.24	3226.6	4923.53	4766.02	5017.17	4707.37	6489.09	3739.72	4444.26	5792.66	5017.7	5486.46	6021.74	6446.86		0.880902	0.688197	0.863893	0.744703	0.918025
CDH2	sp|P15116|CADH2_MOUSE	Cadherin-2 OS=Mus musculus GN=Cdh2 PE=1 SV=2	9	7	1644.99	1467.21	1457.29	1234.34	1786.07	1621.88	1627.66	955.316	1256.96	825.495	1006.33	1225.38	1093.03	983.388	1048.96	988.045	873.249	924.607	822.442	857.72		1.15685	0.697877	0.763803	0.693884	0.599262
CDH5	sp|P55284|CADH5_MOUSE	Cadherin-5 OS=Mus musculus GN=Cdh5 PE=1 SV=2	31	22	9100.38	8593.41	7866.13	7613.23	5778.57	7095.85	6042.2	5409.73	6197.8	6614.25	6861	7758.15	8829.33	6217.8	6788.63	7073.6	7559.58	6975.22	7138.85	7969.8		0.760318	0.732391	0.942468	0.80708	0.893598
CDIPT	sp|Q8VDP6|CDIPT_MOUSE	CDP-diacylglycerol--inositol 3-phosphatidyltransferase OS=Mus musculus GN=Cdipt PE=1 SV=1	6	2	495.468	481.707	266.454	218.707	737.448	554.646	400.535	806.532	304.058	211.869	796.074	512.385	302.744	750.338	725.012	497.476	747.22	937.169	445.5	438.634		1.54331	1.2058	1.46907	1.79879	1.75645
CDK11	sp|P24788|CDK11_MOUSE	Cyclin-dependent kinase 11 OS=Mus musculus GN=Cdk11 PE=1 SV=2	8	5	1039.15	1121.71	717.312	727.118	1132.87	953.232	650.007	1174.48	768.734	646.997	1191.05	633.11	564.873	867.076	922.53	684.355	820.431	846.782	528.651	480.292		1.01189	0.957931	0.883529	0.914938	0.742286
CDK12	sp|Q14AX6-2|CDK12_MOUSE	Isoform 2 of Cyclin-dependent kinase 12 OS=Mus musculus GN=Cdk12	2	1	210.114	196.428	109.378	95.9982	159.564	174.939	51.8252	138.08	75.2689	88.626	230.568	79.3186	83.8127	184.922	149.245	101.248	177.476	167.614	96.2155	79.7418		0.841787	0.657985	0.857846	0.948744	0.851498
CDK13	sp|Q69ZA1-2|CDK13_MOUSE	Isoform 2 of Cyclin-dependent kinase 13 OS=Mus musculus GN=Cdk13	1	2	208.906	206.705	230.028	236.644	133.157	168.557	207.948	119.415	215.005	263.412	218.905	188.099	207.061	190.918	187.923	205.973	192.503	139.908	166.149	184.861		0.770217	0.903461	0.927993	0.883789	0.774606
CDK16	sp|Q04735-2|CDK16_MOUSE	Isoform Short of Cyclin-dependent kinase 16 OS=Mus musculus GN=Cdk16	5	5	747.714	755.374	1661.14	929.562	1181.27	907.091	1295.25	1121.76	1255.93	931.788	860.676	588.017	489.26	954.325	1002.19	2255.99	649.402	737.16	499.801	1493.41		1.10203	1.07789	0.631185	1.372	0.825585
CDK17	sp|Q8K0D0-2|CDK17_MOUSE	Isoform 2 of Cyclin-dependent kinase 17 OS=Mus musculus GN=Cdk17	4	2	355.599	427.482	650.023	500.354	263.106	262.218	511.01	366.153	548.389	534.961	505.874	672.761	743.942	501.917	589.136	820.311	388.91	400.615	562.048	558.666		0.714667	0.999592	1.32583	1.3181	0.987991
CDK2	sp|P97377-2|CDK2_MOUSE	Isoform CDK2-alpha of Cyclin-dependent kinase 2 OS=Mus musculus GN=Cdk2	1	2	36.803	40.1515	619.03	554.954	29.9385	33.723	597.231	38.4174	577.223	599.056	57.121	549.301	588.396	50.932	36.0135	871.322	41.5938	43.4193	627.424	511.164		0.704423	1.2947	1.27352	1.02139	0.978147
CDK4	sp|P30285|CDK4_MOUSE	Cyclin-dependent kinase 4 OS=Mus musculus GN=Cdk4 PE=1 SV=1	5	2	1152.25	1228.65	429.232	484.972	1581.87	1237.96	432.364	1367.38	487.739	479.776	1466.45	464.66	429.383	1230.75	1093.48	498.756	1031.89	1030.32	388.431	406.509		1.31597	0.944795	0.955154	1.14229	0.867088
CDK5	sp|P49615|CDK5_MOUSE	Cyclin-dependent kinase 5 OS=Mus musculus GN=Cdk5 PE=1 SV=1	13	9	2029.24	2087.24	1820.05	2571.34	2184.52	2217.39	1903.43	2788.29	2599.15	2759.86	1695.87	1863.72	2231.32	1892.49	2153.28	1790.54	1942.03	2008.22	1786.99	1841.88		0.988158	1.27683	0.907538	0.914653	0.890836
CDK5RAP3	sp|Q99LM2|CK5P3_MOUSE	CDK5 regulatory subunit-associated protein 3 OS=Mus musculus GN=Cdk5rap3 PE=2 SV=1	11	10	2225.91	2169.3	1247.3	1424	2183.56	1921	1489.62	2915.53	1708.84	1344.38	2529.14	1196.38	938.076	2290.01	2237.33	1368.29	2167.87	2155.36	1192.37	1081.09		1.05553	1.1262	0.879944	1.11241	0.933515
CDK6	sp|Q64261|CDK6_MOUSE	Cyclin-dependent kinase 6 OS=Mus musculus GN=Cdk6 PE=2 SV=2	9	7	1803.19	1888.87	1488.56	1666.2	1975.35	1808.5	1523.69	2619.94	1790.24	1741.43	1971.73	1350.32	1061.12	1745.02	1847.34	1251.94	1115.86	1468.04	966.61	818.179		1.03358	1.19795	0.853567	0.943368	0.638061
CDK7	sp|Q03147|CDK7_MOUSE	Cyclin-dependent kinase 7 OS=Mus musculus GN=Cdk7 PE=1 SV=2	2	3	483.091	500.915	242.831	256.616	460.16	516.667	144.306	434.061	181.842	200.675	587.465	218.767	209.822	433.665	416.639	255.555	443.708	408.046	221.031	212.51		1.00768	0.733943	0.913234	0.993951	0.866421
CDKN1B	sp|P46414|CDN1B_MOUSE	Cyclin-dependent kinase inhibitor 1B OS=Mus musculus GN=Cdkn1b PE=1 SV=1	2	2	82.4792	83.8537	56.5936	76.5963	600.07	260.547	216.43	300.895	82.2947	83.2362	76.5515	148.773	55.3123	78.0136	74.6777	46.612	77.1049	87.3686	75.5747	76.8321		4.7945	2.07631	1.24926	0.887204	1.05795
CDKN2AIP	sp|Q8BI72|CARF_MOUSE	CDKN2A-interacting protein OS=Mus musculus GN=Cdkn2aip PE=2 SV=1	9	10	1562.38	1592.04	1181.52	1233.11	1439.11	1379.43	913.221	1620.45	1116.85	1266.12	1649.11	1123.62	1127.53	1585.14	1682.23	1209.07	1478.12	1366.4	1060.66	1172.72		0.893455	0.958493	0.933795	1.07174	0.911808
CDKN2C	sp|Q60772|CDN2C_MOUSE	Cyclin-dependent kinase 4 inhibitor C OS=Mus musculus GN=Cdkn2c PE=2 SV=1	3	4	405.833	447.445	511.301	773.873	1298.35	870.003	1488.42	875.676	945.883	948.78	472.132	2729.33	833.27	528.581	398.909	697.668	352.57	391.585	798.678	933.917		2.28001	1.72732	2.51567	1.01329	1.1582
CDO1	sp|P60334|CDO1_MOUSE	Cysteine dioxygenase type 1 OS=Mus musculus GN=Cdo1 PE=1 SV=1	4	5	876.087	888.461	1169.93	2686.8	1993.49	1833.52	2118.58	1441.81	2479.64	2290.78	413.404	2783.22	552.984	342.306	389.351	605.789	480.588	457.022	528.925	621.367		1.41026	1.4735	0.889384	0.317234	0.371428
CDS2	sp|Q99L43|CDS2_MOUSE	Phosphatidate cytidylyltransferase 2 OS=Mus musculus GN=Cds2 PE=1 SV=1	8	12	2117.12	2301.03	2386.36	2010.47	2409.81	2089.58	2612.7	2335.76	2122.56	1665.2	2320.29	1769.79	1670.03	2118.22	2339.03	2044.8	1948.82	2128.99	1965.79	1732.67		1.07576	0.92623	0.871262	0.983485	0.882167
CEACAM1	sp|P31809-2|CEAM1_MOUSE	Isoform Short of Carcinoembryonic antigen-related cell adhesion molecule 1 OS=Mus musculus GN=Ceacam1	3	4	209.383	205.218	224.583	260.98	218.926	263.979	239.799	177.58	199.742	221.992	221.548	238.537	229.691	205.188	232.464	207.163	240.276	297.683	250.262	269.922		1.07048	0.88771	1.0217	0.955109	1.1755
CEBPB	sp|P28033|CEBPB_MOUSE	CCAAT/enhancer-binding protein beta OS=Mus musculus GN=Cebpb PE=1 SV=1	4	6	852.385	840.279	1478.73	1697.44	214.69	945.063	304.567	343.683	417.74	1698.45	522.388	1345.03	1500.27	509.159	484.208	841.658	368.313	283.665	468.833	599.952		0.401005	0.673638	0.922243	0.502523	0.353424
CECR5	sp|Q91WM2|CECR5_MOUSE	Cat eye syndrome critical region protein 5 homolog OS=Mus musculus GN=Cecr5 PE=2 SV=1	10	9	2464.46	2412.74	2141.87	2701.78	3071.19	2434.46	2947.76	2098.72	2277.13	2026.8	1153.96	1854.59	1705.48	1433.42	1548.84	1361.35	1569.07	1648.03	1759.46	1782.97		1.15949	0.878201	0.646587	0.595778	0.695364
CELF1	sp|P28659-2|CELF1_MOUSE	Isoform 2 of CUGBP Elav-like family member 1 OS=Mus musculus GN=Celf1	15	14	2506.07	2661.34	2238.76	2466.41	2288.18	2455.07	1888.81	2291.32	2068.11	2366.13	2454.57	2523.83	2612.21	2345.77	2383.71	1982.08	2442.22	2343.79	1776.16	1944.87		0.895688	0.908316	1.02514	0.906425	0.861684
CELF2	sp|Q9Z0H4-11|CELF2_MOUSE	Isoform 11 of CUGBP Elav-like family member 2 OS=Mus musculus GN=Celf2	10	10	1578.69	1561.41	914.388	1407.31	1883.72	1990.61	1397.71	1388.76	1144.32	1151.03	1409.1	1314.54	1273.57	1136.23	1177.82	961.048	1084.61	971.424	642.255	855.379		1.28701	0.899366	0.975799	0.799517	0.650641
CEND1	sp|Q9JKC6|CEND_MOUSE	Cell cycle exit and neuronal differentiation protein 1 OS=Mus musculus GN=Cend1 PE=1 SV=1	3	2	314.923	306.336	151.087	49.6497	293.137	233.035	38.3927	162.949	47.7847	44.5929	733.375	408.273	303.707	697.811	641.3	277.577	1160.87	1694.53	459.417	591.516		0.915762	0.414158	2.34446	2.62238	4.75225
CENPV	sp|Q9CXS4|CENPV_MOUSE	Centromere protein V OS=Mus musculus GN=Cenpv PE=2 SV=2	16	20	4976.78	4486.11	5725.03	6448.5	4528.52	4283.99	5207.58	4914.13	5892.43	5950.28	1815.96	4801.86	4025.15	2337.96	3570.55	2141.9	1532.92	1714.92	1962.44	1860.8		0.863981	1.03263	0.655867	0.496102	0.326814
CEP170	sp|Q6A065|CE170_MOUSE	Centrosomal protein of 170 kDa OS=Mus musculus GN=Cep170 PE=1 SV=2	10	16	856.303	980.411	1824.55	1783.41	810.94	1052.44	1200.47	651.097	1207.55	1467.96	974.369	1630.3	1747.07	684.805	608.826	1578.83	692.271	654.75	1131.1	1386.41		0.7503	0.814645	1.06569	0.70343	0.709782
CEPT1	sp|Q8BGS7-2|CEPT1_MOUSE	Isoform 2 of Choline/ethanolaminephosphotransferase 1 OS=Mus musculus GN=Cept1	4	2	1086.4	985.229	435.365	445.73	887.255	655.342	395.762	841.817	338.268	349.392	1268.05	460.032	396.919	1225.44	1119.25	535.989	862.647	913.84	386.412	310.085		0.875286	0.690651	0.959565	1.3008	0.837526
CES1B	tr|D3Z5G7|D3Z5G7_MOUSE	Uncharacterized protein OS=Mus musculus GN=Ces1b PE=4 SV=1	8	5	1878.68	1815.67	546.303	577.958	1582.09	1992.04	530.417	1559.13	498.127	578.706	1524.24	678.659	468.818	1710.01	1621.49	628.916	1312.85	1343.79	442.376	394.34		1.13575	0.729383	0.739277	1.09587	0.72497
CES1F	tr|Q91WU0|Q91WU0_MOUSE	Expressed sequence AU018778 OS=Mus musculus GN=Ces1f PE=2 SV=1	27	26	9238.42	6669.91	5878.62	15089.4	7469.62	5510.34	5817.36	11671.6	8950.45	9235.68	3769.98	13660.1	6304.03	5437.06	8613.71	4079.59	5156.7	5878.34	4004.69	4026		0.679652	1.07956	0.858151	0.655537	0.517018
CES2G	tr|E9PV38|E9PV38_MOUSE	Uncharacterized protein OS=Mus musculus GN=Ces2g PE=4 SV=1	6	5	450.846	505.627	777.881	748.681	416.619	372.809	566.361	460.59	659.804	600.525	1001.45	514.941	645.387	526.938	476.441	982.253	355.821	301.776	576.999	605.497		0.728028	0.924094	1.16083	1.06624	0.741066
CES3	sp|Q8VCT4|CES3_MOUSE	Carboxylesterase 3 OS=Mus musculus GN=Ces3 PE=1 SV=1	89	96	25119.8	21332.4	24293.8	30351.6	25287.8	20249.3	29179.8	28137.1	30743.3	25306.1	16098.3	29345.4	25624.8	25896	26793.3	23703.5	19225.3	20402.5	21174.2	20432.9		0.985409	1.1103	0.937292	1.00751	0.803529
CETN2	sp|Q9R1K9|CETN2_MOUSE	Centrin-2 OS=Mus musculus GN=Cetn2 PE=1 SV=1	4	2	533.458	516.604	217.042	224.472	872.687	853.815	258.217	640.471	244.002	262.85	709.865	327.446	308.303	517.213	454.628	229.996	555.346	615.153	206.255	324.492		1.77416	1.0256	1.20286	1.07433	1.14057
CETN3	sp|O35648|CETN3_MOUSE	Centrin-3 OS=Mus musculus GN=Cetn3 PE=2 SV=1	2	2	139.632	138.225	120.234	90.2721	216.494	137.275	143.636	141.681	116.423	92.9427	179.506	160.281	147.766	141.62	128.264	108.427	134.33	146.377	98.3727	141.604		1.35802	0.95843	1.33112	1.03287	1.06618
CFD	sp|P03953-2|CFAD_MOUSE	Isoform 2 of Complement factor D OS=Mus musculus GN=Cfd	10	8	1041.01	831.257	838.232	1805.15	1972.11	1581.63	1566.52	1001.99	1312.2	1350.07	666.593	1583.29	830.158	618.64	542.263	862.364	577.316	720.08	796.073	1063.57		1.51186	1.08194	0.909443	0.597409	0.699133
CFDP1	sp|O88271|CFDP1_MOUSE	Craniofacial development protein 1 OS=Mus musculus GN=Cfdp1 PE=1 SV=1	5	5	1027.15	1065.49	821.084	952.527	1011.15	1101.95	793.765	778.266	781.521	761.768	854.848	648.009	779.45	674.086	680.831	661.907	554.223	451.509	410.563	553.167		1.00247	0.800622	0.787086	0.695531	0.509398
CFH	sp|P06909|CFAH_MOUSE	Complement factor H OS=Mus musculus GN=Cfh PE=1 SV=1	65	52	29773	24987.3	13717.8	11779.7	9281.79	25990.7	7472.78	7915.74	8089.49	15533.3	14564.4	7776.32	12324.4	12078.8	15287	10520.8	10372	7924.33	6212.64	6047.86		0.710132	0.523954	0.575896	0.629416	0.380734
CFI	sp|Q61129|CFAI_MOUSE	Complement factor I OS=Mus musculus GN=Cfi PE=1 SV=3	36	23	12274.6	13263.6	6980.09	7486.75	5564.79	14699.9	4078.28	3978.76	4268.91	7073.84	8647.74	6158.96	6390.82	6243.52	6948.76	5209.24	5584.41	4399.78	3151.26	3830.63		0.811331	0.510653	0.706495	0.613307	0.424099
CFL1	sp|P18760|COF1_MOUSE	Cofilin-1 OS=Mus musculus GN=Cfl1 PE=1 SV=3	32	30	11325.6	11434	11890.7	10713	15090.4	16445.1	16380.9	12147.4	12535.4	11765.5	14509.4	16649.9	15798.8	9127.36	9072.03	13183.2	11930.1	10722.9	12334.1	16292.4		1.40837	1.0713	1.38021	0.922408	1.13042
CFL2	sp|P45591|COF2_MOUSE	Cofilin-2 OS=Mus musculus GN=Cfl2 PE=1 SV=1	16	10	3481.62	3386.79	3573.11	2668.38	3555.4	4845.99	3697.1	3101.75	3112.37	3560.15	3842.91	6966.01	6904.13	4779.43	3904.09	5261.76	4929.69	4910.88	5102.08	6347.8		1.23047	0.994085	1.80149	1.4183	1.624
CFP	sp|P11680|PROP_MOUSE	Properdin OS=Mus musculus GN=Cfp PE=2 SV=2	9	8	3947.66	3660.02	2366.5	3270.3	1867.88	5113.41	2014.87	1189.67	2113.35	3233.98	3165.96	2538.83	2341.02	1910.32	1940	1773.05	1674.06	1294.32	1161.79	1461		0.905652	0.658086	0.809979	0.566109	0.422151
CGGBP1	sp|Q8BHG9|CGBP1_MOUSE	CGG triplet repeat-binding protein 1 OS=Mus musculus GN=Cggbp1 PE=2 SV=1	3	5	543.083	562.132	1364.34	1426.82	631.509	787.591	1520.68	432.531	1121.98	1467.25	315.688	1188.48	1245.82	244.557	299.13	681.426	251.189	270.381	640.537	837.851		1.00599	1.03404	0.941041	0.419232	0.513287
CGRRF1	sp|Q8BMJ7|CGRF1_MOUSE	Cell growth regulator with RING finger domain protein 1 OS=Mus musculus GN=Cgrrf1 PE=2 SV=1	2	5	199.653	239.739	344.167	277.623	89.6444	118.407	179.536	200.162	236.588	358.997	321.751	614.823	648.376	506.779	479.444	628.505	264.029	289.727	451.252	381.066		0.486988	0.999825	1.99143	2.02884	1.30616
CHCHD10	tr|Q7TNL9|Q7TNL9_MOUSE	Coiled-coil-helix-coiled-coil-helix domain containing 10 OS=Mus musculus GN=Chchd10 PE=2 SV=1	4	4	160.652	166.586	251.146	142.365	507.531	133.53	826.19	174.789	236.897	150.826	464.055	965.013	928.975	582.434	367.049	834.266	463.618	288.246	599.762	730.96		2.7143	1.04061	4.3622	3.2998	2.88947
CHCHD2	sp|Q9D1L0|CHCH2_MOUSE	Coiled-coil-helix-coiled-coil-helix domain-containing protein 2, mitochondrial OS=Mus musculus GN=Chchd2 PE=1 SV=1	11	10	1135.43	1135.22	1808.17	825.435	1614.94	666.829	2244.65	597.916	1136.1	1032.84	1159.43	3365.11	3432.85	1482.9	1137.6	1898.29	1247.35	868.889	1624.42	2291.71		1.23061	0.752232	2.16339	1.22853	1.23003
CHCHD3	sp|Q9CRB9|CHCH3_MOUSE	Coiled-coil-helix-coiled-coil-helix domain-containing protein 3, mitochondrial OS=Mus musculus GN=Chchd3 PE=1 SV=1	36	24	12497.5	12426.8	10176.8	11097.2	12511.9	14223.6	12992.7	8825.35	9962.77	10678.9	6303.16	9209.19	12128.8	7980.68	7664.49	7096.54	11208.7	10696.4	10433.8	12118.3		1.1466	0.85045	0.797754	0.656351	0.962312
CHCHD4	sp|Q8VEA4|MIA40_MOUSE	Mitochondrial intermembrane space import and assembly protein 40 OS=Mus musculus GN=Chchd4 PE=1 SV=1	10	7	936.396	881.324	582.655	554.192	1923.1	1118.21	808.742	1525.61	618.912	546.837	980.123	1082.38	849.567	1272.65	915.207	562.255	1137.28	1231.78	869.446	895.444		1.73745	1.21455	1.31415	1.24107	1.39918
CHCHD5	sp|Q9CQP3|CHCH5_MOUSE	Coiled-coil-helix-coiled-coil-helix domain-containing protein 5 OS=Mus musculus GN=Chchd5 PE=2 SV=1	1	1	76.8685	81.4686	42.2486	75.0873	120.828	95.3424	62.8422	70.3435	51.1582	54.3938	89.0671	72.4578	53.9915	117.898	87.0989	42.9515	105.744	128.957	43.4063	52.7176		1.34948	0.850745	1.04238	1.19924	1.20006
CHCHD6	sp|Q91VN4|CHCH6_MOUSE	Coiled-coil-helix-coiled-coil-helix domain-containing protein 6 OS=Mus musculus GN=Chchd6 PE=2 SV=1	21	18	3885	3980.32	4497.45	4911.31	4844.7	4884.41	6520.69	2869.3	4146.7	4158.16	1789.97	3764.83	3768.6	2003.38	2140.9	2368.1	2474.08	2505.87	2961.87	3472.89		1.25427	0.862499	0.719645	0.502671	0.6608
CHCHD7	sp|Q8K2Q5|CHCH7_MOUSE	Coiled-coil-helix-coiled-coil-helix domain-containing protein 7 OS=Mus musculus GN=Chchd7 PE=2 SV=1	11	7	1426.76	1200.5	787.537	655.633	3249.58	2421.31	1744.91	1286.57	795.332	582.509	696.325	1045.89	821.378	744.934	648.256	507.233	757.126	979.104	662.604	849.048		2.42916	0.872772	0.839746	0.622514	0.797922
CHD1	sp|P40201|CHD1_MOUSE	Chromodomain-helicase-DNA-binding protein 1 OS=Mus musculus GN=Chd1 PE=1 SV=3	1	3	227.728	214	415.258	421.393	204.482	229.208	306.384	160.959	281.593	392.669	239.038	315.096	265.968	176.171	176.733	334.397	167.47	227.669	226.187	225.895		0.771889	0.871125	0.855357	0.716846	0.662731
CHD4	sp|Q6PDQ2|CHD4_MOUSE	Chromodomain-helicase-DNA-binding protein 4 OS=Mus musculus GN=Chd4 PE=1 SV=1	32	26	4107	4016.17	4484.66	4420.51	4368.16	3394.94	4706.74	5309.36	5202.34	3889.92	5547.52	4146.99	3670.86	4255.59	4485.5	4867.75	3938.58	3961.34	3714.35	3423.79		0.976399	1.12766	1.04652	1.06558	0.88312
CHDH	sp|Q8BJ64|CHDH_MOUSE	Choline dehydrogenase, mitochondrial OS=Mus musculus GN=Chdh PE=1 SV=1	32	34	9069.5	8809.42	8772.07	10433.4	13357.1	10574.2	12769.3	6720.11	8657.22	6691.16	4155.17	5980.15	5826.93	4747.41	4331.34	5121.94	6973.98	7056.86	7254.01	8305.42		1.31954	0.793451	0.573907	0.510572	0.797917
CHERP	sp|Q8CGZ0|CHERP_MOUSE	Calcium homeostasis endoplasmic reticulum protein OS=Mus musculus GN=Cherp PE=1 SV=1	7	5	2210.99	1851.96	1593.33	1438.79	1894.83	1978.42	1180.56	1783.73	1095.32	1198.69	1875.4	1391.94	1351.09	1638.23	1589.54	1367.89	1818.77	1573.69	845.793	861.968		0.949733	0.766305	0.867913	0.863634	0.71884
CHID1	sp|Q922Q9-2|CHID1_MOUSE	Isoform 2 of Chitinase domain-containing protein 1 OS=Mus musculus GN=Chid1	6	3	451.413	408.016	248.69	667.2	2687.22	944.353	1342.04	2490.27	1234.89	370.989	1645.4	384.984	322.752	1585.64	908.735	757.085	1962.59	2381.75	1095.44	931.436		3.73538	3.07637	1.76729	2.44197	3.58877
CHKB	sp|O55229|CHKB_MOUSE	Choline/ethanolamine kinase OS=Mus musculus GN=Chkb PE=1 SV=3	20	19	3462.52	3314.13	2680.04	2520.08	2731.35	2608.7	2610.14	3777.07	3054.89	2833.64	4245.6	3312.79	2953.48	5051.4	4450.08	3959.61	3858.25	4004.3	3609.21	2933		0.885067	1.07604	1.17025	1.49858	1.20272
CHL1	sp|P70232-2|CHL1_MOUSE	Isoform 2 of Neural cell adhesion molecule L1-like protein OS=Mus musculus GN=Chl1	4	5	458.816	486.693	366.674	416.571	422.662	409.556	288.794	365.108	311.964	343.714	349.817	299.126	352.261	337.331	349.739	239.885	378.825	372.376	213.256	267.273		0.864601	0.7873	0.772197	0.714931	0.712496
CHMP1A	sp|Q921W0|CHM1A_MOUSE	Charged multivesicular body protein 1a OS=Mus musculus GN=Chmp1a PE=1 SV=1	4	8	423.118	419.005	1071.03	1343.85	350.781	427.661	1090.77	333.889	1159.99	1373.33	399.04	1187.18	1409.1	350.754	305.508	1016.34	426.587	418.323	1059.86	1406.68		0.765207	1.17376	1.22621	0.68472	1.01672
CHMP1B1	sp|Q99LU0|CH1B1_MOUSE	Charged multivesicular body protein 1b-1 OS=Mus musculus GN=Chmp1b1 PE=1 SV=1	5	4	691.644	749.708	493.926	685.413	717.372	787.891	559.957	703.034	635.602	703.282	868.528	656.924	824.833	721.942	692.31	580.979	928.216	984.095	689.461	805.836		1.05072	1.03887	1.19576	1.01512	1.30027
CHMP2A	sp|Q9DB34|CHM2A_MOUSE	Charged multivesicular body protein 2a OS=Mus musculus GN=Chmp2a PE=1 SV=1	10	10	2200.08	2163.12	2784.78	2796.05	1705.23	2071.27	2131.01	1832.95	2543.93	2971.59	2252.38	2719.28	3086.94	2245.59	2117.13	2666.1	1940.33	2003.99	2472.63	2629.77		0.792102	0.985311	1.08053	0.94245	0.909764
CHMP2B	sp|Q8BJF9|CHM2B_MOUSE	Charged multivesicular body protein 2b OS=Mus musculus GN=Chmp2b PE=2 SV=1	7	7	1091.39	1108.95	1054.73	1227.93	1425.47	1550.48	1266.84	973.499	1104.2	1157.99	874.932	823.702	1010.47	766.914	732.813	714.774	829.167	769.449	697.753	809.674		1.26189	0.962357	0.80574	0.658635	0.692848
CHMP4B	sp|Q9D8B3|CHM4B_MOUSE	Charged multivesicular body protein 4b OS=Mus musculus GN=Chmp4b PE=2 SV=2	15	17	4663.44	4854.8	3306.72	4038.07	4528.68	5773.02	3280.7	3765.33	3190.58	3663.44	5156.03	3398.44	4390.3	3696.33	3728.84	3149.23	4328.83	3995.23	2795.4	3618.47		1.07394	0.839655	1.02352	0.836101	0.873979
CHMP5	sp|Q9D7S9|CHMP5_MOUSE	Charged multivesicular body protein 5 OS=Mus musculus GN=Chmp5 PE=2 SV=1	7	7	1937.53	1952.09	1009.25	1321.31	1967.87	2348.47	1176.22	1724.43	1119.43	1376.3	1426.44	1081.79	1356.95	1325.81	1421.39	802.14	1654.69	1466.63	872.146	1110.76		1.17736	0.904617	0.828524	0.760823	0.820592
CHMP7	sp|Q8R1T1|CHMP7_MOUSE	Charged multivesicular body protein 7 OS=Mus musculus GN=Chmp7 PE=1 SV=1	9	10	1364.89	1523.9	2610.62	2424.18	1362.48	1277.77	2205.67	1352.37	2237.28	2439.55	1524.66	2706.19	2622.51	1541.72	1620.99	2652.74	1173.76	1203.92	2096.24	2012.7		0.815442	1.01456	1.15324	0.978588	0.818645
CHORDC1	sp|Q9D1P4|CHRD1_MOUSE	Cysteine and histidine-rich domain-containing protein 1 OS=Mus musculus GN=Chordc1 PE=1 SV=1	19	16	4869.24	4747.31	7630.75	7446.15	2339.11	3505.16	3629.24	3774.86	5263.31	8504.33	5404.53	7312.23	7901.39	6792.64	4873.89	7521.12	6752.15	6494.99	6985.8	7321.84		0.511526	0.947215	1.11329	1.03605	1.11587
CHP	sp|P61022|CHP1_MOUSE	Calcium-binding protein p22 OS=Mus musculus GN=Chp PE=2 SV=2	13	10	819.355	717.676	536.884	487.463	1321.43	1275.89	664.411	1251.62	528.29	609.941	887.853	1831.2	1140.41	1403.66	1206.78	932.302	1199.64	1355.63	813.167	1117.22		1.6979	1.24405	2.00906	1.84418	1.75127
CHPT1	sp|Q8C025|CHPT1_MOUSE	Cholinephosphotransferase 1 OS=Mus musculus GN=Chpt1 PE=2 SV=1	6	3	1115.35	1092.52	513.03	540.157	1315.9	1000.16	722.884	1204.91	621.631	432.194	862.499	647.071	556.105	1188.92	1541.02	548.77	1114.26	1144.47	596.9	488.63		1.24252	0.923516	0.844582	1.34055	1.02551
CHST12	sp|Q99LL3|CHSTC_MOUSE	Carbohydrate sulfotransferase 12 OS=Mus musculus GN=Chst12 PE=2 SV=2	1	1	61.8373	68.1757	281.612	363.419	58.4827	46.1042	130.045	78.59	151.682	405.719	111.194	443.678	323.818	91.9733	111.03	453.569	100.308	107.851	254.534	226.66		0.403645	1.09412	1.51164	1.12952	0.889438
CIAO1	sp|Q99KN2|CIAO1_MOUSE	Probable cytosolic iron-sulfur protein assembly protein CIAO1 OS=Mus musculus GN=Ciao1 PE=2 SV=1	8	5	1595.69	1546.98	919.441	932.677	1295.9	1394.52	632.037	1054.86	711.574	960.303	1506.12	1133.66	978.838	1513.19	1408.33	890.959	1397.29	1232.49	715.8	708.065		0.886917	0.727891	0.965973	1.01772	0.811576
CIAPIN1	sp|Q8WTY4|CPIN1_MOUSE	Anamorsin OS=Mus musculus GN=Ciapin1 PE=2 SV=1	10	12	1813.04	1720.96	2878.68	2769.55	3248.19	3163.21	5239.32	2668.16	3998.96	3458.29	1972.89	8868.98	5855.15	2385.57	2158.21	5318.07	2112.66	2079.74	4374.53	5112.3		1.69178	1.47029	2.42454	1.43202	1.48975
CIDEA	sp|O70302|CIDEA_MOUSE	Cell death activator CIDE-A OS=Mus musculus GN=Cidea PE=2 SV=1	6	8	1793.71	1839.17	2228.55	2104.61	417.558	921.786	640.391	703.564	826.893	1913.01	2440.36	2845.44	2850.99	2957.2	2919.56	4364.19	1926.53	1610.9	2363.77	2067.29		0.331363	0.576358	1.36191	1.7141	1.00031
CIDEC	sp|P56198|CIDEC_MOUSE	Cell death activator CIDE-3 OS=Mus musculus GN=Cidec PE=2 SV=1	3	6	408.096	379.85	917.415	1323.59	250.754	388.185	643.212	334.593	862.245	1278.14	708.051	1668.59	2166.94	898.924	937.021	2450.16	763.548	607.461	1666.22	1647.27		0.564399	1.08948	2.00007	1.88673	1.54657
CIRBP	sp|P60824|CIRBP_MOUSE	Cold-inducible RNA-binding protein OS=Mus musculus GN=Cirbp PE=1 SV=1	4	3	1275.37	1192.07	889.03	1030.46	1449.55	1604.96	940.94	925.013	906.486	801.1	502.178	611.429	488.12	397.221	459.821	334.392	569.24	569.694	423.701	493.471		1.21435	0.800133	0.486817	0.362116	0.468688
CIRH1A	sp|Q8R2N2|CIR1A_MOUSE	Cirhin OS=Mus musculus GN=Cirh1a PE=2 SV=3	4	2	267.043	265.222	209.824	186.335	174.072	184.19	128.436	219.329	134.839	153.595	347.432	176.719	147.659	272.849	254.548	237.273	194.737	206.954	153.68	142.57		0.69896	0.729212	0.964804	1.09816	0.751749
CISD1	sp|Q91WS0|CISD1_MOUSE	CDGSH iron-sulfur domain-containing protein 1 OS=Mus musculus GN=Cisd1 PE=1 SV=1	29	21	8925.52	8914.02	8590.97	7266.97	10732	10662.7	10298.4	8314.65	7341.44	7322.95	5166.79	7549.5	7645.19	6421.38	7176.53	5656.43	7942.42	9191.85	8246.62	8298.77		1.25402	0.909229	0.805658	0.761851	0.999471
CISD2	sp|Q9CQB5|CISD2_MOUSE	CDGSH iron-sulfur domain-containing protein 2 OS=Mus musculus GN=Cisd2 PE=1 SV=1	5	8	777.91	698.888	2121.6	1624.49	742.716	597.052	1887.49	687.449	1833.73	1624.2	889.152	2099.59	2074.81	995.622	958.615	2630.06	681.856	659.564	1974.27	1709.62		0.823876	1.05826	1.29266	1.17031	0.962171
CISD3	sp|B1AR13|CISD3_MOUSE	CDGSH iron-sulfur domain-containing protein 3, mitochondrial OS=Mus musculus GN=Cisd3 PE=3 SV=1	16	22	5838.44	5307.89	4938.02	5978.59	5311.18	6697.8	5127.36	4929.19	5589.24	6226.59	3421.98	6286.5	6606.22	5515.27	4789.03	4549.62	8696.82	8204.33	8601.01	9431.76		1.0356	1.01195	0.985948	0.897669	1.58338
CKAP4	sp|Q8BMK4|CKAP4_MOUSE	Cytoskeleton-associated protein 4 OS=Mus musculus GN=Ckap4 PE=2 SV=2	25	19	3698.89	3565.89	2695.54	2989.02	3599.92	3278.5	2467.84	3058.23	2625.65	2261.42	11389.8	2973.04	2971.7	4425.82	3416.04	5138.63	3643.41	3270.48	2949.38	3050.77		0.962341	0.81809	1.78486	1.33654	0.997274
CKAP5	sp|A2AGT5-2|CKAP5_MOUSE	Isoform 2 of Cytoskeleton-associated protein 5 OS=Mus musculus GN=Ckap5	38	34	5757.54	5828.33	5387.44	5144.46	6044.34	5137.12	5678.37	7534.75	6236.63	4957.35	7822.61	5454.78	4832.72	6839.78	7722.81	5856.71	5749.45	6013.64	4930.66	4555.28		1.01637	1.12903	1.09174	1.23094	0.960722
CKB	sp|Q04447|KCRB_MOUSE	Creatine kinase B-type OS=Mus musculus GN=Ckb PE=1 SV=1	33	33	5724.69	4158.59	4342.62	2123.67	3224.62	3220.5	3835.26	1267.26	1677.73	1531.48	8718.72	12727.5	9059.16	7017.47	6204.67	13483.8	3783.77	4405.59	5464.88	5198.29		0.838381	0.365064	2.48776	2.17791	1.15309
CKM	sp|P07310|KCRM_MOUSE	Creatine kinase M-type OS=Mus musculus GN=Ckm PE=1 SV=1	39	22	1363.01	5277.03	17655.1	804.194	2105.59	9698.31	882.711	2963.86	6637.51	1858.89	2224.99	520.848	1142.36	49216.7	31813.5	28494.2	1175.74	8995.61	372.843	16622.2		0.673942	0.608795	0.20655	5.81819	1.08236
CKMT2	sp|Q6P8J7|KCRS_MOUSE	Creatine kinase S-type, mitochondrial OS=Mus musculus GN=Ckmt2 PE=1 SV=1	9	4	171.316	270.68	894.168	134.204	203.505	755.379	168.724	170.186	236.193	125.701	254.25	248.982	382.72	5214.04	2663.12	3966.27	304.107	842.166	204.051	1508.15		1.02252	0.482492	0.803384	10.7397	1.94405
CLASP1	sp|Q80TV8-2|CLAP1_MOUSE	Isoform 2 of CLIP-associating protein 1 OS=Mus musculus GN=Clasp1	11	15	1103.04	1162.76	3221.65	2757.3	902.052	812.895	2511.86	1230.43	2958.09	2801.12	1557.3	3343.44	2755.27	1345.96	1409.26	3623.95	974.906	1037.09	2749.67	2448.6		0.683555	1.13036	1.23812	1.03163	0.874528
CLASP2	tr|E9QB05|E9QB05_MOUSE	Uncharacterized protein OS=Mus musculus GN=Clasp2 PE=4 SV=1	21	15	2857.59	2891.39	1876.4	2164.31	3457.85	2876.29	2590.22	3367.09	2480.21	1887.51	2520.47	1645.32	1442.92	2422.96	2713.85	1575.09	2063.77	2059.36	1351.4	1160.51		1.21548	1.05346	0.763894	0.914145	0.677758
CLCC1	sp|Q99LI2|CLCC1_MOUSE	Chloride channel CLIC-like protein 1 OS=Mus musculus GN=Clcc1 PE=1 SV=1	5	5	729.207	787.919	1730.48	1736.69	765.588	723.54	1683.28	907.684	1583.48	1594.13	1038.52	1883.6	1702.37	1072.98	921.663	1788.78	793.507	863.03	1719.78	1554.63		0.848641	1.09284	1.23708	1.01209	0.989297
CLCN3	sp|P51791-2|CLCN3_MOUSE	Isoform 2 of H(+)/Cl(-) exchange transporter 3 OS=Mus musculus GN=Clcn3	6	4	434.819	483.344	350.514	293.443	421.804	354.806	218.732	453.851	220.645	288.626	650.733	430.513	388.471	737.762	663.433	506.16	473.443	534.555	345.899	314.066		0.849565	0.822064	1.25446	1.62801	1.06776
CLCN7	sp|O70496|CLCN7_MOUSE	H(+)/Cl(-) exchange transporter 7 OS=Mus musculus GN=Clcn7 PE=1 SV=1	5	4	342.77	372.896	332.877	359.194	354.003	344.308	318.347	388.953	328.716	325.537	650.455	356.406	337.013	594.324	530.886	462.128	473.847	590.074	410.169	395.779		0.962924	0.988069	1.27285	1.50344	1.32828
CLDN5	sp|O54942|CLD5_MOUSE	Claudin-5 OS=Mus musculus GN=Cldn5 PE=1 SV=2	3	2	206.563	248.245	528.809	507.574	273.273	300.678	585.147	407.048	554.281	405.907	199.63	314.869	287.251	203.301	190.436	493.916	227.802	205.54	499.345	412.092		1.0364	1.2225	0.716877	0.793686	0.901815
CLDND1	sp|Q9CQX5|CLDN1_MOUSE	Claudin domain-containing protein 1 OS=Mus musculus GN=Cldnd1 PE=1 SV=1	2	2	502.351	460.728	319.645	260.177	409.393	393.432	269.909	552.57	316.359	299.098	625.633	302.308	344.783	598.805	610.182	338.36	470.493	509.27	304.633	299.581		0.927028	1.00938	1.09985	1.33718	1.02662
CLEC3B	sp|P43025|TETN_MOUSE	Tetranectin OS=Mus musculus GN=Clec3b PE=1 SV=2	4	4	845.005	1029.24	949.644	1620.39	2307.72	2040.49	1893.05	1598.98	1680.37	1660.73	1251.36	1205.38	1322.31	853.158	717.105	1125.85	844.153	787.943	796.749	1150.93		1.87245	1.48208	1.13376	0.808865	0.80548
CLIC1	sp|Q9Z1Q5|CLIC1_MOUSE	Chloride intracellular channel protein 1 OS=Mus musculus GN=Clic1 PE=1 SV=3	16	12	1696.78	1778.63	1243.72	1209.87	4045.44	2752.38	2585.85	2983.39	1816.75	1115.53	3592.39	1895.71	1554.86	1937.05	1670.98	2411.08	2219.4	2630.12	1943.28	2087.72		2.11023	1.33034	1.58384	1.3536	1.49781
CLIC4	sp|Q9QYB1|CLIC4_MOUSE	Chloride intracellular channel protein 4 OS=Mus musculus GN=Clic4 PE=1 SV=3	22	17	4066.27	3928.5	2790.24	3208.97	8473.05	7134.75	5585.09	7122.52	3848.69	3183.47	6535.37	6812.97	3489.91	4456.37	3904.14	4952.54	3258.12	3672.93	3556.25	3322.89		2.01924	1.34864	1.60433	1.26845	0.986866
CLIC5	sp|Q8BXK9|CLIC5_MOUSE	Chloride intracellular channel protein 5 OS=Mus musculus GN=Clic5 PE=1 SV=1	14	13	2273.29	2083.82	2057.99	2035.48	5090.98	4578.34	3843.44	3751.05	2578.13	1875.46	1766.18	2031.04	1706.02	1592.19	1486.39	1603.12	2140.06	2303.77	2299.91	2429.6		2.13204	1.29453	0.868302	0.73868	1.08553
CLINT1	tr|Q5SUH7|Q5SUH7_MOUSE	Clathrin interactor 1 OS=Mus musculus GN=Clint1 PE=2 SV=1	15	20	3216.86	3115.93	3573.7	4538.42	2802.97	3033.26	4380.42	2121.19	4040.32	4200.5	2515.64	4344.68	4687.43	2365.18	2197.98	3942.53	2583.74	2084.4	3379.23	4213.94		0.943045	0.956463	1.06591	0.785115	0.848832
CLIP2	sp|Q9Z0H8-2|CLIP2_MOUSE	Isoform 2 of CAP-Gly domain-containing linker protein 2 OS=Mus musculus GN=Clip2	18	10	1981.76	2114.36	1199.47	1199.55	1539.83	1968.54	931.973	1507.27	960.833	1113.2	2429.99	1484.02	1554.79	2016.5	1954.39	1244.41	1858.74	1780.53	910.24	1178.69		0.911521	0.735175	1.12264	1.07061	0.881921
CLK3	sp|O35492|CLK3_MOUSE	Dual specificity protein kinase CLK3 OS=Mus musculus GN=Clk3 PE=1 SV=2	2	1	291.805	292.151	24.7643	20.3062	291.45	255.676	29.5517	307.883	29.2297	15.6618	386.77	17.9632	21.7422	349.911	380.588	29.4763	310.56	349.355	22.2969	26.3339		1.22237	0.747768	0.903991	1.6109	1.12642
CLN3	sp|Q61124|CLN3_MOUSE	Battenin OS=Mus musculus GN=Cln3 PE=1 SV=2	1	1	22.1986	19.0122	13.6708	13.4811	13.1339	11.0709	12.5777	14.3017	10.5688	6.41557	34.3612	26.6063	29.8272	31.3061	35.686	40.6838	14.5245	14.9646	18.5858	19.6126		0.717399	0.610198	1.77084	2.10009	0.990125
CLN5	sp|Q3UMW8|CLN5_MOUSE	Ceroid-lipofuscinosis neuronal protein 5 homolog OS=Mus musculus GN=Cln5 PE=2 SV=1	3	1	832.163	835.934	178.478	163.317	474.647	499.106	102.796	641.646	163.93	156.266	1356.35	206.291	223.195	1353.67	1263.65	333.762	1169.48	1192.29	273.177	243.019		0.714167	0.638072	1.18469	1.95771	1.4319
CLNS1A	sp|Q61189|ICLN_MOUSE	Methylosome subunit pICln OS=Mus musculus GN=Clns1a PE=1 SV=1	3	4	637.098	659.518	242.585	241.57	677.753	664.157	184.364	533.885	184.609	249.631	722.961	251.848	262.945	479.772	469.182	207.941	465.91	453.767	187.84	203.593		1.14278	0.724873	0.926755	0.866213	0.73626
CLOCK	sp|O08785-2|CLOCK_MOUSE	Isoform Short of Circadian locomoter output cycles protein kaput OS=Mus musculus GN=Clock	1	1	37.2656	33.1627	29.5011	16.3063	19.0483	17.1243	11.7508	19.7794	15.7873	13.3549	38.0053	22.2227	24.3967	34.1293	34.0541	17.3493	18.0679	20.1105	17.6414	17.1501		0.549726	0.561177	0.970725	0.981141	0.627775
CLP1	sp|Q99LI9|CLP1_MOUSE	Polyribonucleotide 5'-hydroxyl-kinase Clp1 OS=Mus musculus GN=Clp1 PE=2 SV=1	2	1	131.418	109.498	29.149	33.0216	130.975	109.059	26.273	127.555	29.2961	33.1477	155.097	28.5486	21.3229	136.388	122.958	35.5623	107.6	108.713	27.4231	17.2834		1.17153	0.835838	0.901695	1.29736	0.861203
CLPB	sp|Q60649|CLPB_MOUSE	Caseinolytic peptidase B protein homolog OS=Mus musculus GN=Clpb PE=1 SV=1	25	24	5868.22	5899.2	7046.38	6925.53	4683.09	5751.21	5437.31	4265.13	5660.64	6506.03	4809.42	6121.55	6279.83	5799.08	5019.79	5858.97	5596.91	5951.08	6870.25	6359.39		0.822172	0.85119	0.891543	0.863935	0.962637
CLPP	sp|O88696|CLPP_MOUSE	Putative ATP-dependent Clp protease proteolytic subunit, mitochondrial OS=Mus musculus GN=Clpp PE=2 SV=1	29	20	5214.12	5098.03	4040.72	5094.23	6079.98	5671.34	5230.92	3965.99	4293.21	4387.01	3598.98	4787.89	4636.34	4638.82	4068.95	3791.82	5101.85	5158.48	4929.28	5424.69		1.16434	0.86705	0.892898	0.856998	1.06002
CLPTM1	sp|Q8VBZ3|CLPT1_MOUSE	Cleft lip and palate transmembrane protein 1 homolog OS=Mus musculus GN=Clptm1 PE=1 SV=1	19	19	2903.77	2848.48	3699.03	3292.03	1732.82	1647.61	2575.87	3114.19	3222.87	3659.46	5169.55	7005.74	6530.88	6988.2	7284.5	6631.83	4109.79	3870.11	4827.09	3868.7		0.623208	1.04594	1.95723	2.18724	1.30858
CLPTM1L	sp|Q8BXA5|CLP1L_MOUSE	Cleft lip and palate transmembrane protein 1-like protein OS=Mus musculus GN=Clptm1l PE=2 SV=1	2	3	191.114	188.918	456.954	478.837	154.342	116.408	385.687	201.928	504.002	463.787	249.59	494.127	422.696	209.324	219.789	509.177	195.499	201.008	469.636	378.202		0.665173	1.18528	1.18194	0.950776	0.945679
CLPX	sp|Q9JHS4|CLPX_MOUSE	ATP-dependent Clp protease ATP-binding subunit clpX-like, mitochondrial OS=Mus musculus GN=Clpx PE=1 SV=2	31	29	8833.99	8724.3	6857.87	8980.96	8548.67	7892.41	8003.63	7788.68	8122.67	8053.41	11421.5	14743.6	13216.3	11193.6	11911.3	10868	11538.6	10994.5	10991.6	11076.4		0.975921	0.95676	1.57225	1.35632	1.33548
CLTA	tr|B1AWD8|B1AWD8_MOUSE	Clathrin light polypeptide (Lca) OS=Mus musculus GN=Clta PE=4 SV=1	10	7	1461.59	1497.92	688.044	699.394	2684.07	1681.03	1119.65	2350.3	881.475	882.883	1663.2	2647.19	924.597	1945.18	1343.61	725.477	1497.79	1790.18	1074.83	1263.09		1.68233	1.26208	1.60572	1.23129	1.29422
CLTB	sp|Q6IRU5-2|CLCB_MOUSE	Isoform 2 of Clathrin light chain B OS=Mus musculus GN=Cltb	3	5	659.027	767.847	1087.86	1374.34	1040.39	984.637	2037.29	680.396	1609.67	1573.48	644.541	3220.48	1431.87	973.587	639.425	1333.49	622.105	793.194	1676.4	1777.61		1.39273	1.32458	1.81599	1.01018	1.25205
CLTC	sp|Q68FD5|CLH_MOUSE	Clathrin heavy chain 1 OS=Mus musculus GN=Cltc PE=1 SV=3	117	95	21878.6	21516.9	26262.3	23823.5	19045	16543.3	23275.5	25147	26275.9	23717.8	29967.8	25463.4	23514	26025.7	27956.3	31525.7	22885.6	22551.2	27293.4	22662.3		0.83958	1.07174	1.126	1.2196	1.02044
CLU	sp|Q06890|CLUS_MOUSE	Clusterin OS=Mus musculus GN=Clu PE=1 SV=1	15	14	3949.53	3810.61	1774.35	1397.47	5184.81	8494.55	2076.65	2412.44	1449.3	1912.67	4220.87	2300.19	2009.44	2439.82	2274.13	1766.21	2359.98	2182.28	1342.17	1875.4		1.92171	0.704284	1.04044	0.790363	0.70983
CLYBL	sp|Q8R4N0|CLYBL_MOUSE	Citrate lyase subunit beta-like protein, mitochondrial OS=Mus musculus GN=Clybl PE=2 SV=2	54	44	22958.3	24289.6	20052.5	22123.4	27633.4	29797.1	26060.6	18123	19544.7	17627	11879.2	17188	20785.7	14292.7	14967.2	12813.3	21710.1	21892	19406.3	21873.3		1.24488	0.82446	0.743321	0.627323	0.949208
CMA1	sp|P21844|CMA1_MOUSE	Chymase OS=Mus musculus GN=Cma1 PE=1 SV=2	9	4	2205.87	1859.06	1226.64	1660.55	2192.99	1711.79	1349.33	1379.06	1284.61	1042.7	2140.15	1115.8	1026.98	1561.43	1700.65	1616.19	3186.28	1951.49	1379.98	1835.22		1.00768	0.710837	0.821415	0.935594	1.2015
CMAS	sp|Q99KK2|NEUA_MOUSE	N-acylneuraminate cytidylyltransferase OS=Mus musculus GN=Cmas PE=1 SV=2	7	4	1955.58	1883.85	1873.91	2257.09	1808.95	1567.37	1798.18	2493.5	2388.17	2038.48	2059.64	1570.52	1192.85	1485.18	2012.48	1493.4	1114.36	1499.25	1286.56	1136.04		0.865617	1.15764	0.806818	0.834931	0.631862
CMBL	sp|Q8R1G2|CMBL_MOUSE	Carboxymethylenebutenolidase homolog OS=Mus musculus GN=Cmbl PE=2 SV=1	12	13	2276.99	2809.58	1867.97	3741.1	1694.82	2035.66	1913.79	3484.29	3721.47	4427.85	2757.2	7966.5	7099.87	3451.59	4785.32	3380.83	2438.93	2100.87	1734.65	2258.62		0.703622	1.45026	2.22191	1.44828	0.797808
CMPK1	sp|Q9DBP5|KCY_MOUSE	UMP-CMP kinase OS=Mus musculus GN=Cmpk1 PE=1 SV=1	22	20	5922.51	6196.75	5663.04	7194	5493.91	6550.4	5879.47	6908.54	6273.33	7399.51	5802.94	9074.01	9531.81	6545.34	6360.86	6528.92	8185.39	7327.96	6514.14	8022.2		0.956842	1.09871	1.30304	1.03752	1.20313
CMPK2	sp|Q3U5Q7|CMPK2_MOUSE	UMP-CMP kinase 2, mitochondrial OS=Mus musculus GN=Cmpk2 PE=2 SV=2	18	22	4196.16	3840.58	3716.34	4794.22	4314.39	4741.72	4572.7	3422.98	3982.84	4140.21	5057.15	2795.84	3524.85	3339.12	2735.21	3167.8	3151.3	3052.69	2571.69	3012.33		1.09817	0.930345	0.916793	0.744703	0.712382
CMTM4	sp|Q8CJ61|CKLF4_MOUSE	CKLF-like MARVEL transmembrane domain-containing protein 4 OS=Mus musculus GN=Cmtm4 PE=2 SV=1	1	2	34.3426	31.598	201.473	188.158	27.584	32.6829	196.527	31.1912	197.693	163.431	24.6258	165.319	187.726	24.972	40.2081	156.331	16.9507	26.3767	131.955	110.921		0.751566	1.1482	1.10534	0.648302	0.628229
CNBP	sp|P53996-2|CNBP_MOUSE	Isoform 2 of Cellular nucleic acid-binding protein OS=Mus musculus GN=Cnbp	10	10	2798.89	2483.19	3380.36	2364.53	1588.9	2693.36	1481.23	1595.78	2172.23	2617.71	2627.01	2693.69	2818.95	2341.1	2154.12	2310.6	2219.94	1682.03	1367.86	1904.33		0.696897	0.772135	0.984212	0.82293	0.650602
CNDP2	sp|Q9D1A2|CNDP2_MOUSE	Cytosolic non-specific dipeptidase OS=Mus musculus GN=Cndp2 PE=1 SV=1	16	16	4392.36	4269.71	4818	5137.24	4246.09	4569.65	4136.33	4002.17	4465.86	5244.93	4791.46	3126.02	3670.31	2487.33	2951.39	3359.49	4035.41	3279.52	3354.33	3689.83		0.9276	0.982094	0.829894	0.63011	0.771276
CNIH4	sp|Q9CX13|CNIH4_MOUSE	Protein cornichon homolog 4 OS=Mus musculus GN=Cnih4 PE=2 SV=1	1	3	326.975	263.33	173.044	169.433	283.889	226.126	178.442	327.8	153.771	130.93	340.509	153.467	144.099	315.545	397.809	168.085	245.385	256.145	152.854	146.858		0.984092	0.875518	0.912075	1.25994	0.858982
CNN1	sp|Q08091|CNN1_MOUSE	Calponin-1 OS=Mus musculus GN=Cnn1 PE=2 SV=1	8	9	1963.13	2564.68	2819.82	2019.34	2834.04	2952.96	2473.52	1728.14	2941.82	2087.13	2279.62	2659.62	3763.87	1412.39	1275.25	1185.03	1437.02	1569.37	1252.09	2858.8		1.17584	0.961833	1.23884	0.551252	0.759827
CNN2	sp|Q08093|CNN2_MOUSE	Calponin-2 OS=Mus musculus GN=Cnn2 PE=2 SV=1	9	11	1785.63	2338.31	2529.82	2269.89	1745.41	2079.11	2381.34	1092.36	2165.03	2209.95	1894.34	2379.74	3073.07	1324.2	1149.83	2360.73	1482.75	1296.09	1896.39	2514.82		0.927252	0.816906	1.09778	0.722389	0.805729
CNN3	sp|Q9DAW9|CNN3_MOUSE	Calponin-3 OS=Mus musculus GN=Cnn3 PE=2 SV=1	9	10	3003.69	3413.76	3197.01	3171.19	2926.65	3879.61	3300.95	1684.13	2611.17	2453.74	2096.17	2509.03	2960.34	1656.85	1606.33	2104.94	1816.18	1678.42	1817.92	2164.79		1.05402	0.703814	0.788961	0.559807	0.58482
CNNM2	sp|Q3TWN3-2|CNNM2_MOUSE	Isoform 2 of Metal transporter CNNM2 OS=Mus musculus GN=Cnnm2	8	11	882.108	854.869	673.137	696.591	638.698	688.031	514.222	789.737	686.935	802.219	1240.67	1280.05	1073.42	1772.61	1547.53	1367.51	1305.15	1342.21	1128.44	1067.4		0.790098	0.978053	1.54253	2.01184	1.55895
CNNM3	sp|Q32NY4-2|CNNM3_MOUSE	Isoform 2 of Metal transporter CNNM3 OS=Mus musculus GN=Cnnm3	6	6	963.276	979.025	536.634	498.007	856.378	923.395	533.825	887.334	505.941	423.358	1112.25	448.717	428.093	961.433	1014.04	511.554	900.736	903.189	505.891	416.817		1.03623	0.813646	0.890873	1.11391	0.915917
CNO	sp|Q8VED2|CNO_MOUSE	Protein cappuccino OS=Mus musculus GN=Cno PE=1 SV=1	2	2	159.417	181.374	157.845	182.132	174.425	205.779	157.971	147.041	143.546	168.646	192.446	368.923	291.474	206.805	159.246	269.966	166.914	141.798	212.415	268.745		1.05405	0.899441	1.67035	1.24569	1.16026
CNOT10	sp|Q8BH15|CNOTA_MOUSE	CCR4-NOT transcription complex subunit 10 OS=Mus musculus GN=Cnot10 PE=2 SV=1	9	5	1599.23	1658.45	515.763	518.934	1492.51	1418.21	490.133	1817.7	538.323	483.817	1591.89	454.123	379.662	1400.57	1372.64	543.945	1248.3	1390.99	389.083	375.98		1.0564	0.882133	0.753481	1.0304	0.793114
CNOT2	sp|Q8C5L3-2|CNOT2_MOUSE	Isoform 2 of CCR4-NOT transcription complex subunit 2 OS=Mus musculus GN=Cnot2	6	6	735.286	720.792	632.849	677.149	648.721	638.137	579.935	605.442	588.798	624.041	732.741	525.007	572.605	586.546	531.021	589.816	574.231	611.621	480.716	541.878		0.899851	0.876467	0.882286	0.823011	0.798404
CNOT3	sp|Q8K0V4|CNOT3_MOUSE	CCR4-NOT transcription complex subunit 3 OS=Mus musculus GN=Cnot3 PE=1 SV=1	7	5	759.997	754.003	651.283	720.445	749.851	690.77	698.292	674.583	703.112	694.751	800.806	645.373	574.513	611.476	565.318	854.679	627.423	617.571	437.525	508.699		0.988272	0.957561	0.933649	0.93863	0.75933
CNOT6L	sp|Q8VEG6-2|CNO6L_MOUSE	Isoform 2 of CCR4-NOT transcription complex subunit 6-like OS=Mus musculus GN=Cnot6l	1	1	12.2507	14.826	92.6102	75.3519	15.1552	12.1127	73.2337	17.1879	75.9458	72.1063	22.6445	73.5102	69.733	15.9612	13.0429	85.2735	20.998	3.57433	75.7625	62.5389		0.687054	1.12962	1.13405	0.781229	0.835084
CNOT7	sp|Q60809|CNOT7_MOUSE	CCR4-NOT transcription complex subunit 7 OS=Mus musculus GN=Cnot7 PE=1 SV=1	5	4	525.386	506.55	391.089	380.615	668.619	554.773	422.714	744.306	449.889	382.048	639.852	367.946	316.353	540.999	524.721	463.059	497.832	506.956	357.676	391.089		1.21688	1.16523	0.978873	1.13014	0.972229
CNP	sp|P16330-2|CN37_MOUSE	Isoform CNPI of 2',3'-cyclic-nucleotide 3'-phosphodiesterase OS=Mus musculus GN=Cnp	20	8	2558.76	3247.75	1821.88	1895.02	4791.11	2938.21	1991.86	3201.8	3136.42	2070.27	4915.67	1557.42	3008.26	4587.46	4547.93	2384.87	3775.07	3347.83	1737.67	1628.59		1.36102	1.17724	1.32744	1.6129	1.10141
CNPY2	sp|Q9QXT0|CNPY2_MOUSE	Protein canopy homolog 2 OS=Mus musculus GN=Cnpy2 PE=2 SV=1	10	10	1276.07	1025.17	1068.35	1288.93	1734.92	1414.03	1321.67	1485.75	1318.54	1244.37	1042.4	2402.64	1893.42	1254.37	1158	1143.67	1069.59	1037.51	1050.41	1483.05		1.27955	1.15878	1.52794	1.01779	0.996144
CNPY3	sp|Q9DAU1|CNPY3_MOUSE	Protein canopy homolog 3 OS=Mus musculus GN=Cnpy3 PE=1 SV=1	4	6	843.72	794.81	466.734	733.851	1401.42	979.481	764.196	954.634	662.099	640.118	983.577	707.16	662.697	686.313	684.379	475.871	624.907	623.191	356.127	449.342		1.47703	1.05988	1.10524	0.867201	0.723312
CNPY4	sp|Q8BQ47|CNPY4_MOUSE	Protein canopy homolog 4 OS=Mus musculus GN=Cnpy4 PE=1 SV=1	2	4	739.455	598.198	836.703	767.375	1250.5	827.376	900.977	757.981	901.727	874.064	948.613	1257.11	1164.48	609.274	482.375	835.302	520.997	625.831	643.305	769.17		1.35016	1.14843	1.52754	0.873386	0.869999
CNRIP1	sp|Q5M8N0|CNRP1_MOUSE	CB1 cannabinoid receptor-interacting protein 1 OS=Mus musculus GN=Cnrip1 PE=1 SV=1	2	2	906.894	839.365	542.433	681.48	1190	1138.85	652.67	814.486	677.957	557.976	646.455	551.623	842.186	653.321	721.832	679.336	1216.69	1028.39	885.752	1035.03		1.33843	0.920449	0.91589	0.922276	1.40257
CNST	sp|Q8CBC4|CNST_MOUSE	Consortin OS=Mus musculus GN=Cnst PE=1 SV=1	3	5	105.199	88.3627	130.048	136.385	124.23	124.598	166.698	197.721	173.738	174.969	147.812	281.18	210.303	252.304	181.239	249.45	226.018	257.736	326.825	339.729		1.20444	1.58387	1.85305	1.97971	2.5007
CNTFR	sp|O88507|CNTFR_MOUSE	Ciliary neurotrophic factor receptor subunit alpha OS=Mus musculus GN=Cntfr PE=1 SV=2	2	1	279.751	305.465	31.9135	12.1392	216.399	169.35	20.417	94.0514	10.3423	10.4725	359.009	44.7091	36.4076	284.153	352.385	38.326	96.0583	100.847	3.84943	7.08697		0.860609	0.243386	0.932566	1.42994	0.330291
COASY	sp|Q9DBL7|COASY_MOUSE	Bifunctional coenzyme A synthase OS=Mus musculus GN=Coasy PE=1 SV=2	22	22	3103.24	2691.23	3362.44	3928.9	5656.65	3281.59	5517.45	5944.04	5585.4	4151.94	4502.83	5220.96	5391.15	6094.24	5551.76	6793.67	6385.35	7588.64	8921.78	7650.3		1.47291	1.5978	1.54008	1.87885	2.33429
COBLL1	sp|Q3UMF0-2|COBL1_MOUSE	Isoform 2 of Cordon-bleu protein-like 1 OS=Mus musculus GN=Cobll1	27	23	6791.34	7230.57	4987.87	4513.05	7225.58	8076.4	4555.73	4974.05	3941.82	4051.44	4391.75	3143.3	3238.47	3796.04	3975.18	2561.77	4263.71	4288.43	2587.7	3071.01		1.12558	0.73502	0.61067	0.5857	0.60413
COBRA1	sp|Q8C4Y3|NELFB_MOUSE	Negative elongation factor B OS=Mus musculus GN=Cobra1 PE=2 SV=2	4	3	688.82	588.229	702.648	672.757	529.892	802.681	641.704	1003.2	757.679	610.349	644.829	637.25	621.756	908.206	578.761	756.901	523.376	1117.74	602.005	569.936		0.992428	1.19197	0.957019	1.12795	1.06055
COG1	sp|Q9Z160|COG1_MOUSE	Conserved oligomeric Golgi complex subunit 1 OS=Mus musculus GN=Cog1 PE=2 SV=3	8	7	1735.71	1562.79	1681.59	1511.13	1432.03	1183.36	1383.44	1531.4	1497.16	1355.42	2434.65	1791.51	1591.44	2087.6	1956.62	2681.58	1710.17	1602.86	1794.52	1660.51		0.821382	0.900494	1.19497	1.38152	1.04265
COG2	sp|Q921L5|COG2_MOUSE	Conserved oligomeric Golgi complex subunit 2 OS=Mus musculus GN=Cog2 PE=2 SV=2	7	8	1196.93	1156.33	1125.53	941.142	1052.91	935.872	899.655	1149.07	921.316	926.533	1695.08	1120.19	1119.31	1558.61	1492.59	1404.27	1298.86	1304.87	1071.26	1063.55		0.871337	0.904062	1.18692	1.34405	1.07208
COG3	sp|Q8CI04|COG3_MOUSE	Conserved oligomeric Golgi complex subunit 3 OS=Mus musculus GN=Cog3 PE=1 SV=3	7	6	732.687	683.293	943.404	843.668	504.665	514.559	792.436	575.886	789.586	775.747	963.167	961.179	886.378	829.915	755.37	1249.89	653.865	614.168	955.143	843.279		0.754139	0.891324	1.17002	1.1802	0.957354
COG4	sp|Q8R1U1|COG4_MOUSE	Conserved oligomeric Golgi complex subunit 4 OS=Mus musculus GN=Cog4 PE=2 SV=1	12	8	1418.8	1398.1	1061.14	965.426	1297.11	1111.61	964.11	1341.71	1057.55	838.994	2214.47	1200.41	1083.41	1938.59	1763.69	1596.42	1585.47	1581.39	1138.82	1114.63		0.928486	0.89144	1.23831	1.45865	1.1191
COG5	sp|Q8C0L8|COG5_MOUSE	Conserved oligomeric Golgi complex subunit 5 OS=Mus musculus GN=Cog5 PE=2 SV=3	5	4	499.251	493.505	445.999	416.329	472.706	338.224	444.88	508.007	466.875	379.52	758.752	463.061	408.816	627.402	635.511	610.126	520.747	546.403	483.306	457.012		0.902608	0.973471	1.17201	1.34624	1.08214
COG6	sp|Q8R3I3|COG6_MOUSE	Conserved oligomeric Golgi complex subunit 6 OS=Mus musculus GN=Cog6 PE=2 SV=2	3	3	985.051	966.125	489.813	424.953	901.813	682.33	416.554	916.251	427.933	374.427	1453.53	550.177	464.003	1256.61	1224.14	681.341	995.985	991.978	466.262	445.125		0.930792	0.799556	1.14806	1.47111	1.01166
COG7	sp|Q3UM29|COG7_MOUSE	Conserved oligomeric Golgi complex subunit 7 OS=Mus musculus GN=Cog7 PE=2 SV=1	9	6	991.041	956.017	920.495	879.346	919.968	775.538	865.528	1396.49	892.631	787.207	1436.39	1041.18	1007.86	1423.22	1328.61	1458.07	1210.58	1387.22	1062.65	965.103		0.911344	1.09471	1.24029	1.49809	1.2345
COG8	sp|Q9JJA2|COG8_MOUSE	Conserved oligomeric Golgi complex subunit 8 OS=Mus musculus GN=Cog8 PE=2 SV=3	4	4	542.041	637.166	387.719	356.523	436.735	390.576	328.228	473.662	319.091	309.283	862.289	464.435	353.36	684.216	617.057	570.964	556.275	539.351	364.447	346.869		0.801018	0.76393	1.16463	1.29783	0.939428
COL12A1	sp|Q60847-2|COCA1_MOUSE	Isoform 2 of Collagen alpha-1(XII) chain OS=Mus musculus GN=Col12a1	14	17	1708.92	2330.33	3088	3121.37	1910.6	1930.39	3273.92	2237.81	3862.59	3104.29	5030.97	2136.75	2211.1	1418.08	1828.23	2667.35	1903.6	1324.34	1920.65	1869.09		0.925641	1.19752	1.22017	0.769359	0.684743
COL14A1	sp|Q80X19-2|COEA1_MOUSE	Isoform 2 of Collagen alpha-1(XIV) chain OS=Mus musculus GN=Col14a1	24	28	5539.48	7203.41	5617.7	9296.29	6726.89	5218.26	5384.48	5278.7	5864.28	4220.22	11420.5	3114.83	4067.02	4958.75	4227.23	8264.16	3823.2	2279.65	2855.18	2744.65		0.835459	0.740657	0.896818	0.841268	0.423138
COL15A1	sp|O35206|COFA1_MOUSE	Collagen alpha-1(XV) chain OS=Mus musculus GN=Col15a1 PE=1 SV=2	22	26	2739.13	3052.8	6081.16	6655.94	2567.75	2213.05	5127.64	2491.98	5163.14	5290.1	6229.07	6654.42	6448.97	3600.47	3377.63	9315.25	2905.58	2095.65	4987.41	5246.35		0.713003	0.931527	1.39115	1.17246	0.822223
COL18A1	sp|P39061-1|COIA1_MOUSE	Isoform 2 of Collagen alpha-1(XVIII) chain OS=Mus musculus GN=Col18a1	15	10	3587.97	3804.17	1873.91	1692.32	2840.46	3190.67	1310.87	2419.42	1357.55	1583.18	7371.18	1769.04	2057.42	3963.84	3714.06	3281.54	3612.38	2793.59	1799.56	2041.05		0.893319	0.652183	1.36245	1.33346	0.935045
COL1A1	sp|P11087|CO1A1_MOUSE	Collagen alpha-1(I) chain OS=Mus musculus GN=Col1a1 PE=1 SV=4	24	29	4847.7	6391.55	9402.56	6887.06	6347.55	5424.74	4826.1	4504.96	5021.01	6290.5	10050	6856.85	5703.3	4295.16	6055.42	7886.36	3324.9	2833.2	6025.37	5535.01		0.803927	0.766055	1.0951	0.883288	0.643633
COL1A2	sp|Q01149|CO1A2_MOUSE	Collagen alpha-2(I) chain OS=Mus musculus GN=Col1a2 PE=2 SV=2	25	23	4352.36	6030.85	6502.95	4902.86	5980.45	5358.82	3484.77	4168.74	3556.75	4583.9	7910.03	4898.67	3609.04	3806.08	5281.02	5231.44	2919.04	2408.59	4176.14	4039.43		0.907126	0.753247	1.00465	0.876193	0.621561
COL24A1	sp|Q30D77|COOA1_MOUSE	Collagen alpha-1(XXIV) chain OS=Mus musculus GN=Col24a1 PE=2 SV=2	3	3	853	1207.78	2876.2	1910.07	1172.24	876.742	1616.14	900.501	1568.38	1922.36	1652.61	2041.02	1475.81	753.678	1162.61	2027.81	507.106	399.556	1962.87	1675.5		0.713712	0.855111	1.00665	0.768038	0.663794
COL3A1	sp|P08121|CO3A1_MOUSE	Collagen alpha-1(III) chain OS=Mus musculus GN=Col3a1 PE=2 SV=4	10	10	2039.81	2594.18	4119.81	3252	2973.94	2430.46	2650.95	2432.85	3143.56	2981.28	4944.29	2562.86	2753.14	1880.4	2766.54	3973.03	1168.09	1029.12	3073.16	2655.52		0.894606	0.950395	1.13948	0.957312	0.660172
COL4A1	sp|P02463|CO4A1_MOUSE	Collagen alpha-1(IV) chain OS=Mus musculus GN=Col4a1 PE=2 SV=4	9	9	1194.63	1553.52	2545.62	1484.29	1484.02	1039.36	1778.73	1240.21	1462.16	1534.57	2457.61	1679.04	1264.6	800.138	1480.63	2511.71	888.625	628.24	2116.06	1326.06		0.846283	0.833462	1.0625	0.942744	0.731623
COL4A2	sp|P08122|CO4A2_MOUSE	Collagen alpha-2(IV) chain OS=Mus musculus GN=Col4a2 PE=2 SV=4	15	18	2201.57	2415.19	4755.86	3273.98	1965.49	1851.98	3189	2198	3133.91	3562.93	5020.88	3994.57	3209.93	2338.53	3078.95	5658.11	1955.97	1517.16	4746.38	3304.85		0.738693	0.937785	1.28892	1.1677	0.911262
COL4A3BP	sp|Q9EQG9-2|C43BP_MOUSE	Isoform 2 of Collagen type IV alpha-3-binding protein OS=Mus musculus GN=Col4a3bp	11	12	1718.66	1787.97	1229.35	1135.53	1594.9	1686.58	783.997	1448.25	1063.42	1361.71	1866.76	1431.78	1555.16	1748.19	1846.67	1364.86	1683.81	1712.59	1147.38	1255.85		0.923212	0.879587	1.1022	1.12628	0.987758
COL5A1	sp|O88207|CO5A1_MOUSE	Collagen alpha-1(V) chain OS=Mus musculus GN=Col5a1 PE=2 SV=2	6	6	912.613	1135.44	1134.35	1244.87	1052.4	902.886	607.854	715.659	653.481	866.837	1692.33	974.494	782.871	641.177	960.258	966.265	526.755	447.33	706.935	801.828		0.771923	0.673394	1.03892	0.773297	0.560807
COL5A2	sp|Q3U962|CO5A2_MOUSE	Collagen alpha-2(V) chain OS=Mus musculus GN=Col5a2 PE=1 SV=1	7	8	984.88	1197.38	1715.14	1784.67	1078.42	983.317	1005.76	737.242	1023.25	1450.68	1602.52	1356.41	1190.89	571.186	957.464	1276.11	605.712	438.758	1054.45	1112.67		0.719807	0.753521	0.973779	0.658154	0.565214
COL5A3	tr|Q9JLI2|Q9JLI2_MOUSE	Collagen type V alpha 3 chain OS=Mus musculus GN=Col5a3 PE=2 SV=1	6	5	899.967	1005.72	541.55	644.139	1134.42	1049.74	427.642	781.924	361.24	498.628	1137.67	389.096	400.489	478.608	716.037	384.571	571.029	423.24	306.08	391.447		1.12649	0.708118	0.83124	0.681128	0.547264
COL6A1	sp|Q04857|CO6A1_MOUSE	Collagen alpha-1(VI) chain OS=Mus musculus GN=Col6a1 PE=2 SV=1	45	41	8904.65	12753.1	11591.3	10884.6	7582.07	9737.5	3934.35	4826.45	3849.68	7792.75	20375.5	8515.9	7061.84	8696.85	9521.08	10838.3	15854.4	9915.97	9263.23	10357.2		0.642108	0.497546	1.08619	0.877826	1.02849
COL6A2	sp|Q02788|CO6A2_MOUSE	Collagen alpha-2(VI) chain OS=Mus musculus GN=Col6a2 PE=2 SV=3	36	32	6552.11	9468.61	8061.94	8131.62	5631.41	7379.81	2961.23	3589.84	2999.55	5829.32	14834.9	6921.6	5099.03	6616.54	6978.81	7735.37	11921.4	7461.19	6874.24	7715.28		0.661092	0.514004	1.11154	0.882868	1.05457
COL6A3	tr|E9Q8G0|E9Q8G0_MOUSE	Uncharacterized protein OS=Mus musculus GN=Col6a3 PE=4 SV=1	5	5	272.283	314.929	732.981	637.857	270.079	231.057	366.588	185.481	354.042	382.567	2661.83	450.793	390.668	579.407	308.7	2091.57	829.746	368.478	829.268	1092.41		0.590876	0.627897	2.38557	2.02901	1.59337
COL6A3	tr|E9PWQ3|E9PWQ3_MOUSE	Uncharacterized protein OS=Mus musculus GN=Col6a3 PE=4 SV=1	158	147	27636	39038.2	52600.6	46334	27284.9	26402.4	22749.2	23416.2	24137.1	34590.1	94142.1	39999.3	29717	39010.2	43786.2	67943.5	48239.7	34179.3	52989.4	49400.5		0.615398	0.661345	1.31924	1.21362	1.11594
COL6A6	sp|Q8C6K9|CO6A6_MOUSE	Collagen alpha-6(VI) chain OS=Mus musculus GN=Col6a6 PE=1 SV=2	11	8	1482.57	1872.57	1291	1117.69	1433.35	1156.08	643.631	973.973	510.767	905.161	1543.73	818.574	593.158	1205.05	1487.01	875.182	708.717	677.322	395.425	456.832		0.747897	0.552851	0.68368	0.825202	0.388335
COMMD1	sp|Q8K4M5|COMD1_MOUSE	COMM domain-containing protein 1 OS=Mus musculus GN=Commd1 PE=2 SV=2	2	3	100.123	107.924	222.346	233.302	103.627	93.9719	214.695	84.746	245.82	229.262	115.069	282.376	311.117	111.495	88.755	277.298	137.744	115.425	237.542	318.919		0.82828	1.12467	1.42347	0.959372	1.21988
COMMD10	sp|Q8JZY2|COMDA_MOUSE	COMM domain-containing protein 10 OS=Mus musculus GN=Commd10 PE=2 SV=1	4	5	525.624	542.593	884.352	1054.55	597.748	555.623	975.627	570.306	993.721	893.414	574.075	788.989	823.279	432.039	453.058	905.629	462.941	473.03	753.542	867.167		0.943981	1.08961	0.969407	0.793994	0.850209
COMMD2	sp|Q8BXC6|COMD2_MOUSE	COMM domain-containing protein 2 OS=Mus musculus GN=Commd2 PE=1 SV=1	4	1	332.444	332.794	75.8362	83.6355	482.489	418.672	101.668	611.505	97.4903	78.2346	477.08	94.7338	76.8998	436.357	423.798	81.1754	421.726	464.277	69.7059	70.8657		1.62131	1.27274	1.0488	1.52188	1.24477
COMMD5	sp|Q8R395|COMD5_MOUSE	COMM domain-containing protein 5 OS=Mus musculus GN=Commd5 PE=2 SV=1	4	3	948.454	994.676	381.839	456.137	1069.11	1022.28	360.689	1047.65	413.951	424.669	1073.95	396.023	420.955	828.336	869.488	428.192	870.809	922.573	394.125	452.452		1.17559	0.904328	0.906559	1.01927	0.949248
COMMD7	sp|Q8BG94|COMD7_MOUSE	COMM domain-containing protein 7 OS=Mus musculus GN=Commd7 PE=2 SV=1	1	4	57.6006	76.6525	710.297	828.273	94.0633	79.5006	1016.75	102.965	1027.3	811.954	104.259	955.217	845.054	64.5364	73.8564	947.096	63.8451	85.0244	844.099	835.206		0.948747	1.54806	1.51802	0.865195	1.09287
COMMD9	sp|Q8K2Q0|COMD9_MOUSE	COMM domain-containing protein 9 OS=Mus musculus GN=Commd9 PE=2 SV=3	4	3	497.335	532.362	190.145	233.24	993.369	921.293	319.651	974.86	260.063	241.561	576.466	374.515	266.42	560.122	486.863	228.904	573.711	657.519	230.227	299.019		2.05018	1.35481	1.11708	1.17074	1.21155
COMT	sp|O88587-2|COMT_MOUSE	Isoform Soluble of Catechol O-methyltransferase OS=Mus musculus GN=Comt	18	17	3689.6	3823.71	3673.52	4230.32	3602.54	3638.6	3590.26	6638.1	4750.39	5507.87	4238.48	4526.59	4895.92	5832.26	5899.22	4558.49	10960.6	9697.45	8976.11	8628.36		0.93674	1.46126	1.18145	1.40882	2.48181
COMTD1	sp|Q8BIG7|CMTD1_MOUSE	Catechol O-methyltransferase domain-containing protein 1 OS=Mus musculus GN=Comtd1 PE=2 SV=1	8	12	1267.71	1319.51	1281.34	1195.73	1166.94	1011.39	1610.39	1121.81	1522.63	1077.56	2621.07	1603.32	1815.49	2763.49	1932.16	3269.77	3210.43	3494.2	4501.12	3783.49		0.997501	0.979934	1.59019	2.09715	2.95979
COPA	sp|Q8CIE6|COPA_MOUSE	Coatomer subunit alpha OS=Mus musculus GN=Copa PE=1 SV=2	62	52	17986	17482.8	18947.1	16104	14956	12762.5	15759.5	18769.2	17251	16433.6	25637.6	19020.8	16761.6	21196.6	21349.6	23055.1	17346.8	17039	18307.4	15628.3		0.822048	0.991754	1.16128	1.24034	0.968825
COPB1	sp|Q9JIF7|COPB_MOUSE	Coatomer subunit beta OS=Mus musculus GN=Copb1 PE=1 SV=1	50	34	13094.6	12125.5	7956.57	6929.93	10257.9	9944.16	7055.62	11838.2	7643.74	7162.2	15580.7	7833.37	7272.99	12424.5	13513.8	9662.4	10547.8	10331.3	7577.62	6414.07		0.906173	0.885777	1.02018	1.18353	0.869451
COPB2	sp|O55029|COPB2_MOUSE	Coatomer subunit beta' OS=Mus musculus GN=Copb2 PE=2 SV=2	50	40	10065.8	9605.11	8850.17	8359.94	8577.59	7038.27	7900.28	10927.7	8878.54	7936.78	14243.4	9376.5	8295.1	11797.2	12089.7	11777.4	9731.41	9562.28	8844.95	7581.38		0.850163	1.00297	1.1538	1.28935	0.968521
COPE	sp|O89079|COPE_MOUSE	Coatomer subunit epsilon OS=Mus musculus GN=Cope PE=2 SV=3	4	5	495.544	412.202	360.459	333.521	706.502	552.137	483.819	626.999	388.266	400.452	505.522	691.938	484.501	504.278	431.727	507.666	429.353	432.743	425.745	468.013		1.45048	1.17849	1.40012	1.20176	1.09623
COPG	sp|Q9QZE5|COPG_MOUSE	Coatomer subunit gamma OS=Mus musculus GN=Copg PE=2 SV=1	28	24	4971.49	5162.57	4141.61	3590.65	4167.67	3508.51	3394.04	4991.75	3731.25	3588.57	7154.77	4235.07	3968.52	5672.81	5835.9	5161.93	4763.73	5022.77	3916.86	3679.46		0.826152	0.918792	1.14617	1.2441	0.972938
COPG2	sp|Q9QXK3-4|COPG2_MOUSE	Isoform 4 of Coatomer subunit gamma-2 OS=Mus musculus GN=Copg2	20	20	3641.24	3535.38	3875.33	3951.18	3698.58	2920.87	4054.53	4239.7	4345.05	3808.79	4797.07	4379.83	3760.88	4626.42	4383.31	6908.97	3730.86	3905.18	4220.43	3700.86		0.948601	1.10142	1.14979	1.4147	1.03694
COPS2	sp|P61202-2|CSN2_MOUSE	Isoform 2 of COP9 signalosome complex subunit 2 OS=Mus musculus GN=Cops2	11	13	2208.8	2166.86	3591.9	3478.65	2093.64	1685.86	3374.43	3244.67	4243.51	3964.66	2518.87	3598.66	3221.3	2475.4	2826.04	3948.2	2124.62	2101.12	3620.96	3007.25		0.833339	1.33411	1.08785	1.07746	0.948257
COPS3	sp|O88543|CSN3_MOUSE	COP9 signalosome complex subunit 3 OS=Mus musculus GN=Cops3 PE=1 SV=3	19	16	3757.57	3851.32	3943.81	3637.91	2926.57	2894.95	3018.74	3769.76	3704.72	3878.16	3884.92	3503.35	3639.69	3838.84	4306.14	3894.56	2950.51	3085.75	3141.5	2812.82		0.775941	0.996462	0.967963	1.05675	0.789341
COPS4	sp|O88544|CSN4_MOUSE	COP9 signalosome complex subunit 4 OS=Mus musculus GN=Cops4 PE=1 SV=1	26	25	4610.24	4187.08	4809.97	5586.94	4392.28	5010.55	4807.77	5124.08	5567.99	6383.04	3783.59	5754.33	5444.37	3505.19	3865.29	4466.11	3882.39	3825.48	4584.94	4547.14		0.987144	1.18613	1.04075	0.822232	0.877345
COPS5	sp|O35864|CSN5_MOUSE	COP9 signalosome complex subunit 5 OS=Mus musculus GN=Cops5 PE=1 SV=3	11	12	2466.66	2672.72	2613.98	2842.76	2466.75	2330.37	2364.92	3186.15	2877	3192.5	2533.89	2534.96	2428.61	2459.85	2635.29	2360.69	2180.28	2187.18	2239.25	1996.23		0.901216	1.16466	0.943422	0.938183	0.811895
COPS6	sp|O88545|CSN6_MOUSE	COP9 signalosome complex subunit 6 OS=Mus musculus GN=Cops6 PE=1 SV=1	12	8	2095.54	2185.41	1444.86	1634.36	2130.21	1949.79	1388.26	2744.13	1715.18	1845.05	2131.79	1450.6	1421.72	2244.51	2480.87	1510.47	1865.4	2013.35	1371.12	1132.36		0.990606	1.14207	0.906521	1.12966	0.867131
COPS7A	sp|Q9CZ04-2|CSN7A_MOUSE	Isoform 2 of COP9 signalosome complex subunit 7a OS=Mus musculus GN=Cops7a	6	11	1353.37	1404.26	2523.14	2423.62	1293.29	1196.02	2357.61	1593.09	2413.99	2620.86	1282.68	2405.52	2699.68	1246.49	1331.89	2323.4	1187.25	1206.92	2212.69	2480.83		0.838815	1.14704	1.10549	0.848309	0.919955
COPS7B	sp|Q8BV13|CSN7B_MOUSE	COP9 signalosome complex subunit 7b OS=Mus musculus GN=Cops7b PE=1 SV=1	5	1	796.29	828.649	324.191	344.341	834.41	875.162	295.451	820.142	329.411	350.727	804.634	296.883	261.024	586.328	638.768	279.088	546.634	532.835	223.832	211.964		1.16564	0.872204	0.792127	0.874473	0.660686
COPS8	sp|Q8VBV7|CSN8_MOUSE	COP9 signalosome complex subunit 8 OS=Mus musculus GN=Cops8 PE=1 SV=1	6	6	764.957	817.569	1226.3	1365.22	861.834	925.201	1261	810.178	1303.5	1489.98	669.083	1434.78	1531.21	632.105	657.928	1063.76	711.524	732.271	1072.53	1254.96		0.973647	1.15113	1.16117	0.751882	0.903508
COPZ1	sp|P61924|COPZ1_MOUSE	Coatomer subunit zeta-1 OS=Mus musculus GN=Copz1 PE=2 SV=1	1	3	239.163	223.158	366.86	427.228	385.774	273.472	547.219	369.178	553.611	428.506	325.237	878.339	489.37	271.737	254.215	585.357	262.764	281.348	544.91	558.656		1.28033	1.43403	1.7966	1.17935	1.31142
COPZ2	sp|Q9JHH9|COPZ2_MOUSE	Coatomer subunit zeta-2 OS=Mus musculus GN=Copz2 PE=2 SV=1	4	5	393.721	409.209	274.897	272.982	467.793	408.686	322.671	565.696	332.787	306.65	679.085	436.186	371.607	533.859	496.007	470.28	540.34	565.566	377.69	370.967		1.18364	1.18954	1.46764	1.48074	1.37293
COQ10A	tr|E9Q3H6|E9Q3H6_MOUSE	Uncharacterized protein OS=Mus musculus GN=Coq10a PE=4 SV=1	14	9	2383.14	2072.27	2608.03	2119.18	3248.74	2357.57	4397.36	2168.77	3146.89	1945.23	949.06	1008.34	880.357	1001.21	796.451	1065.47	773.895	1032.06	1170.54	1091.37		1.45255	1.05429	0.412048	0.415733	0.442996
COQ10B	sp|Q3THF9|CQ10B_MOUSE	Coenzyme Q-binding protein COQ10 homolog B, mitochondrial OS=Mus musculus GN=Coq10b PE=2 SV=1	9	9	1338.03	1237.73	1345.83	1754.6	1873.02	1199.26	2378.34	1593.39	1877.69	1421.78	1354.81	1496.96	937.353	1357.9	1017.8	1662.76	861.258	1273.43	1990.48	1209.44		1.28035	1.14933	0.890064	0.948632	0.939823
COQ3	sp|Q8BMS4|COQ3_MOUSE	Hexaprenyldihydroxybenzoate methyltransferase, mitochondrial OS=Mus musculus GN=Coq3 PE=2 SV=1	13	11	3185.74	2715.29	2751.22	4374.3	6080.9	4079.07	7452.46	5296.28	5798.65	3767.45	1821.58	3132.88	2799.68	1912.41	1842.47	2297.77	2734.52	3289.67	3770.87	3633.66		1.80272	1.52124	0.793675	0.619519	1.03087
COQ4	sp|Q8BGB8|COQ4_MOUSE	Ubiquinone biosynthesis protein COQ4 homolog, mitochondrial OS=Mus musculus GN=Coq4 PE=2 SV=1	11	8	1821.33	1788.95	2119.89	1998.36	3791.04	2215.17	3795.74	3138.1	2395.84	1509.97	1907.64	1753.42	1675.81	2138.95	1808.8	2205.05	2179.43	2386.57	2341.54	2278.25		1.69104	1.21522	0.920721	1.06149	1.18856
COQ5	sp|Q9CXI0|COQ5_MOUSE	2-methoxy-6-polyprenyl-1,4-benzoquinol methylase, mitochondrial OS=Mus musculus GN=Coq5 PE=2 SV=2	24	20	3843.98	3520.33	2565.85	4480.34	7045.69	4846.98	6717.71	5004.74	5561.99	2923.85	2343.41	1936.91	2028.71	2747.47	1973.09	2122.32	3225.57	3747.7	3177.39	3108.44		1.72193	1.24822	0.583744	0.633138	0.9201
COQ6	sp|Q8R1S0|COQ6_MOUSE	Ubiquinone biosynthesis monooxygenase COQ6 OS=Mus musculus GN=Coq6 PE=2 SV=2	27	27	8794.32	8422.94	7440.35	10071	16287.4	9700.58	16452.1	12570.2	14195.4	8407.92	5479.18	5931.48	6125.75	5589.27	5186.14	5257.35	6589.54	7311.44	7990.77	7664.79		1.6294	1.35042	0.673274	0.615545	0.851072
COQ7	sp|P97478|COQ7_MOUSE	Ubiquinone biosynthesis protein COQ7 homolog OS=Mus musculus GN=Coq7 PE=2 SV=3	21	14	4482.84	4198.63	3342.76	4914.62	7652.32	5565.31	6726.8	4962.61	4781.83	3270.99	2131.6	2027.79	2349.02	1913.41	1748.42	2129.89	2357.78	2807.39	2816.23	3073.39		1.56992	1.0245	0.512306	0.455893	0.652629
COQ9	sp|Q8K1Z0|COQ9_MOUSE	Ubiquinone biosynthesis protein COQ9, mitochondrial OS=Mus musculus GN=Coq9 PE=1 SV=1	36	30	9139.27	7548.19	7194.75	11350.1	22728.3	16433	19574.2	12460.2	12597.2	8746.5	3959.25	8097.06	7287.18	4695.07	4888.52	5207.86	4843.85	5410.31	6619.05	6608.32		2.22279	1.27927	0.732036	0.559768	0.666477
CORO1A	sp|O89053|COR1A_MOUSE	Coronin-1A OS=Mus musculus GN=Coro1a PE=1 SV=5	21	19	6642.66	6093.12	6515.48	7080.41	5528.78	6157.82	5760.17	4164.3	5206.24	6057.78	17199.3	3827.26	5144.19	3960.72	3846.27	7074.47	4678.82	3424.81	3024.9	3822.52		0.883437	0.78123	1.32518	0.75354	0.567797
CORO1B	sp|Q9WUM3|COR1B_MOUSE	Coronin-1B OS=Mus musculus GN=Coro1b PE=1 SV=1	26	24	6595.45	6421.1	7004.3	7865.07	5928.96	6976.86	5838.85	5479.72	6268.43	7397.12	6958.29	8792.39	7903.6	6433.74	5744.12	7885.43	7955.33	7168.75	7332.51	8500.26		0.896255	0.915409	1.131	0.959304	1.11012
CORO1C	sp|Q9WUM4|COR1C_MOUSE	Coronin-1C OS=Mus musculus GN=Coro1c PE=1 SV=2	20	17	5070.22	5287.25	5886.88	5785.28	4921.72	5358.9	5182.64	3963.99	5802.38	5424.85	6641.44	4561.62	5261.14	3803.13	3778.46	5592.72	5113.2	4033.75	4802.71	5185.08		0.935907	0.919442	0.996488	0.797369	0.868591
CORO2B	sp|Q8BH44|COR2B_MOUSE	Coronin-2B OS=Mus musculus GN=Coro2b PE=2 SV=2	9	6	1734.74	1807.79	1204.92	1155.18	1430.28	1471.06	847.988	1679.96	1001.86	1198.36	2020.02	1218.34	1045.28	1839.81	2010.65	1129.47	1698.78	1772.27	1093.21	985.186		0.846928	0.876487	0.967623	1.12491	0.940165
CORO7	sp|Q9D2V7|CORO7_MOUSE	Coronin-7 OS=Mus musculus GN=Coro7 PE=2 SV=2	23	26	4198.66	3886.94	5197.55	6019.49	3742.41	4427.04	4493.03	4032.92	5541.37	6107.09	3795.37	5512.91	5423.91	3093.05	3466.85	3950.09	3816.03	3542.85	4153.11	4654.7		0.874663	1.08319	1.01763	0.725979	0.837537
COTL1	sp|Q9CQI6|COTL1_MOUSE	Coactosin-like protein OS=Mus musculus GN=Cotl1 PE=1 SV=3	11	12	1926.5	1946.79	2412.55	2500.7	1805.11	1629.08	1970.61	1442.77	1790.09	2144.04	4812.49	1669.64	2214.72	1629.88	1388.77	3328.96	1844.1	1409.13	1862.96	2170.9		0.820165	0.815931	1.31972	0.963233	0.829348
COX10	sp|Q8CFY5|COX10_MOUSE	Protoheme IX farnesyltransferase, mitochondrial OS=Mus musculus GN=Cox10 PE=2 SV=1	4	4	1009.16	1057	388.251	484.632	981.356	873.005	609.938	1488.47	645.045	505.226	1213.8	558.022	526.661	1352.15	1509.01	662.846	1218.09	1343.08	580.512	532.298		1.11796	1.1971	1.04273	1.59871	1.25006
COX11	sp|Q6P8I6|COX11_MOUSE	Cytochrome c oxidase assembly protein COX11, mitochondrial OS=Mus musculus GN=Cox11 PE=2 SV=1	2	1	161.246	162.569	30.1386	39.6536	145.064	148.489	25.1824	177.756	35.8417	41.483	231.049	57.6236	56.2036	276.847	249.869	53.6212	257.63	239.096	43.3142	55.9551		1.07971	0.864078	1.16826	1.96587	1.51419
COX15	sp|Q8BJ03-2|COX15_MOUSE	Isoform 2 of Cytochrome c oxidase assembly protein COX15 homolog OS=Mus musculus GN=Cox15	8	7	1741.27	1692.73	1304.17	1575.7	2181.04	1588.36	1779.09	2488.51	1556.2	1214.09	3214.02	2427.27	2225.86	4705.42	3706.36	2943.89	5502.33	5699.11	4377.53	3510.97		1.1717	1.11053	1.66135	2.39804	3.02349
COX16	sp|Q9CR63-2|COX16_MOUSE	Isoform 2 of Cytochrome c oxidase assembly protein COX16 homolog, mitochondrial OS=Mus musculus GN=Cox16	5	4	1127.87	1056.98	954.309	928.122	904.376	880.141	895.95	952.26	1032.35	1134.32	1296.21	1833.71	2230.82	1969.13	1808.31	1926.22	1691.29	1733.17	2137.59	2120.07		0.87871	1.02245	1.75736	1.86977	1.88876
COX16	tr|E9PVN6|E9PVN6_MOUSE	Uncharacterized protein OS=Mus musculus GN=Cox16 PE=4 SV=1	4	3	579.812	701.338	300.466	327.957	520.837	428.209	319.962	629.786	363.366	352.546	684.893	497.544	531.475	924.139	1026.52	486.589	886.732	890.133	540.5	527.101		0.886068	0.939615	1.19672	1.70177	1.48958
COX17	sp|P56394|COX17_MOUSE	Cytochrome c oxidase copper chaperone OS=Mus musculus GN=Cox17 PE=2 SV=2	3	4	335.488	330.742	408.368	952.241	483.474	354.642	475.4	420.759	420.261	419.512	475.279	1397.43	716.955	674.01	574.501	607.36	646.032	786.477	855.444	906.743		0.864082	0.829227	1.70358	1.22086	1.5762
COX18	sp|Q8VC74|COX18_MOUSE	Mitochondrial inner membrane protein COX18 OS=Mus musculus GN=Cox18 PE=2 SV=4	4	4	473.415	470.276	536.948	625.91	543.411	492.613	713.906	680.744	810.862	661.379	418.832	640.806	555.2	559.83	625.614	457.284	524.58	719.071	846.584	594.21		1.10761	1.36272	1.02211	1.03976	1.27433
COX19	sp|Q8K0C8|COX19_MOUSE	Cytochrome c oxidase assembly protein COX19 OS=Mus musculus GN=Cox19 PE=2 SV=1	4	6	75.0722	83.9411	650.317	784.482	264.475	275.752	1280.88	299.528	407.19	1351.41	200.857	2384.55	1545.63	244.579	235.69	1316.31	377.865	509.995	2215.95	2990.21		1.52348	1.72177	3.4559	1.50296	3.82355
COX4I1	sp|P19783|COX41_MOUSE	Cytochrome c oxidase subunit 4 isoform 1, mitochondrial OS=Mus musculus GN=Cox4i1 PE=1 SV=2	53	51	12529	11481	12131.8	10301.7	18135.2	13278.5	19881	15593.5	12857.7	10279.5	6616.27	12908.2	11508.1	7223.68	9369.33	8900.29	7726.8	7621.69	9539.98	9587.6		1.47261	1.11191	0.890905	0.73188	0.742322
COX4NB	sp|O70378|CX4NB_MOUSE	Neighbor of COX4 OS=Mus musculus GN=Cox4nb PE=1 SV=1	10	13	2706.74	2617.6	3173.75	3912.82	2326.76	2587.91	2946.19	2202.18	3240.63	3762.37	2278.01	5357.66	5204.45	2623.52	2630.47	3414.95	2730.11	2645.24	3605.4	4604.82		0.844511	0.988934	1.37944	0.931325	1.09465
COX5A	sp|P12787|COX5A_MOUSE	Cytochrome c oxidase subunit 5A, mitochondrial OS=Mus musculus GN=Cox5a PE=1 SV=2	14	15	3209.11	2994.7	3148.01	3210.02	5379.27	5058.79	8528.89	2977.86	4502.95	4393.29	2026.32	6292.32	4403.4	3188.08	2190.63	2796.05	2194.48	2414.65	4872.62	5872.4		2.01318	1.26034	1.35034	0.867682	1.22228
COX5B	sp|P19536|COX5B_MOUSE	Cytochrome c oxidase subunit 5B, mitochondrial OS=Mus musculus GN=Cox5b PE=1 SV=1	33	32	12426.9	10406.9	11087.5	9799.79	14009.4	15499.1	17523.4	8275.7	10049.5	10103.2	5342.14	10909.3	10651.4	6900.54	6458.68	6900.74	7524.73	7243.4	8796.01	12672.2		1.4343	0.866963	0.820439	0.617855	0.828807
COX6A1	sp|P43024|CX6A1_MOUSE	Cytochrome c oxidase subunit 6A1, mitochondrial OS=Mus musculus GN=Cox6a1 PE=1 SV=2	15	9	1704.56	1729.18	894.366	875.566	3060.15	3153.32	1507.54	1926.82	898.889	878.806	809.059	937.434	797.088	831.122	1050.08	470.257	1191.66	1301.41	615.854	873.492		1.97835	0.949204	0.65174	0.602513	0.765308
COX6B1	sp|P56391|CX6B1_MOUSE	Cytochrome c oxidase subunit 6B1 OS=Mus musculus GN=Cox6b1 PE=1 SV=2	45	38	8792.74	8746.88	5356.95	5698.96	16092.8	14822.5	10546.9	9870.25	5938.91	5309.59	3502.47	6402.88	6607.67	4084.81	5275.53	3435.66	5521.36	5379.06	3959.73	6102.93		1.93327	0.984711	0.769958	0.596643	0.733089
COX6C	sp|Q9CPQ1|COX6C_MOUSE	Cytochrome c oxidase subunit 6C OS=Mus musculus GN=Cox6c PE=1 SV=3	19	17	8814.18	7912.22	7745.13	5253.74	11087.2	7566.17	11738.6	9898.32	7353.67	5315.3	3258.43	5301.01	4293.48	4003.64	5874.01	3758.72	4102.86	4232.08	3760.6	4197.78		1.36324	1.01226	0.576521	0.611662	0.548131
COX7A1	sp|P56392|CX7A1_MOUSE	Cytochrome c oxidase subunit 7A1, mitochondrial OS=Mus musculus GN=Cox7a1 PE=2 SV=1	7	7	1076.98	1012.01	2702.3	1830.14	2103.78	2286.15	4218.03	1307.06	1922.35	1744.15	769.433	2617.75	2364.34	681.753	1026.38	2155.94	1298.75	1421.8	2402.77	3445.51		1.73335	1.00151	1.15816	0.778094	1.29411
COX7A2	sp|P48771|CX7A2_MOUSE	Cytochrome c oxidase subunit 7A2, mitochondrial OS=Mus musculus GN=Cox7a2 PE=1 SV=2	6	2	502.249	583.081	935.501	930.617	2134.71	1572.27	813.107	1971.56	405.203	685.469	671.51	1569.71	585.174	387.605	1152.01	467.046	945.824	1315.27	554.035	1458.36		2.04197	1.38338	1.27684	0.906521	1.44793
COX7B	sp|P56393|COX7B_MOUSE	Cytochrome c oxidase subunit 7B, mitochondrial OS=Mus musculus GN=Cox7b PE=2 SV=1	5	5	1783.01	1679.97	2579.21	2237.26	2277.37	2240.42	3710.74	1575.64	2439.05	2234.7	915.13	2166.85	2056.29	967.018	1152.75	1559.27	1106.13	1155.88	1571.3	1728.63		1.32513	1.00641	0.827473	0.592477	0.671776
COX7C	sp|P17665|COX7C_MOUSE	Cytochrome c oxidase subunit 7C, mitochondrial OS=Mus musculus GN=Cox7c PE=1 SV=1	4	7	1013.46	1027.77	2737.21	2437.92	5739.08	3085.42	3059.58	4339.92	1753.15	2345.52	1576.99	5398.57	1508.69	691.513	2431.03	1581.39	1176.59	1895.55	1344.11	3939.67		2.19576	1.55916	1.5676	0.869124	1.15791
CP	sp|Q61147|CERU_MOUSE	Ceruloplasmin OS=Mus musculus GN=Cp PE=1 SV=2	46	36	15422.4	16331.4	13298.8	10484.2	7543.58	14764.3	7744.43	7753.21	8640.03	12728.2	17709.9	8037.4	9375.97	12554.3	13495.3	15121.6	9880.97	7546.41	9362.03	7459		0.7215	0.699151	0.843245	0.988443	0.61668
CPA3	sp|P15089|CBPA3_MOUSE	Mast cell carboxypeptidase A OS=Mus musculus GN=Cpa3 PE=2 SV=1	11	10	4253.86	3385	2952.73	3048.09	4375.5	3631.82	3199.98	2955.12	2649.22	2575.39	3907.24	2623.39	2908.61	3356.74	3283.23	3488.57	6284.07	4153.37	3180.52	4280.86		1.09556	0.799601	0.922724	0.990106	1.31226
CPB2	sp|Q9JHH6|CBPB2_MOUSE	Carboxypeptidase B2 OS=Mus musculus GN=Cpb2 PE=1 SV=1	4	4	1214.62	908.68	730.608	536.451	604.755	907.768	374.792	520.316	505.395	608.873	888.728	433.607	562.702	745.521	803.748	815.664	551.93	538.785	388.864	350.628		0.742227	0.642836	0.741332	0.930061	0.539827
CPD	sp|O89001|CBPD_MOUSE	Carboxypeptidase D OS=Mus musculus GN=Cpd PE=1 SV=2	10	3	720.97	732.291	349.099	367.971	876.075	746.134	387.686	1001.16	381.51	337.273	1055.36	367.421	341.412	1041.66	906.194	496.612	859.772	979.612	415.858	385.987		1.23477	1.05664	1.08383	1.50174	1.21697
CPEB3	sp|Q7TN99-2|CPEB3_MOUSE	Isoform 2 of Cytoplasmic polyadenylation element-binding protein 3 OS=Mus musculus GN=Cpeb3	3	5	858.652	937.998	990.863	1197.45	863.523	927.881	1051.99	909.374	1144.66	1513.67	631.446	1355.78	1524.84	861.387	1030.72	985.274	711.978	660.771	865.928	893.663		0.951374	1.19372	1.17511	0.962745	0.78604
CPEB4	sp|Q7TN98-2|CPEB4_MOUSE	Isoform 2 of Cytoplasmic polyadenylation element-binding protein 4 OS=Mus musculus GN=Cpeb4	9	5	1465.56	1508.32	1028.85	792.957	611.567	961.132	457.394	669.398	575.984	755.934	1258.3	894.853	708.834	1014.64	934.8	853.815	771.058	759.6	521.236	535.997		0.564421	0.55642	0.79571	0.779383	0.539628
CPN1	sp|Q9JJN5|CBPN_MOUSE	Carboxypeptidase N catalytic chain OS=Mus musculus GN=Cpn1 PE=2 SV=1	6	5	699.906	826.649	778.509	575.725	344.02	702.129	426.717	345.403	531.331	816.754	778.443	564.795	686.339	597.493	679.084	787.19	413.81	352.375	487.433	448.083		0.681695	0.783808	0.939362	0.955186	0.590707
CPN2	sp|Q9DBB9|CPN2_MOUSE	Carboxypeptidase N subunit 2 OS=Mus musculus GN=Cpn2 PE=1 SV=2	13	13	2949.66	3395.83	1941.25	1542.89	1286.23	2903.76	1111.32	1079.96	1253.39	2098.92	2441.95	1654.6	1870.74	1890.34	2061.91	1739.46	1375.19	1145.71	1178.56	1136.93		0.719093	0.601213	0.809428	0.772048	0.492022
CPNE1	sp|Q8C166|CPNE1_MOUSE	Copine-1 OS=Mus musculus GN=Cpne1 PE=1 SV=1	20	19	4785.43	4655.23	4844.45	4994.87	4812.95	4866.86	4712.09	4527.82	4358.98	4618.46	3742.03	3439.75	3277.09	3463.04	3453.83	3235.29	3345.68	3174.04	2851.19	2715.06		0.995292	0.933975	0.723297	0.702087	0.626867
CPNE2	sp|P59108|CPNE2_MOUSE	Copine-2 OS=Mus musculus GN=Cpne2 PE=2 SV=1	4	1	757.03	798.638	173.775	155.642	829.528	745.923	166.6	816.395	166.557	170.955	1124.58	175.623	146.378	909.53	925.97	198.88	755.52	729.6	145.844	106.059		1.23216	0.816166	1.02318	1.43893	0.921456
CPNE3	sp|Q8BT60|CPNE3_MOUSE	Copine-3 OS=Mus musculus GN=Cpne3 PE=1 SV=2	21	18	3727.76	3611.79	3592.37	3296.75	3712.47	3378.64	3438.86	4071.13	3378.37	3343.61	4819.05	3133.37	3122.83	4074.26	4221.19	3398.19	3242.53	3158.5	2808.64	2496.45		0.986738	1.0114	1.03783	1.09578	0.822713
CPS1	sp|Q8C196|CPSM_MOUSE	Carbamoyl-phosphate synthase [ammonia], mitochondrial OS=Mus musculus GN=Cps1 PE=1 SV=2	12	30	1790.25	1549.71	2382.41	2266.35	3423.92	2626.18	18229.8	2332.69	8026.24	3747.81	3472.2	1790.21	1942.76	2216.31	1214.06	1143.72	700.169	661.682	892.583	2727.8		4.05236	2.35444	1.20256	0.763425	0.623659
CPSF1	sp|Q9EPU4|CPSF1_MOUSE	Cleavage and polyadenylation specificity factor subunit 1 OS=Mus musculus GN=Cpsf1 PE=1 SV=1	13	7	1447.73	1349.17	779.414	560.883	1242.35	1047.75	595.163	1513.5	601.997	517.549	1872.36	651.322	611.994	1516.45	1539.29	764.151	1235.07	1357.2	629.836	609.44		0.929858	0.848576	1.01056	1.23107	0.926121
CPSF2	sp|O35218|CPSF2_MOUSE	Cleavage and polyadenylation specificity factor subunit 2 OS=Mus musculus GN=Cpsf2 PE=1 SV=1	9	5	767.894	787.746	630.517	684.11	656.681	573.485	511.946	726.947	537.7	572.738	1007.94	546.789	555.42	779.485	819.378	671.639	658.406	642.62	489.563	460.82		0.809268	0.853526	0.980234	1.05472	0.78439
CPSF3	sp|Q9QXK7|CPSF3_MOUSE	Cleavage and polyadenylation specificity factor subunit 3 OS=Mus musculus GN=Cpsf3 PE=1 SV=2	4	3	566.993	584.326	908.349	810.154	679.837	435.966	872.46	718.868	926.667	677.583	888.853	804.041	774.571	678.424	711.27	1016.64	547.015	567.458	753.658	667.324		0.923757	1.07933	1.1464	1.11799	0.883489
CPSF6	sp|Q6NVF9|CPSF6_MOUSE	Cleavage and polyadenylation specificity factor subunit 6 OS=Mus musculus GN=Cpsf6 PE=1 SV=1	8	7	1588.65	1612.48	1405.82	1423.3	1315.09	1414.11	994.285	1128.08	1066.85	1266.06	1391.83	1082.27	1196.31	982.807	1004.69	1040.1	1068.09	951.323	802.368	887.636		0.823291	0.76525	0.811554	0.669424	0.615135
CPSF7	sp|Q8BTV2-2|CPSF7_MOUSE	Isoform 2 of Cleavage and polyadenylation specificity factor subunit 7 OS=Mus musculus GN=Cpsf7	4	3	224.93	198.738	244.779	263.975	204.015	191.073	260.258	310.442	283.627	264.657	245.682	216.325	225.456	210.201	244.936	258.118	235.612	258.706	187.265	205.411		0.937125	1.22795	0.98305	1.01993	0.951279
CPT1A	sp|P97742|CPT1A_MOUSE	Carnitine O-palmitoyltransferase 1, liver isoform OS=Mus musculus GN=Cpt1a PE=2 SV=4	35	30	3803.09	4095.26	3162.46	2460.57	2735.79	2271	3075.04	2895.37	2620.09	2130.45	8918.08	3497.75	3441.09	6495.09	6526.69	5126.46	5637.33	5664.51	5021.15	4322.79		0.796943	0.753957	1.56364	1.78958	1.5269
CPT1B	sp|Q924X2|CPT1B_MOUSE	Carnitine O-palmitoyltransferase 1, muscle isoform OS=Mus musculus GN=Cpt1b PE=2 SV=1	105	84	20623.5	18852.7	19696.4	16827.5	21291.1	16893.9	26257.4	19969.4	20342.1	15040.1	21816.7	20868.5	18379.4	28178.9	24863.5	24066.8	29251.6	31192.9	34981.8	27151.5		1.13057	0.97108	1.07131	1.35279	1.61287
CPT2	sp|P52825|CPT2_MOUSE	Carnitine O-palmitoyltransferase 2, mitochondrial OS=Mus musculus GN=Cpt2 PE=1 SV=2	78	71	17564.9	19386.8	14539.4	22474.7	26701.1	19001.6	27797	28866.6	30582.8	19340.7	18888.2	24551.6	23139.3	27851.3	28323.5	21043.1	33286.1	35654.2	37309.8	31273.8		1.32493	1.4203	1.20018	1.39196	1.85929
CRAT	sp|P47934|CACP_MOUSE	Carnitine O-acetyltransferase OS=Mus musculus GN=Crat PE=1 SV=3	73	71	22734.8	20599.9	19225.8	21833.1	29888.8	21552.6	28040.9	28697.8	24202.2	19801.6	19212.8	21539.7	20330.5	25406.8	27885.8	21374.1	32007.8	33540	33364	27814.2		1.25574	1.14861	0.965049	1.17966	1.50161
CRBN	sp|Q8C7D2-2|CRBN_MOUSE	Isoform 2 of Protein cereblon OS=Mus musculus GN=Crbn	5	5	693.855	684.024	903.221	1097.28	893.413	749.167	1038.17	1318.2	1471.44	1372.18	758.601	1092.72	954.421	1000.17	999.664	1077.59	946.223	1011.26	1160.58	1099.68		1.058	1.64253	1.10733	1.21455	1.24845
CREBBP	sp|P45481|CBP_MOUSE	CREB-binding protein OS=Mus musculus GN=Crebbp PE=1 SV=3	3	2	200.721	223.788	150.634	147.026	210.165	198.011	128.44	193.314	130.42	136.056	210.319	125.044	89.3518	167.622	165.892	145.35	164.481	136.142	93.9971	121.306		0.99075	0.848906	0.784148	0.884123	0.714414
CREG1	sp|O88668|CREG1_MOUSE	Protein CREG1 OS=Mus musculus GN=Creg1 PE=2 SV=1	1	1	251.076	246.269	649.615	500.135	145.527	180.452	276.961	174.19	330.758	424.615	508.023	935.511	755.708	328.365	295.624	993.305	450.671	447.288	999.816	917.479		0.488084	0.752487	1.7803	1.30921	1.70922
CRELD1	sp|Q91XD7|CREL1_MOUSE	Cysteine-rich with EGF-like domain protein 1 OS=Mus musculus GN=Creld1 PE=2 SV=1	13	11	3197.46	3121.04	2408.26	2837.1	3494.89	3221.5	2001.63	3817.44	2233.9	2444.1	2487.26	2141.12	1678.09	2328.69	3095.49	1720.88	2683.39	2791.7	1897.13	1702.18		1.0052	0.979539	0.727147	0.823838	0.784721
CRELD2	sp|Q9CYA0|CREL2_MOUSE	Cysteine-rich with EGF-like domain protein 2 OS=Mus musculus GN=Creld2 PE=2 SV=1	8	5	1483.07	1324.82	986.767	1066.04	942.424	850.831	872.815	924.18	939.697	987.87	1740.8	1302.46	1337.71	1031.79	849.733	1279.38	858.388	812.307	749.194	849.409		0.731328	0.782261	1.20174	0.867064	0.672599
CRIP1	sp|P63254|CRIP1_MOUSE	Cysteine-rich protein 1 OS=Mus musculus GN=Crip1 PE=2 SV=2	4	5	1460.79	1470.36	3164.83	3375.4	1666.87	2627.77	3293.59	1277.56	3133.49	3497.31	1782.66	3520.71	2272	1205.16	1135.71	2044.47	1468.1	1028.38	1738.59	2287.68		1.06823	1.1133	1.06642	0.617346	0.688679
CRIP2	sp|Q9DCT8|CRIP2_MOUSE	Cysteine-rich protein 2 OS=Mus musculus GN=Crip2 PE=1 SV=1	11	10	3391.98	3777.69	4206.93	4702.59	3468.86	4383.42	5017.11	2511.93	3630.35	3654.1	2839.14	3217.57	3419.55	2378.73	2138.92	2973.78	2514.63	2392.32	2727.76	3164.68		1.06717	0.812344	0.785799	0.621211	0.671637
CRK	sp|Q64010|CRK_MOUSE	Adapter molecule crk OS=Mus musculus GN=Crk PE=1 SV=1	17	18	4381.76	4598.46	3392.23	3202.64	4708.79	5780.1	3244.1	3892.65	2752.54	3584.7	3463.85	3510.21	3603.47	3062.82	3331.67	2559.19	3338.37	3351.63	2495.72	3052.08		1.17564	0.875748	0.905508	0.766496	0.785729
CRKL	sp|P47941|CRKL_MOUSE	Crk-like protein OS=Mus musculus GN=Crkl PE=1 SV=2	16	14	4197.01	4452.75	3289.63	3300.01	3676.64	4432.63	3023.35	3379.38	2715.03	3347.99	2823.91	2612.46	2883.75	2649.83	2880.87	2047.75	2963.4	2780.25	1854.53	2443.6		0.97402	0.826139	0.727948	0.663057	0.658935
CRLF3	sp|Q9Z2L7|CRLF3_MOUSE	Cytokine receptor-like factor 3 OS=Mus musculus GN=Crlf3 PE=2 SV=1	5	7	701.758	740.807	654.76	645.426	542.085	685.521	508.127	503.264	520.435	642.071	825.283	572.406	662.235	507.941	489.257	604.058	508.895	548.647	442.259	548.738		0.843792	0.809781	1.00139	0.778419	0.746892
CRLS1	sp|Q80ZM8|CRLS1_MOUSE	Cardiolipin synthase OS=Mus musculus GN=Crls1 PE=2 SV=1	6	8	762.928	684.035	803.513	866.533	1155.99	793.592	1056.61	948.107	938.742	862.644	1025.19	1853.63	1494.67	1840.99	1492.19	1535.8	2428.35	2867.39	2830.82	2503.45		1.28593	1.17612	1.8708	2.08275	3.41033
CRNKL1	sp|P63154|CRNL1_MOUSE	Crooked neck-like protein 1 OS=Mus musculus GN=Crnkl1 PE=2 SV=1	8	5	915.572	930.523	709.705	670.122	668.223	598.323	655.732	790.175	643.888	606.145	1176.63	654.485	663.477	914.94	976.086	747.997	836.491	843.778	668.231	661.227		0.794513	0.843256	1.03106	1.09076	0.932982
CROCC	sp|Q8CJ40-2|CROCC_MOUSE	Isoform 2 of Rootletin OS=Mus musculus GN=Crocc	3	2	149.556	142.023	178.687	238.504	133.303	148.036	272.27	99.9947	205.698	172.379	102.834	190.712	201.661	84.6368	100.07	288.405	118.64	104.405	343.978	275.016		1.04144	0.899345	0.93158	0.890016	1.18803
CROT	sp|Q9DC50|OCTC_MOUSE	Peroxisomal carnitine O-octanoyltransferase OS=Mus musculus GN=Crot PE=1 SV=1	13	16	2579.21	2089.17	3621.84	2549.63	2612.47	2196.51	2764.26	2812.46	3042.08	2317.21	3100.68	2083.8	2208.45	2891.93	2650.45	3784.52	2073.89	2196.81	2318.01	2092.83		0.931532	1.00515	0.909353	1.14724	0.800892
CRP	sp|P14847|CRP_MOUSE	C-reactive protein OS=Mus musculus GN=Crp PE=2 SV=1	2	2	595.349	408.481	263.763	126.247	135.232	321.664	97.419	142.77	116.068	189.247	367.216	184.516	189.688	312.445	284.613	227.863	186.685	175.508	123.668	149.428		0.530253	0.428634	0.709235	0.789112	0.455783
CRRY	sp|Q64735-2|CRRY_MOUSE	Isoform 2 of Complement regulatory protein Crry OS=Mus musculus GN=Crry	11	12	2609.42	2665.13	3315.23	3085.13	2560.14	2405.52	2712.21	2712.45	2917.98	2938.48	2975.77	3056.51	2920.79	2504.26	2852.39	3051.59	2699.36	2711.33	3152.88	3021.03		0.876851	0.978612	1.02249	0.960263	0.992264
CRTC2	sp|Q3U182|CRTC2_MOUSE	CREB-regulated transcription coactivator 2 OS=Mus musculus GN=Crtc2 PE=1 SV=2	3	1	262.947	298.688	34.1571	46.9486	384.852	389.473	43.9621	268.424	41.9061	32.4838	217.111	34.8218	41.9015	208.229	162.645	20.2553	199.68	202.372	21.1343	26.2827		1.69749	0.711149	0.609545	0.811377	0.699299
CRYAB	sp|P23927|CRYAB_MOUSE	Alpha-crystallin B chain OS=Mus musculus GN=Cryab PE=1 SV=2	3	2	117.994	164.647	431.185	251.096	205.932	279.966	169.919	92.9425	326.497	256.921	404.315	237.456	523.414	982.565	559.533	1332.29	247.24	363.01	241.689	857.375		0.906211	0.934599	1.61006	3.97184	1.77145
CRYL1	sp|Q99KP3|CRYL1_MOUSE	Lambda-crystallin homolog OS=Mus musculus GN=Cryl1 PE=2 SV=3	9	13	984.9	940.918	2653.75	3463.34	1086.96	929.775	2805.9	875.11	2571.95	2646.04	432.52	1762.92	1381.63	396.604	498.92	1220.52	361.579	382.739	911.299	952.43		0.799484	1.0101	0.592998	0.350793	0.324267
CRYZ	sp|P47199|QOR_MOUSE	Quinone oxidoreductase OS=Mus musculus GN=Cryz PE=2 SV=1	24	23	7736.6	6700.37	5098.22	6874.62	7345.67	8292.66	5850.64	5332.89	5016.63	5006.94	3816.94	6053.09	5180.16	4466.02	4739.42	3474.07	4706.56	4769.91	3358.42	4038.79		1.0849	0.775291	0.759828	0.640141	0.638917
CS	sp|Q9CZU6|CISY_MOUSE	Citrate synthase, mitochondrial OS=Mus musculus GN=Cs PE=1 SV=1	218	202	45202.8	43455.2	42478.3	37853.6	49183.5	40758.3	53903.9	47749.2	42585.1	34367.5	33257.6	33677.6	33074.2	39269.5	43210.6	33844	44531.7	48399	49067.8	40550.7		1.13495	0.983899	0.789076	0.917799	1.08024
CSAD	sp|Q9DBE0|CSAD_MOUSE	Cysteine sulfinic acid decarboxylase OS=Mus musculus GN=Csad PE=2 SV=1	27	31	7298.08	6782.41	6648.38	8161.62	7796.16	6341.42	7858.06	12473.9	10634.4	9737.76	4925.75	6741.5	6602.12	6529.26	9032.15	5434.82	5783.09	6025.37	5703.76	4790.29		1.01513	1.51589	0.843155	0.969003	0.771967
CSDA	sp|Q9JKB3-2|DBPA_MOUSE	Isoform 2 of DNA-binding protein A OS=Mus musculus GN=Csda	10	9	2814.87	3021.72	2893.35	2704.19	1409.36	2040.75	1723.95	1079.65	1683.79	2055.15	2192.68	3495.22	3446.37	2164.96	2121.84	3149.54	1520.79	1284.97	1430.03	1788.83		0.603347	0.561895	1.06515	0.867151	0.526898
CSDE1	sp|Q91W50|CSDE1_MOUSE	Cold shock domain-containing protein E1 OS=Mus musculus GN=Csde1 PE=2 SV=1	36	38	9441.5	8971.81	11785.5	12382.8	8831.83	9607.18	10857.1	10233.5	12692.1	12481.7	8619.91	11842.3	12083.7	9292.84	8273.24	10742.6	10528.1	9486.85	10598.3	10398.5		0.917332	1.10869	1.01909	0.886413	0.963133
CSE1L	sp|Q9ERK4|XPO2_MOUSE	Exportin-2 OS=Mus musculus GN=Cse1l PE=2 SV=1	28	25	5359.9	5261.27	6486.94	5389.03	4726.37	4037.18	5470.12	6738.17	6803.38	6167.87	8290.16	6637.76	6126.2	6785.08	6647.73	8425.51	6009.79	5879.08	7195.2	6337.45		0.843585	1.16811	1.24781	1.29547	1.12999
CSF1R	sp|P09581|CSF1R_MOUSE	Macrophage colony-stimulating factor 1 receptor OS=Mus musculus GN=Csf1r PE=1 SV=3	2	3	193.528	186.624	328.31	362.172	142.115	235.815	246.156	116.349	266.54	386.332	152.305	248.653	285.512	106.511	103.652	333.512	116.449	92.4109	174.928	206.177		0.777217	0.957963	0.854908	0.677075	0.551043
CSK	sp|P41241|CSK_MOUSE	Tyrosine-protein kinase CSK OS=Mus musculus GN=Csk PE=1 SV=2	9	5	1282.11	1290.41	820.704	877.098	1300.54	1129.13	754.59	1476.74	893.409	864.462	2198.55	782.537	705.409	1426.49	1397.21	1082.75	1437.73	1383.94	850.123	819.451		0.994231	1.00995	1.15104	1.21972	1.05173
CSL	tr|Q80X68|Q80X68_MOUSE	Citrate synthase OS=Mus musculus GN=Csl PE=1 SV=1	4	4	1611.05	1646.03	1506.49	1431.85	1737.98	1419.3	2106.81	1674.32	1615.34	1323.37	1126.36	1130.86	1033.82	1332.64	1457.8	1222.88	1466.1	1661.84	1719.38	1321.83		1.1329	0.992784	0.708273	0.863717	0.995761
CSNK1A1	sp|Q8BK63|KC1A_MOUSE	Casein kinase I isoform alpha OS=Mus musculus GN=Csnk1a1 PE=2 SV=2	1	1	376.337	347.848	244.178	255.006	285.435	296.503	264.451	440.609	306.185	332.217	315.226	303.604	310.348	378.732	435.574	279.157	330.725	327.49	249.943	210.414		0.922467	1.176	1.0127	1.19175	0.914337
CSNK1A1	sp|Q8BK63-2|KC1A_MOUSE	Isoform 2 of Casein kinase I isoform alpha OS=Mus musculus GN=Csnk1a1	10	13	2360.26	2307.21	3349.69	3331.25	1934.27	1922.62	2971.09	2615.77	3542.87	3636.65	2730.41	3278.79	3143.54	2557.34	2841.28	3498.73	2086.9	2079.22	2919.65	2603.76		0.802225	1.15086	1.07536	1.04536	0.853824
CSNK1D	sp|Q9DC28-2|KC1D_MOUSE	Isoform 2 of Casein kinase I isoform delta OS=Mus musculus GN=Csnk1d	4	7	392.619	363.831	1235.78	1128.36	321.675	327.503	1078.82	353.94	1155.9	1154.47	466.499	1215.82	959.384	385.444	401.775	1192.7	340.908	329.48	1154.7	998.244		0.738321	1.13838	1.12872	0.845959	0.904743
CSNK1G1	sp|Q8BTH8|KC1G1_MOUSE	Casein kinase I isoform gamma-1 OS=Mus musculus GN=Csnk1g1 PE=2 SV=2	1	1	101.538	112.39	43.5686	32.2804	95.7624	91.2931	36.4184	113.936	44.3946	32.4748	137.41	40.8339	26.2764	102.204	118.203	53.4145	104.748	120.407	38.0519	32.4629		1.02826	0.877938	0.941047	1.25992	1.02034
CSNK2A1	sp|Q60737|CSK21_MOUSE	Casein kinase II subunit alpha OS=Mus musculus GN=Csnk2a1 PE=2 SV=2	14	14	2688.56	2772.6	2243.47	2088.94	2115.24	2047.85	1628.66	2662.95	1970.29	2255.12	3135.31	2285.96	1975.62	2914.08	3181.4	2377.27	2297.47	2204.77	1817.57	1580.3		0.788511	0.937807	1.00704	1.15351	0.806662
CSNK2A2	sp|O54833|CSK22_MOUSE	Casein kinase II subunit alpha' OS=Mus musculus GN=Csnk2a2 PE=2 SV=1	8	5	1010.88	1033.83	921.46	809.393	829.121	758.469	672.236	1138.08	788.604	866.74	1195.76	774.85	745.362	1086.42	1150.12	894.669	929.082	997.499	754.32	692.023		0.798052	0.986491	0.959141	1.10578	0.893356
CSNK2B	sp|P67871|CSK2B_MOUSE	Casein kinase II subunit beta OS=Mus musculus GN=Csnk2b PE=1 SV=1	9	6	2265.83	2122.92	949.018	898.225	2576.35	2115.82	883.478	2788.81	958.567	897.613	6638.43	1214.41	1000.01	2115.82	2535.72	1533.27	1539.05	1630.81	885.422	806.67		1.19214	0.993155	1.89285	1.32239	0.779659
CSPG4	sp|Q8VHY0|CSPG4_MOUSE	Chondroitin sulfate proteoglycan 4 OS=Mus musculus GN=Cspg4 PE=1 SV=2	66	63	10722	11371.7	8447.98	7952.23	10482	10803.7	8291.99	14195.6	10219.5	8774.37	11735.7	7627.67	7759.19	9630.95	10825.9	7659.9	12038.1	10849.7	7971.06	7289.15		1.0245	1.1496	0.939456	0.973893	0.99101
CSRP1	sp|P97315|CSRP1_MOUSE	Cysteine and glycine-rich protein 1 OS=Mus musculus GN=Csrp1 PE=1 SV=3	8	14	3683.3	4394.02	4033.31	4102.78	3130.1	4575.72	2195.51	2224.01	2870.65	3115.71	3939.07	3629.99	3689.58	2382.4	2692.81	2745.33	2897.18	2033.2	2110.83	2598.88		0.81425	0.675191	0.92587	0.643133	0.594575
CSRP2	sp|P97314|CSRP2_MOUSE	Cysteine and glycine-rich protein 2 OS=Mus musculus GN=Csrp2 PE=1 SV=3	5	4	561.73	699.83	1081.64	1383.32	631.716	993.097	655.687	385.309	755.343	1298.81	662.361	904.079	961.205	435.402	464.574	726.284	569.596	435.35	613.504	824.625		0.815953	0.872829	0.904381	0.581869	0.655591
CSRP3	sp|P50462|CSRP3_MOUSE	Cysteine and glycine-rich protein 3 OS=Mus musculus GN=Csrp3 PE=1 SV=1	3	4	408.212	436.55	892.23	990.748	326.751	490.321	571.665	266.067	777.135	758.729	437.233	796.844	877.937	324.693	355.906	625.867	385.623	308.044	581.39	791.646		0.678822	0.880793	1.03236	0.638607	0.757661
CST3	sp|P21460|CYTC_MOUSE	Cystatin-C OS=Mus musculus GN=Cst3 PE=2 SV=2	6	6	920.805	955.279	507.267	873.382	3041.98	2051.59	1298.86	1433.06	1005.47	676.293	1259.92	921.993	964.633	916.877	977.522	749.767	1299.19	1260.13	687.527	897.058		2.61711	1.27523	1.28822	1.08254	1.27241
CSTB	sp|Q62426|CYTB_MOUSE	Cystatin-B OS=Mus musculus GN=Cstb PE=1 SV=1	10	7	2765.65	2924.1	2330.42	1737.63	3379.09	3691.33	2342.61	3416.24	1918.39	2408.63	3471.16	2522.45	2623.87	2638.82	2514.4	2075.59	3114.18	2754.78	1974.19	2589.97		1.28622	1.05806	1.17752	0.987766	1.06921
CSTF1	sp|Q99LC2|CSTF1_MOUSE	Cleavage stimulation factor subunit 1 OS=Mus musculus GN=Cstf1 PE=2 SV=1	7	9	1180.03	1147.23	1482.05	1551.21	850.747	1016.7	1088.75	796.476	1201.97	1376.18	1056.66	1227.63	1190.56	889.512	801.61	1105.54	849.279	832.68	1005.61	1125.35		0.735301	0.839377	0.864305	0.695619	0.711296
CSTF2T	sp|Q8C7E9|CSTFT_MOUSE	Cleavage stimulation factor subunit 2 tau variant OS=Mus musculus GN=Cstf2t PE=1 SV=2	1	1	29.3431	28.2276	41.2708	43.6963	19.1915	23.3046	49.4736	8.21403	48.6015	46.9758	23.8147	39.8624	42.4489	18.0081	18.7833	44.8729	16.0424	12.5013	50.956	72.2437		0.860307	0.97089	0.992729	0.763908	1.06458
CSTF3	sp|Q99LI7|CSTF3_MOUSE	Cleavage stimulation factor subunit 3 OS=Mus musculus GN=Cstf3 PE=1 SV=1	1	3	433.915	371.473	897.84	916.574	356.088	326.514	839.73	408.761	864.725	810.109	453.169	610.674	556.084	361.157	333.905	939.022	320.907	296.327	656.198	554.511		0.774782	1.06043	0.824453	0.831658	0.697741
CTAGE5	sp|Q8R311|CTGE5_MOUSE	Cutaneous T-cell lymphoma-associated antigen 5 homolog OS=Mus musculus GN=Ctage5 PE=1 SV=1	16	15	3038.72	2896.05	3014.99	2968.39	2374.36	2296.24	2525.1	3276.68	3073.28	3372.84	3292.43	3474.41	3198.11	3135.39	3321.76	3111.71	2520.93	2709.8	2604.05	2496.7		0.805012	1.08773	1.11482	1.07051	0.866869
CTBP1	sp|O88712-2|CTBP1_MOUSE	Isoform 2 of C-terminal-binding protein 1 OS=Mus musculus GN=Ctbp1	11	14	2020.26	2079.19	3480.41	4470.51	2319.82	2287.17	3920.75	1940.73	3949.76	3811.7	1492.94	2686.77	2994.38	1252.82	1404.13	2483.95	1359.77	1445.61	2370.47	2523.14		0.943566	1.07351	0.793789	0.568824	0.638901
CTBP2	sp|P56546-2|CTBP2_MOUSE	Isoform 2 of C-terminal-binding protein 2 OS=Mus musculus GN=Ctbp2	3	3	513.696	437.984	320.499	396.493	443.364	504.548	309.97	326.227	311.309	308.687	376.978	233.641	241.975	305.074	268.953	238.126	328.529	282.402	225.929	213.486		1.0051	0.756068	0.681256	0.648941	0.62945
CTCF	sp|Q61164|CTCF_MOUSE	Transcriptional repressor CTCF OS=Mus musculus GN=Ctcf PE=1 SV=2	7	8	1731.48	1735.98	3528.25	3737.92	1554.29	1704	2736.53	1250.18	3215.11	3304.06	1471.92	2615.81	2624.51	1057.27	1030.65	2185.51	1144.41	1145.71	1874.5	2162.39		0.744678	0.96511	0.833795	0.530846	0.589457
CTDP1	sp|Q7TSG2|CTDP1_MOUSE	RNA polymerase II subunit A C-terminal domain phosphatase OS=Mus musculus GN=Ctdp1 PE=1 SV=1	4	2	716.748	714.347	203.387	152.988	580.582	567.217	139.688	559.494	154.765	166.571	943.998	160.975	174.794	620.206	637.928	179.421	588.138	634.568	137.053	177.458		0.960379	0.65704	0.954621	1.07232	0.859996
CTH	sp|Q8VCN5|CGL_MOUSE	Cystathionine gamma-lyase OS=Mus musculus GN=Cth PE=1 SV=1	3	5	695.622	698.966	1180.27	629.017	285.212	162.229	598.388	123.611	365.624	312.379	826.499	1348.73	225.834	174.458	93.9468	1264.04	82.7579	95.0567	203.169	240.039		0.435235	0.333602	0.999233	0.637746	0.193835
CTNNA1	sp|P26231|CTNA1_MOUSE	Catenin alpha-1 OS=Mus musculus GN=Ctnna1 PE=1 SV=1	50	48	16059.4	16604.2	13834.5	12171.9	14138.8	13648.2	11877.2	13875.3	12034.5	10903	15340.1	11370	11582.7	14744.8	15632	12739.5	14607.8	15035.5	12305.3	11044.7		0.901406	0.836606	0.870241	0.979861	0.903244
CTNNB1	sp|Q02248|CTNB1_MOUSE	Catenin beta-1 OS=Mus musculus GN=Ctnnb1 PE=1 SV=1	36	32	7396.89	7242.67	9028.47	7960.88	7782.6	6906.85	9321.91	7485.15	9186.51	7018.8	8057.44	7567.11	7343.54	7295.79	7999.35	8909.55	7153.79	7482.72	8563.02	7676.3		1.01221	0.998684	0.968232	1.02036	0.97619
CTNNBL1	sp|Q9CWL8|CTBL1_MOUSE	Beta-catenin-like protein 1 OS=Mus musculus GN=Ctnnbl1 PE=1 SV=1	5	12	694.362	645.097	1387.16	1260.51	692.214	562.024	1304.13	799.092	1401.59	1142.85	925.958	1167.57	1108.69	642.213	719.476	1425.72	616.822	590.842	1112.74	950.992		0.855542	1.11811	1.07085	0.932136	0.820489
CTNND1	sp|P30999-2|CTND1_MOUSE	Isoform 2 of Catenin delta-1 OS=Mus musculus GN=Ctnnd1	36	31	6485.43	6840.42	7322.46	6892.71	5561.93	6777.95	5830.42	4644.68	5547.43	6024.73	5543.91	6242.71	6247.84	5275.64	5440.44	5907.71	5084.38	4940.67	5169.62	5332.84		0.879672	0.7851	0.873096	0.804802	0.745343
CTNND1	sp|P30999|CTND1_MOUSE	Catenin delta-1 OS=Mus musculus GN=Ctnnd1 PE=1 SV=2	1	2	40.8577	58.0029	292.313	305.055	41.8688	36.6272	263.763	33.2076	216.782	244.772	38.599	234.763	244.126	34.9147	41.0565	222.043	32.6312	35.9803	210.461	202.028		0.655453	0.947508	0.991031	0.570721	0.69101
CTPS	sp|P70698|PYRG1_MOUSE	CTP synthase 1 OS=Mus musculus GN=Ctps PE=1 SV=2	5	5	513.253	632.853	974.107	720.482	495.446	428.397	592.399	536.641	750.208	773.876	1244.71	794.344	765.684	633.468	588.883	1415.12	485.54	492.159	824.79	738.724		0.711676	0.96724	1.31645	1.23795	0.894574
CTPS2	sp|P70303|PYRG2_MOUSE	CTP synthase 2 OS=Mus musculus GN=Ctps2 PE=1 SV=1	13	15	1808.15	1952.24	2128.7	2309	1939.37	1656.83	2149.51	2968.88	2862.62	2635.49	2716.59	2128.77	1866.15	2011.68	2228.98	2236.52	2122.47	2232.5	2336	2114.7		0.934481	1.37707	1.09156	1.05344	1.07411
CTR9	sp|Q62018-3|CTR9_MOUSE	Isoform 3 of RNA polymerase-associated protein CTR9 homolog OS=Mus musculus GN=Ctr9	7	10	1354	1305.69	1856.79	1525.85	1000.99	975.33	1332.94	1111.06	1521.51	1492.16	1471.66	1488.96	1483.58	1308.01	1351.54	1950.69	1072.71	1034.96	1390.55	1248.5		0.730239	0.910185	0.980683	1.01732	0.785578
CTSA	sp|P16675|PPGB_MOUSE	Lysosomal protective protein OS=Mus musculus GN=Ctsa PE=1 SV=1	11	13	1452.21	1371.74	2123.02	2269.08	2155.37	1954.75	2529.37	1762.42	2228.35	2200.19	2355.39	2862.84	2053.74	986.079	1284.2	2272.52	1231.55	1279.69	1814.17	1983.67		1.2268	1.14392	1.34366	0.839386	0.874312
CTSB	sp|P10605|CATB_MOUSE	Cathepsin B OS=Mus musculus GN=Ctsb PE=1 SV=2	39	32	7184.6	7098.37	4475.39	6842.78	9383.67	8911.81	6325.99	10455.3	7449.79	7347.52	8668.3	7364.23	7211.16	6489.54	7987.64	4119.44	8170.91	9081.17	5512.82	6163.13		1.28231	1.31518	1.21056	0.96853	1.12995
CTSC	sp|P97821|CATC_MOUSE	Dipeptidyl peptidase 1 OS=Mus musculus GN=Ctsc PE=2 SV=1	3	4	309.397	311.129	248.446	349.413	359.745	318.178	219.681	338.092	226.303	268.709	950.178	295.879	247.795	268.752	297.593	377.688	251.525	198.673	147.673	185.355		0.982288	0.911703	1.63479	1.0331	0.642839
CTSD	sp|P18242|CATD_MOUSE	Cathepsin D OS=Mus musculus GN=Ctsd PE=1 SV=1	52	44	12132.7	12896.6	13164.1	14460.1	9104.88	11932.9	11151.9	12296.1	14401.5	16775.2	15232.8	14078.7	18957.7	12778	12768.2	15199.5	17058.7	16191.2	16935	18076.5		0.815132	1.10085	1.22231	1.03179	1.29643
CTSF	sp|Q9R013|CATF_MOUSE	Cathepsin F OS=Mus musculus GN=Ctsf PE=2 SV=1	12	12	2058.63	2365.54	2243.58	3056.98	3854.88	3368.95	4339.28	3585.8	4500.21	3392.02	815.095	1404.04	1729.45	1053.17	1289.41	919.266	1278.5	1389.42	1028.32	1054.09		1.58539	1.57372	0.541381	0.447223	0.48848
CTSH	sp|P49935|CATH_MOUSE	Pro-cathepsin H OS=Mus musculus GN=Ctsh PE=2 SV=2	3	6	315.771	305.132	699.029	968.813	236.872	265.611	648.518	175.206	565.416	748.723	626.843	602.268	669.073	250.38	210.597	1492.77	307.427	196.53	550.967	698.607		0.670528	0.867634	1.10581	1.13818	0.766154
CTSL1	sp|P06797|CATL1_MOUSE	Cathepsin L1 OS=Mus musculus GN=Ctsl1 PE=1 SV=2	6	6	1540.86	1552.47	1219.94	1485.79	1153.49	1715.61	814.943	960.316	803.843	1436.66	1757.15	1169.67	1092.44	1011.79	999.386	916.865	1003.69	988.148	714.341	885.66		0.847042	0.735939	0.924116	0.67322	0.619382
CTSZ	sp|Q9WUU7|CATZ_MOUSE	Cathepsin Z OS=Mus musculus GN=Ctsz PE=2 SV=1	21	17	4656.29	4926.68	3413.49	2233.48	1928.57	2630.24	1460.11	1560.01	1398.53	2145.33	11762.3	10452.9	10935.1	13469.4	8662.83	10336	6684.52	6169.31	4849.27	5353.88		0.526937	0.446828	2.90221	2.84249	1.51392
CTTN	sp|Q60598|SRC8_MOUSE	Src substrate cortactin OS=Mus musculus GN=Cttn PE=1 SV=2	19	19	4136.17	4418.88	4200.23	4478.81	3640.17	4600.35	3852.59	2740.66	3390.25	4082.88	3593.5	3706.51	4237.59	2881.35	2590	3474.68	3155.35	2584.9	2746.83	3389.6		0.935595	0.7902	0.892618	0.692119	0.689139
CTTNBP2NL	sp|Q99LJ0|CT2NL_MOUSE	CTTNBP2 N-terminal-like protein OS=Mus musculus GN=Cttnbp2nl PE=1 SV=1	3	8	333.254	367.826	1216.37	1211.05	233.78	352.155	917.775	157.32	769.771	902.183	293.15	1035.5	1251.14	198.779	195.84	997.251	225.076	251.845	832.944	1035.67		0.640865	0.779617	1.09948	0.5932	0.749732
CTU2	sp|Q3U308|CTU2_MOUSE	Cytoplasmic tRNA 2-thiolation protein 2 OS=Mus musculus GN=Ctu2 PE=2 SV=1	2	1	131.208	133.251	115.648	66.7808	103.671	97.7693	77.7486	142.613	86.7635	79.3913	173.299	54.3906	59.5983	119.583	125.475	111.805	104.18	103.759	69.3513	99.1021		0.832988	0.921239	0.857153	1.06474	0.842254
CUL1	sp|Q9WTX6|CUL1_MOUSE	Cullin-1 OS=Mus musculus GN=Cul1 PE=1 SV=1	29	24	4367.55	4536.31	4463.97	3986.37	4024.57	3342.3	4249.06	5623.13	5057.51	4453.49	6565.03	4772.96	4733.72	6400.22	6149.95	6422.5	6010.82	6099.79	5632.43	5135.56		0.892459	1.16276	1.2348	1.45768	1.31833
CUL2	sp|Q9D4H8|CUL2_MOUSE	Cullin-2 OS=Mus musculus GN=Cul2 PE=1 SV=2	23	21	4149.15	4327.73	4625.1	3991.09	3855	3402.83	4510.62	5013.08	4972.02	4389.35	4788.56	4081.48	4013.23	4539.18	4830.71	4821.68	4010.9	4212.59	4404.01	3702.83		0.91799	1.12127	1.00495	1.107	0.955377
CUL3	sp|Q9JLV5|CUL3_MOUSE	Cullin-3 OS=Mus musculus GN=Cul3 PE=1 SV=1	28	28	5752.49	5724.73	5831.56	4377.98	4128.24	3932.45	3999.95	5386.59	4836.63	4584.09	7334.34	5815.49	4970.88	6783.07	7072.2	6655.43	5359.01	5325.57	5100.25	4656.85		0.741505	0.910374	1.11409	1.26103	0.942588
CUL4A	sp|Q3TCH7|CUL4A_MOUSE	Cullin-4A OS=Mus musculus GN=Cul4a PE=1 SV=1	12	15	1826.75	1703.08	2603.1	2643.92	2348.58	1799.18	3005.79	3000.59	3576.35	3011.23	2089.31	2718.15	2310.61	2356.82	2358.88	2970.87	2168.34	2306.78	3077.69	2574.46		1.08673	1.45658	1.08134	1.1677	1.15386
CUL4B	sp|A2A432|CUL4B_MOUSE	Cullin-4B OS=Mus musculus GN=Cul4b PE=1 SV=1	29	30	7520.38	6948.19	7402.33	7076.11	8401.76	6397.29	7879.24	10178.3	8779.11	7105	7811.67	6220.69	5740.17	6965.66	7716.62	7058.71	6917.56	7344.11	6429.97	5537.63		1.04459	1.20047	0.910746	1.00142	0.906113
CUL5	sp|Q9D5V5|CUL5_MOUSE	Cullin-5 OS=Mus musculus GN=Cul5 PE=1 SV=3	28	23	6814.67	6667.25	6629.79	5649.94	5792.44	5422.3	5826.1	7384.55	6287.64	5780.94	6870.28	6156.01	5396.03	7048.04	7534.99	6637.32	5695.58	5979.05	5796.72	5174.08		0.881975	1.00683	0.953475	1.09829	0.879036
CUTA	sp|Q9CQ89|CUTA_MOUSE	Protein CutA OS=Mus musculus GN=Cuta PE=2 SV=3	1	3	28.0342	24.0896	276.748	343.344	64.948	48.2983	477.758	47.064	357.507	574.577	29.1407	649.311	509.608	47.653	37.0627	344.657	37.221	50.8547	587.777	663.852		1.17225	1.94213	2.3565	0.851657	1.99297
CUTC	sp|Q9D8X1|CUTC_MOUSE	Copper homeostasis protein cutC homolog OS=Mus musculus GN=Cutc PE=2 SV=1	8	13	2042.34	1902.8	2081.7	2534.11	1960.31	1936.63	2228.6	1410.17	2210.16	2415.89	1074.13	2102	2108.47	1183.34	1399.51	1376.62	1513.65	1716.3	1828.86	2133.02		0.954028	0.940115	0.823055	0.616671	0.840074
CUX1	sp|P53564-2|CUX1_MOUSE	Isoform 2 of Homeobox protein cut-like 1 OS=Mus musculus GN=Cux1	11	9	2668.21	2700.7	2183	1762.7	1278.76	1771.28	1015.87	1508.25	1256.43	1795.09	2431.93	2533.65	2332.51	2231.06	2374.97	2185.77	1738.32	1651.76	1433.4	1436.59		0.582013	0.652705	1.04468	0.972208	0.672071
CWC15	sp|Q9JHS9|CWC15_MOUSE	Protein CWC15 homolog OS=Mus musculus GN=Cwc15 PE=1 SV=1	3	3	882.803	796.5	1034.2	1320.46	1157.37	1203.78	1235.62	830.379	1113.87	1173.26	618.049	1233.36	1189.74	452.504	532.616	743.852	544.07	512.241	641.393	794.548		1.18883	1.03042	1.00518	0.571472	0.617817
CWC22	sp|Q8C5N3-2|CWC22_MOUSE	Isoform 2 of Pre-mRNA-splicing factor CWC22 homolog OS=Mus musculus GN=Cwc22	3	2	519.789	535.04	95.231	83.5283	515.607	418.492	79.2367	629.802	82.702	79.8383	683.735	79.7696	70.0423	556.048	521.354	85.8914	449.99	477.363	65.3652	66.1894		1.09527	0.856409	0.900946	1.25735	0.858396
CWC25	sp|Q9DBF7|CWC25_MOUSE	Pre-mRNA-splicing factor CWC25 homolog OS=Mus musculus GN=Cwc25 PE=2 SV=2	1	1	132.709	141.267	96.4203	119.754	144.654	170.809	85.0845	156.06	101.393	97.591	140.176	82.3039	95.6185	116.24	108.873	105.325	150.421	124.794	78.3825	100.434		1.08959	0.965811	0.86531	0.898876	0.926313
CWC27	sp|Q3TKY6|CWC27_MOUSE	Peptidyl-prolyl cis-trans isomerase CWC27 homolog OS=Mus musculus GN=Cwc27 PE=1 SV=1	7	8	417.877	405.509	769.5	807.695	336.469	392.112	897.521	336.593	600.995	798.342	317.382	668.084	587.633	313.105	259.493	439.59	320.094	276.109	416.095	542.71		0.903171	0.964172	0.873733	0.56219	0.647763
CWF19L1	sp|Q8CI33|C19L1_MOUSE	CWF19-like protein 1 OS=Mus musculus GN=Cwf19l1 PE=2 SV=2	13	10	2162.38	2271.14	1406.78	1263.43	1738.15	1793.75	916.317	1907.76	1104.87	1281.82	2279.02	1168.65	1149.59	1855.1	2004.84	1224.52	1887.76	1766.48	1013.63	1110.32		0.834907	0.806046	0.862882	0.954325	0.813401
CXADR	sp|P97792|CXAR_MOUSE	Coxsackievirus and adenovirus receptor homolog OS=Mus musculus GN=Cxadr PE=1 SV=1	10	11	1715.9	2188.48	2705.3	2573.1	1671.97	1770.78	2550.42	2054.37	2672.29	3059.97	1630.11	2875	3081.53	2155.26	2328.71	2553.54	1398.51	1194.17	1931.96	1840.31		0.870204	1.13061	1.10157	1.02184	0.69314
CXCL12	sp|P40224-1|SDF1_MOUSE	Isoform Alpha of Stromal cell-derived factor 1 OS=Mus musculus GN=Cxcl12	3	1	546.257	531.21	201.689	80.5033	371.254	392.55	111.315	296.893	79.439	77.214	639.615	174.846	227.336	444.6	501.237	238.958	635.953	766.271	214.647	280.629		0.858174	0.444764	1.02163	1.16186	1.39557
CXXC1	sp|Q9CWW7|CXXC1_MOUSE	CpG-binding protein OS=Mus musculus GN=Cxxc1 PE=2 SV=1	2	1	68.0836	76.4516	226.193	201.556	58.0032	68.7363	135.066	50.0384	226.816	290.709	71.4527	201.914	254.27	47.9028	53.3021	181.411	68.0898	37.2311	169.029	154.295		0.609966	1.32233	1.22931	0.658451	0.749007
CYB5A	sp|P56395|CYB5_MOUSE	Cytochrome b5 OS=Mus musculus GN=Cyb5a PE=1 SV=2	7	6	944.645	980.709	547.523	591.132	5102.46	2666.39	1499.84	2813.79	740.135	591.12	649.255	2648.92	384.765	853.509	794.079	651.163	922.573	1228.81	832.833	765.836		4.03336	1.80376	1.60267	1.00032	1.2239
CYB5B	sp|Q9CQX2|CYB5B_MOUSE	Cytochrome b5 type B OS=Mus musculus GN=Cyb5b PE=1 SV=1	6	4	633.041	682.946	451.461	704.56	3845.84	1936.1	1847.32	4179.29	1232.02	743.59	1003.27	2817.94	762.046	1665.31	1429.61	1351.02	1669.92	1901.86	2136.44	1563.29		4.11502	3.31978	2.47208	2.39802	2.94154
CYB5D2	sp|Q5SSH8|NEUFC_MOUSE	Neuferricin OS=Mus musculus GN=Cyb5d2 PE=1 SV=1	1	1	200.909	208.422	79.171	117.397	234.246	153.276	109.808	217.153	97.4535	85.1292	127.14	90.6846	69.9273	126.632	201.606	65.9823	117.38	135.73	69.7792	64.1235		1.09442	0.879653	0.633222	0.867515	0.638741
CYB5R1	sp|Q9DB73|NB5R1_MOUSE	NADH-cytochrome b5 reductase 1 OS=Mus musculus GN=Cyb5r1 PE=2 SV=1	14	14	1737.21	1637.16	2907.39	2285.85	1652.6	1293.58	2843.8	1573.13	2587.37	2319.78	3261.48	3151.07	3027.76	2769.06	2509.54	5342.24	4934.64	5135.02	9716.72	7277.78		0.901065	1.00849	1.46915	1.65287	3.15889
CYB5R3	sp|Q9DCN2-2|NB5R3_MOUSE	Isoform 2 of NADH-cytochrome b5 reductase 3 OS=Mus musculus GN=Cyb5r3	33	40	4717.37	5688.12	8335.68	9984.24	4733.02	4865.08	9906.8	7256.95	10824.7	9903.04	4519.79	8760.39	9610.41	5067.01	7482.96	7052.42	6512.11	6988.19	12170.6	10055.4		0.905349	1.29895	1.0625	0.909875	1.24372
CYBA	sp|Q61462-2|CY24A_MOUSE	Isoform 2 of Cytochrome b-245 light chain OS=Mus musculus GN=Cyba	2	1	246.611	268.24	160.759	158.087	370.69	270.574	173.984	340.768	177.276	116.275	1287.16	104.764	93.6307	237.44	303.573	245.295	277.66	215.009	95.6696	118.666		1.30383	1.01447	2.37585	1.25754	0.848035
CYBB	sp|Q61093|CY24B_MOUSE	Cytochrome b-245 heavy chain OS=Mus musculus GN=Cybb PE=2 SV=1	5	3	815.178	748.343	532.461	614.387	901.879	746.664	554.25	921.757	502.96	488.999	3844.09	403.638	392.645	758.686	777.429	781.372	918.199	734.758	424.977	471.087		1.08364	0.94143	2.28278	1.14006	0.94047
CYC1	sp|Q9D0M3-2|CY1_MOUSE	Isoform 2 of Cytochrome c1, heme protein, mitochondrial OS=Mus musculus GN=Cyc1	50	57	9488.72	9612.85	10894.2	12244.5	11132.4	8510.25	16197.8	9199	12055.1	10346.8	7223.91	9854.01	9705.24	7864.19	7410.65	10197.5	8131.47	8915.65	13502.1	11650.6		1.13132	0.997497	0.845423	0.804046	0.999042
CYCS	sp|P62897|CYC_MOUSE	Cytochrome c, somatic OS=Mus musculus GN=Cycs PE=1 SV=2	108	96	35433.1	31485.9	30020.9	29705.8	34126.7	38200.5	34051.6	23316.6	25213	26949	20341.8	29900.9	31644	25597.1	22205.7	21919.7	31413.6	33898.3	31805.5	41197.4		1.11996	0.794643	0.862108	0.734043	1.09214
CYFIP1	sp|Q7TMB8|CYFP1_MOUSE	Cytoplasmic FMR1-interacting protein 1 OS=Mus musculus GN=Cyfip1 PE=1 SV=1	31	27	5409.06	5371.67	6524.44	6071.64	4913.73	4404.72	6527.62	5908.36	6695	5330.03	6782.28	5324.5	5013.24	5169.74	5471.61	7040.15	4996.57	5106	5840.13	5174.49		0.903806	1.02286	0.976467	1.00849	0.903339
CYGB	sp|Q9CX80|CYGB_MOUSE	Cytoglobin OS=Mus musculus GN=Cygb PE=2 SV=1	9	7	1113.19	1091.18	674.63	750.438	2402.47	1394.39	1150.03	2428.88	1045.49	751.183	2059.36	1406.59	834.248	1176.82	1217.63	1082.94	1289.15	1239.67	939.243	909.72		1.81732	1.55232	1.57975	1.27747	1.20619
CYP1A1	sp|P00184|CP1A1_MOUSE	Cytochrome P450 1A1 OS=Mus musculus GN=Cyp1a1 PE=1 SV=2	6	4	332.192	326.576	104.79	410.738	310.873	280.501	93.2307	452.283	114.628	114.846	1308.95	3144.57	484.44	1975.31	1861.75	965.952	1149.68	1825.11	1006.47	643.456		0.777323	0.774089	5.60671	5.45349	3.93829
CYP20A1	sp|Q8BKE6|CP20A_MOUSE	Cytochrome P450 20A1 OS=Mus musculus GN=Cyp20a1 PE=2 SV=1	11	14	2275.51	2311	2669.54	2583.4	1812.97	1600.23	2293.58	2475.59	2756.08	2538.65	3719.59	3880.12	3625.44	2998.24	3465.13	3775.98	2554.72	2602.99	3202.72	2885.02		0.773321	1.05295	1.52111	1.38753	1.1429
CYP27A1	sp|Q9DBG1|CP27A_MOUSE	Sterol 26-hydroxylase, mitochondrial OS=Mus musculus GN=Cyp27a1 PE=1 SV=1	16	12	2584.75	3025.92	1978.05	2201.67	3716.95	3208.79	3112.73	6290.56	3063.28	2299.71	3807.5	2034.07	1754.1	4764.54	4067.32	2694.72	8562.43	8317.68	5126.88	4477.98		1.36712	1.58707	1.03444	1.56978	2.7052
CYP2D22	tr|Q9JKY7|Q9JKY7_MOUSE	Cytochrome P450 CYP2D22 OS=Mus musculus GN=Cyp2d22 PE=2 SV=1	16	14	4138.25	4273	3431.75	4488.74	5633.03	4827.68	5211.89	5739.43	4424.96	3493.51	5408.4	5320.11	3982.24	7570.59	6845.08	6168.11	8380.02	10138.2	8601.89	6240.02		1.27952	1.11504	1.201	1.68047	2.04265
CYP2E1	sp|Q05421|CP2E1_MOUSE	Cytochrome P450 2E1 OS=Mus musculus GN=Cyp2e1 PE=1 SV=1	7	10	1729.1	1238.11	1374.39	5499.92	3398.13	885.485	1463.32	940.882	1150.28	1539.07	1475.55	8649.38	1834.68	1410.18	2201.83	2248.45	779.81	1280.45	947.521	1135.11		0.778597	0.491825	1.62029	0.793978	0.42096
CYP4B1	sp|Q64462|CP4B1_MOUSE	Cytochrome P450 4B1 OS=Mus musculus GN=Cyp4b1 PE=1 SV=1	13	14	3776.15	4488.76	6767.47	3182.41	1316.34	1988.41	1816.12	1330.55	1599.64	2712.78	4978.8	6777.83	3508.19	2578.32	4407.65	4497.92	2556.4	3014.73	4543.06	3212.04		0.374851	0.413068	1.11739	0.840627	0.731615
CYP4F13	tr|B8JK07|B8JK07_MOUSE	Cytochrome P450, family 4, subfamily f, polypeptide 13 OS=Mus musculus GN=Cyp4f13 PE=3 SV=1	6	3	542.855	555.69	298.616	478.18	563.455	443.848	425.872	644.39	449.022	433.815	788.67	702.542	547.708	911.11	968.564	552.319	772.091	994.478	659.4	527.842		1.01896	1.08583	1.44963	1.7291	1.57508
CYP4V3	sp|Q9DBW0|CP4V3_MOUSE	Cytochrome P450 4V3 OS=Mus musculus GN=Cyp4v3 PE=1 SV=1	6	5	415.106	489.371	106.647	290.074	527.751	505.564	236.401	669.464	254.591	236.145	668.599	684.434	327.049	939.277	988.681	302.269	701.322	913.619	335.655	303.209		1.30108	1.18885	1.72158	2.28531	1.7321
CYP51A1	sp|Q8K0C4|CP51A_MOUSE	Lanosterol 14-alpha demethylase OS=Mus musculus GN=Cyp51a1 PE=2 SV=1	11	12	921.618	1017.28	1221.17	1001.77	672.439	647.273	848.646	1562.87	1424.24	1727.58	2285.68	3545.18	3305.03	2729.93	3442.04	3450.66	4603.77	4982.13	5493.04	3957.55		0.69468	1.51045	2.92688	3.08282	4.57406
D030016E14RIK	sp|B2RXC1|CD041_MOUSE	UPF0636 protein C4orf41 homolog OS=Mus musculus PE=2 SV=1	18	20	1852.62	1970.58	3072.69	2716.23	1857.3	1626.53	3099.15	2322.47	3370.15	2714.8	2283.24	2949.2	2911.02	2278.39	2443.88	3754.5	1977.38	2137.09	3129.62	2756.59		0.91315	1.16623	1.12961	1.17585	1.04042
D10JHU81E	sp|Q9D172|ES1_MOUSE	ES1 protein homolog, mitochondrial OS=Mus musculus GN=D10Jhu81e PE=1 SV=1	72	62	26759.1	24596.9	20374.9	22141	29254.7	32298.6	30255	15725.1	18479.5	16915.9	9939.81	14855	18189.8	11425.4	11872.2	10721.8	15141.8	15899.9	13929.1	17440.4		1.30402	0.726103	0.610543	0.483202	0.664855
D10WSU52E	sp|Q99LF4|RTCB_MOUSE	tRNA-splicing ligase RtcB homolog OS=Mus musculus GN=D10Wsu52e PE=2 SV=1	33	34	10405.1	10337.4	9356.08	11979.8	9961.46	11736.2	9546.3	9243.28	10283	11619.4	8731.57	9801.87	11143.5	8434.27	7916.9	8308.22	11181.1	10127.7	9024.26	10767.6		0.990026	0.98691	0.94037	0.78138	0.976764
D11WSU99E	tr|A2A6P4|A2A6P4_MOUSE	Likely orthologue of family with sequence similarity 104, member A (FAM104A) OS=Mus musculus GN=D11Wsu99e PE=4 SV=1	1	1	133.839	142.94	122.94	93.1581	69.9707	104.508	57.4034	82.3528	70.9935	111.692	115.471	105.122	151.181	127.525	115.723	103.6	115.077	108.659	72.591	101.567		0.627288	0.716983	1.00572	0.938296	0.807288
D17H6S53E	sp|Q9Z1R4|CF047_MOUSE	Uncharacterized protein C6orf47 homolog OS=Mus musculus GN=D17h6s53e PE=2 SV=1	4	4	643.255	649.362	810.356	771.771	616.173	499.62	855.842	506.362	682.207	581.581	652.351	936.227	872.574	724.878	780.622	1037.13	556.904	588.219	754.15	743.164		0.914463	0.821012	1.14151	1.1793	0.91919
D17WSU104E	sp|Q9CPT4|CS010_MOUSE	UPF0556 protein C19orf10 homolog OS=Mus musculus GN=D17Wsu104e PE=2 SV=1	9	8	2677.9	2197.81	2185.16	3549.55	3041	2398.7	3030.3	2740.52	3190	3625.59	2653.43	3709.05	3623.27	2904.43	2483.77	2416.42	2844.79	2527.99	2287.76	2765.63		1.06436	1.20084	1.25483	0.980749	0.982633
D1BWG0212E	sp|Q9CWN7|CB029_MOUSE	UPF0760 protein C2orf29 homolog OS=Mus musculus GN=D1Bwg0212e PE=2 SV=1	1	4	20.8653	16.2238	831.464	809.34	18.0365	12.4672	702.646	23.3965	859.192	769.878	20.988	719.012	650.759	18.9771	17.4474	797.118	15.9049	16.3546	682.74	572.767		0.582596	1.31313	1.10516	0.662372	0.76749
D230025D16RIK	sp|Q922R1|CP070_MOUSE	UPF0183 protein C16orf70 homolog OS=Mus musculus PE=2 SV=2	2	2	140.681	131.949	278.399	325.09	159.097	121.319	352.773	181.803	330.667	293.436	121.781	279.591	236.261	143.23	140.728	285.482	133.121	131.929	265.644	247.276		0.963628	1.22648	0.97039	0.86661	0.887973
D330012F22RIK	sp|Q3TLS3|VTC2_MOUSE	GDP-D-glucose phosphorylase C15orf58 homolog OS=Mus musculus PE=2 SV=2	3	1	514.763	432.111	122.399	133.158	482.581	539.713	119.894	401.47	157.507	175.636	437.768	168.844	160.232	479.331	428.952	163.092	490.697	534.004	144.427	142.828		1.26653	0.814586	0.850327	1.18801	1.09109
D4ERTD22E	sp|Q6NXN1-2|CA144_MOUSE	Isoform 2 of UPF0485 protein C1orf144 homolog OS=Mus musculus GN=D4Ertd22e	2	4	249.725	194.62	396.847	419.177	274.148	302.905	401.907	238.841	295.753	467.499	157.045	627.564	471.896	205.282	168.122	361.475	230.455	254.784	347.23	495.827		1.03563	1.06011	1.32924	0.777422	1.05389
D730040F13RIK	tr|B1AZA5|B1AZA5_MOUSE	Likely ortholog of H. sapiens chromosome 9 open reading frame 5 (C9orf5) OS=Mus musculus GN=D730040F13Rik PE=4 SV=1	3	5	167.76	149.431	777.667	578.956	119.581	123.547	592.362	139.129	580.583	579.916	197.701	738.198	613.757	243.612	213.525	824.616	188.611	238.839	782.968	687.395		0.665538	1.03526	1.23443	1.02102	1.13383
D8ERTD738E	sp|Q8R1F0|L10K_MOUSE	Leydig cell tumor 10 kDa protein homolog OS=Mus musculus GN=D8Ertd738e PE=2 SV=1	3	5	1309.31	1077.04	1891.31	1962.56	1930.22	1557.9	2978.08	2284.15	3002.96	2479.01	856.555	1820.46	2263.14	909.791	1109.49	1354.53	874.155	743.956	1055.3	1214.5		1.38162	1.65937	1.05555	0.720875	0.62304
D9ERTD402E	sp|Q66JZ4|CC023_MOUSE	Uncharacterized protein C3orf23 homolog OS=Mus musculus GN=D9Ertd402e PE=2 SV=1	6	3	979.148	1001.33	194.825	266.456	1154.59	848.385	264.591	1371.36	274.253	243.125	1743.46	502.217	462.49	2458.48	2141.33	583.595	2127.6	2390.11	650.288	526.181		1.23821	1.03135	1.4788	2.83042	2.332
DAAM1	sp|Q8BPM0-2|DAAM1_MOUSE	Isoform 2 of Disheveled-associated activator of morphogenesis 1 OS=Mus musculus GN=Daam1	5	4	429.581	477.73	488.059	452.596	438.62	405.434	495.393	409.744	469.976	353.129	460.838	322.722	350.004	379.796	364.866	437.8	373.097	384.32	333.457	344.694		0.96643	0.889518	0.817882	0.853163	0.776837
DAB2	sp|P98078-2|DAB2_MOUSE	Isoform p93 of Disabled homolog 2 OS=Mus musculus GN=Dab2	10	8	2302.97	2691.55	800.453	874.753	2139.88	2653.48	640.114	1401.01	602.586	570.903	3613.17	698.53	717.566	1388.72	1543.7	699.362	1292.15	1210.89	362.453	477.139		1.0862	0.514664	1.00539	0.726024	0.501164
DAB2IP	sp|Q3UHC7-3|DAB2P_MOUSE	Isoform 3 of Disabled homolog 2-interacting protein OS=Mus musculus GN=Dab2ip	8	5	1051.19	1145.49	662.458	713.597	1235.71	1078.22	856.883	1536.31	987.339	752.944	1708.99	536.42	497.828	1141.18	1338.24	601.181	1247.97	1266.44	580.159	555.197		1.18334	1.22281	1.02377	1.14967	1.02156
DAD1	sp|P61804|DAD1_MOUSE	Dolichyl-diphosphooligosaccharide--protein glycosyltransferase subunit DAD1 OS=Mus musculus GN=Dad1 PE=2 SV=3	3	3	234.575	270.939	231.829	181.529	961.641	349.271	452.411	875.128	290.271	156.927	499.084	628.635	362.786	479.165	569.662	532.987	613.934	773.457	487.087	577.512		2.55868	1.91877	2.1628	2.2953	2.66848
DAG1	sp|Q62165|DAG1_MOUSE	Dystroglycan OS=Mus musculus GN=Dag1 PE=1 SV=4	16	16	4082.72	4439.46	2623.5	2899.97	4334.04	5228.88	3688.63	3720.44	3570	2852.09	4253.45	3921.47	4845.16	4312.62	4262.11	3172.61	4954.28	4143.89	2852.61	3886.76		1.25795	0.962816	1.23598	1.11516	1.12758
DAGLA	sp|Q6WQJ1|DGLA_MOUSE	Sn1-specific diacylglycerol lipase alpha OS=Mus musculus GN=Dagla PE=1 SV=2	2	3	182.32	220.575	282.036	359.499	122.896	157.616	209.178	375.273	349.018	441.404	181.604	353.526	350.404	236.511	362.418	236.612	175.992	226.184	274.925	264.929		0.625145	1.48814	1.13048	1.06666	0.901957
DAK	sp|Q8VC30|DHAK_MOUSE	Bifunctional ATP-dependent dihydroxyacetone kinase/FAD-AMP lyase (cyclizing) OS=Mus musculus GN=Dak PE=2 SV=1	12	13	1927.98	2112.56	1642.74	1945.59	2106.93	2415.4	1857.87	3640.61	2131.21	2050.81	1758.47	1816.33	1517.39	2383	2407.38	1394.1	2804.91	2724.55	1619.09	1633.53		1.1151	1.3672	0.889986	1.08089	1.15116
DAP3	sp|Q9ER88|RT29_MOUSE	28S ribosomal protein S29, mitochondrial OS=Mus musculus GN=Dap3 PE=2 SV=1	13	11	3122.56	2808.66	1604.51	2458.27	5747.06	3643.64	3452.74	5170.44	3442.7	2387.09	2993.62	2319.95	2493.59	3866.65	4346.32	2167.38	5361.59	5563.57	3551.64	3345.98		1.71349	1.46758	1.04158	1.38488	1.78335
DAPK2	sp|Q8VDF3|DAPK2_MOUSE	Death-associated protein kinase 2 OS=Mus musculus GN=Dapk2 PE=1 SV=1	1	2	21.2005	18.0803	125.816	119.197	16.5707	18.4223	147.405	17.5797	143.794	113.923	31.6296	134.632	98.7307	23.4999	18.3311	175.164	19.2766	24.5395	147.141	143.687		0.855444	1.29114	1.24281	1.0177	1.17711
DAPK3	sp|O54784|DAPK3_MOUSE	Death-associated protein kinase 3 OS=Mus musculus GN=Dapk3 PE=1 SV=1	7	2	1212.54	1310.6	1145.67	885.725	1341.07	1062.03	1056.14	1463.69	1243.91	876.448	1874.88	964.041	1015.61	1486.45	1538.79	1591.68	1359.37	1346.74	1143.32	936.18		1.01269	1.04922	1.12841	1.3516	1.05074
DARS	sp|Q922B2|SYDC_MOUSE	Aspartyl-tRNA synthetase, cytoplasmic OS=Mus musculus GN=Dars PE=2 SV=2	51	49	9053.29	8796.28	9807.17	9746.86	8134.75	7187.59	8406.51	9689.85	10018.5	10557.1	13925	11784.8	10722.3	13001.6	11967	14573.2	11011.9	11120.5	12457.3	10711.2		0.845867	1.07888	1.2987	1.40955	1.21114
DARS2	sp|Q8BIP0|SYDM_MOUSE	Aspartyl-tRNA synthetase, mitochondrial OS=Mus musculus GN=Dars2 PE=2 SV=1	18	17	4002.23	3941.48	3710.85	3335.91	4446.28	3809.35	4188.08	4538	3858.9	3070.74	2771.52	2410.57	2527.38	2917.73	3448.13	2368.78	3221.48	3259.31	2963.45	2615.69		1.10681	1.01999	0.685722	0.776906	0.804507
DAZAP1	sp|Q9JII5-2|DAZP1_MOUSE	Isoform 2 of DAZ-associated protein 1 OS=Mus musculus GN=Dazap1	8	3	1081.21	1026.62	651.589	828.446	954.247	1060.07	690.984	893.341	698.863	779.684	939.762	628.859	756.805	754.574	795.911	574.553	830.647	745.693	509.044	617.177		1.00535	0.881448	0.864181	0.789712	0.75325
DBH	tr|Q3V1U4|Q3V1U4_MOUSE	Dopamine beta hydroxylase OS=Mus musculus GN=Dbh PE=2 SV=1	5	4	691.822	601.763	244.57	340.262	674.985	609.844	288.751	673.328	267.503	304.112	773.826	257.811	299.642	745.138	617.474	342.958	846.757	791.368	345.124	321.5		1.11695	0.883683	0.944965	1.21064	1.22696
DBI	sp|P31786|ACBP_MOUSE	Acyl-CoA-binding protein OS=Mus musculus GN=Dbi PE=1 SV=2	7	6	860.19	1102.34	924.052	1378.96	1739.48	2184.55	2415.49	4026.7	2930.54	3111.74	1320.53	3447.71	2356.67	2284.6	1983.49	1606.54	2159.54	2405.51	2315.07	2790.21		1.98162	3.14738	2.22712	1.83631	2.26708
DBN1	sp|Q9QXS6-3|DREB_MOUSE	Isoform E2 of Drebrin OS=Mus musculus GN=Dbn1	12	12	1568.1	1647.48	1513.87	1334.16	1617.21	1837.65	1074.06	923.653	1070.37	1009.1	3607.48	1648.72	2022.92	1502.89	1339.99	1821.8	1777.76	1655.56	1458.83	1864.74		0.995868	0.660359	1.60061	1.02572	1.11433
DBT	sp|P53395|ODB2_MOUSE	Lipoamide acyltransferase component of branched-chain alpha-keto acid dehydrogenase complex, mitochondrial OS=Mus musculus GN=Dbt PE=2 SV=2	60	55	16789.8	14866.2	12197.2	13763.9	17974.7	14906.9	12024.3	11112.8	9682.92	9859.69	14341.7	16174.4	13689.6	17526.3	14516.7	13368.5	19303.9	19840	17830.6	18260.4		1.03918	0.709404	1.02297	1.05088	1.30577
DCAF11	sp|Q91VU6-2|DCA11_MOUSE	Isoform 2 of DDB1- and CUL4-associated factor 11 OS=Mus musculus GN=Dcaf11	4	6	235.386	218.931	746.122	1037.36	280.963	234.142	938.637	309.313	914.366	916.935	216.282	764.56	586.532	235.038	225.713	502.855	194.597	187.336	373.929	375.196		0.866174	1.27543	0.933878	0.574139	0.505433
DCAF5	sp|Q80T85|DCAF5_MOUSE	DDB1- and CUL4-associated factor 5 OS=Mus musculus GN=Dcaf5 PE=1 SV=2	1	1	17.6834	14.7816	80.3888	70.8177	11.7257	14.9141	75.8171	17.6733	65.439	91.0497	53.328	120.407	67.2644	15.7502	18.739	67.9757	14.7542	13.1171	52.6728	82.4218		0.743769	1.2643	1.7495	0.743827	0.887268
DCAF6	sp|Q9DC22|DCAF6_MOUSE	DDB1- and CUL4-associated factor 6 OS=Mus musculus GN=Dcaf6 PE=1 SV=1	5	1	314.288	309.479	47.8686	57.5253	385.807	359.517	62.6461	465.314	67.1504	52.2306	387.115	90.8438	94.5308	428.061	463.511	74.3226	504.828	489.764	71.209	88.4932		1.47744	1.06917	1.04685	1.76622	1.58304
DCAF7	sp|P61963|DCAF7_MOUSE	DDB1- and CUL4-associated factor 7 OS=Mus musculus GN=Dcaf7 PE=2 SV=1	5	6	747.146	729.877	634.91	810.036	815.763	893.803	666.755	768.335	690.267	750.792	676.968	615.194	652.838	546.5	551.454	538.201	661.837	610.689	486.317	569.362		1.08435	1.00818	0.887529	0.746599	0.796793
DCAF8	sp|Q8N7N5|DCAF8_MOUSE	DDB1- and CUL4-associated factor 8 OS=Mus musculus GN=Dcaf8 PE=1 SV=1	15	17	1459.24	1363.74	1965.33	2602.47	2507.27	1806.47	3044.55	2907.3	3422.9	2590.15	1946.65	2282.94	2024.88	1973.47	1828.84	2537.56	2018.01	2027.13	2500.44	2259.4		1.32747	1.60928	1.12834	1.14374	1.19135
DCAKD	sp|Q8BHC4|DCAKD_MOUSE	Dephospho-CoA kinase domain-containing protein OS=Mus musculus GN=Dcakd PE=2 SV=1	5	6	745.395	724.035	679.161	779.074	749.888	606.047	748.689	961.478	798.466	713.078	1131.44	730.207	688.209	1098.67	973.087	1242.7	1127.14	1067.53	1154.66	996.117		0.958499	1.12628	1.16127	1.50949	1.48427
DCN	sp|P28654|PGS2_MOUSE	Decorin OS=Mus musculus GN=Dcn PE=2 SV=1	23	26	6831.05	7712.24	9555.32	10709.2	9232.81	7067.24	8524.87	7495.28	11309.4	10728	5469.2	8114.52	9892.47	4651.05	7301.72	7352.79	5049.78	3700.07	4813.02	6345.35		0.950933	1.13127	0.899269	0.73951	0.571947
DCP1A	sp|Q91YD3|DCP1A_MOUSE	mRNA-decapping enzyme 1A OS=Mus musculus GN=Dcp1a PE=1 SV=1	6	2	1371.98	1393.8	119.029	122.15	1152.45	1206.61	88.2787	1042.37	96.2563	112.362	1162.34	91.7394	93.3745	904.71	922.319	106.383	842.849	810.337	67.7055	90.3932		1.08519	0.554708	0.597486	0.857307	0.602366
DCPS	sp|Q9DAR7|DCPS_MOUSE	Scavenger mRNA-decapping enzyme DcpS OS=Mus musculus GN=Dcps PE=1 SV=1	18	15	2563.06	2321.32	3120.64	3460.74	2816.25	2629.35	3238.46	2598.56	3192.02	3159.84	2258.81	2230.4	2627.63	1835.21	1874.74	2355.65	1960.91	1845.12	1980.82	2294.19		1.00985	1.04083	0.827605	0.705358	0.704797
DCTN1	sp|O08788-2|DCTN1_MOUSE	Isoform 2 of Dynactin subunit 1 OS=Mus musculus GN=Dctn1	56	46	10724.8	11280.8	10330	10476.7	9756.73	10210.7	8962.97	10641.2	9604.7	10341.4	10990.9	9442.02	9314.82	10357.7	10997.7	9632.13	10645	10291.4	8694.09	8297.02		0.901001	0.9526	0.926454	0.965065	0.885904
DCTN2	sp|Q99KJ8|DCTN2_MOUSE	Dynactin subunit 2 OS=Mus musculus GN=Dctn2 PE=1 SV=3	26	29	4993.89	4540.25	5573.26	5547.51	9575.94	9675.3	9768.71	7292.87	7385.55	6548.79	4414.46	12429.2	7817.89	4421.16	3852.92	6469.97	4838.48	4530.14	7076.42	9156.76		1.87332	1.37028	1.59197	0.95177	1.2395
DCTN3	sp|Q9Z0Y1|DCTN3_MOUSE	Dynactin subunit 3 OS=Mus musculus GN=Dctn3 PE=2 SV=2	7	7	1219.21	1167.09	1207.68	1398.86	2700.95	1931.66	1915.3	2390.35	1929.38	1308.36	1317.08	2243.58	2007.88	1272.23	1317.85	1760.66	1351.29	1454.25	1476.59	1598.43		1.74861	1.50298	1.48707	1.16186	1.1778
DCTN4	sp|Q8CBY8-2|DCTN4_MOUSE	Isoform 2 of Dynactin subunit 4 OS=Mus musculus GN=Dctn4	12	10	1678.99	1833.69	1818.58	1861.92	1614.03	1677.77	1357.65	1745.23	1657.52	1872.82	1686.44	1705.9	1613.85	1773.29	1779.5	1619.97	1497.4	1542.26	1537.78	1611.75		0.861824	0.977883	0.92795	0.958824	0.860424
DCTN5	sp|Q9QZB9|DCTN5_MOUSE	Dynactin subunit 5 OS=Mus musculus GN=Dctn5 PE=1 SV=1	3	5	914.597	901.144	1162.97	1386.46	744.534	1017.83	1005	567.407	1024.7	1205.59	684.727	1148.11	1327.59	618.269	609.404	915.034	764.278	673.679	824.453	1088.93		0.845287	0.854551	0.965346	0.654486	0.767745
DCTN6	sp|Q9WUB4|DCTN6_MOUSE	Dynactin subunit 6 OS=Mus musculus GN=Dctn6 PE=1 SV=1	5	4	1027.23	1078.73	670.795	747.096	902.953	1149.91	700.348	766.263	627.078	678.837	825.822	710.642	982.832	788.737	759.461	850.77	896.379	811.12	861.482	946.898		1.04174	0.784057	0.953235	0.907706	0.997737
DCUN1D1	sp|Q9QZ73|DCNL1_MOUSE	DCN1-like protein 1 OS=Mus musculus GN=Dcun1d1 PE=2 SV=1	4	3	805.364	698.255	1200.8	1152.54	793.266	690.422	1462.79	1036.87	1305.61	1290.73	948.529	1589.18	1331.21	813.607	860.033	1494.18	719.798	793.592	1309.43	1407.31		1.01858	1.25598	1.33747	1.0951	1.09675
DCUN1D2	sp|Q8BZJ7-2|DCNL2_MOUSE	Isoform 2 of DCN1-like protein 2 OS=Mus musculus GN=Dcun1d2	4	5	855.798	706.331	690.166	785.776	701.688	863.856	984.934	1129.73	1125.65	799.795	841.989	833.004	703.141	944.456	817.566	894.699	680.489	721.164	760.632	668.283		1.11934	1.34084	1.0437	1.16597	0.931699
DCXR	sp|Q91X52|DCXR_MOUSE	L-xylulose reductase OS=Mus musculus GN=Dcxr PE=2 SV=2	7	11	1122.01	979.833	895.185	1106.94	1133.58	1120.44	964.159	839.451	865.36	937.941	438.569	621.955	473.847	358.324	450.308	361.246	449.673	496.601	297.531	325.567		1.04555	0.858601	0.498501	0.380081	0.382404
DDAH1	sp|Q9CWS0|DDAH1_MOUSE	N(G),N(G)-dimethylarginine dimethylaminohydrolase 1 OS=Mus musculus GN=Ddah1 PE=1 SV=3	7	5	1477.14	1618.67	1023.14	1189.4	1614.61	1874.64	1251.26	1027.61	1070.95	990.659	982.17	869.57	1241.43	864.397	1032.11	721.231	915.277	865.293	594.432	839.128		1.1907	0.775939	0.776932	0.657515	0.605485
DDAH2	sp|Q99LD8|DDAH2_MOUSE	N(G),N(G)-dimethylarginine dimethylaminohydrolase 2 OS=Mus musculus GN=Ddah2 PE=1 SV=1	9	9	3769.45	3932.46	2010.48	2672.93	5187.37	5929.4	3030.8	3316.28	2205.97	2151.6	2990.57	1941.85	2125.76	1904.23	2164.42	1528.33	2636.24	2568.79	1500.67	1843.23		1.52305	0.826124	0.759844	0.602539	0.690247
DDB1	sp|Q3U1J4|DDB1_MOUSE	DNA damage-binding protein 1 OS=Mus musculus GN=Ddb1 PE=1 SV=2	58	54	11478.5	10801.4	11980.5	12939.9	14567.6	11280.9	14335.3	19195.6	16610.1	13528.9	13907	11461.2	10361	14341.1	14688.9	13542	14434.1	14039.9	13813.3	11217.2		1.13513	1.39362	1.00929	1.20259	1.13356
DDC	sp|O88533|DDC_MOUSE	Aromatic-L-amino-acid decarboxylase OS=Mus musculus GN=Ddc PE=2 SV=1	4	5	541.85	506.616	796.967	888.403	546.086	502.101	842.692	614.619	986.058	834.599	419.395	636.501	762.835	451.527	572.142	650.417	439.097	472.554	553.441	571.746		0.922211	1.18772	0.887023	0.816477	0.745047
DDHD1	tr|E9QQ38|E9QQ38_MOUSE	Uncharacterized protein OS=Mus musculus GN=Ddhd1 PE=4 SV=1	5	6	317.501	305.545	876.898	1033.48	424.398	348.148	1440.16	238.339	854.985	658.626	309.971	794.463	695.797	287.408	286.162	919.168	242.281	260.916	624.386	584.37		1.16454	0.922046	0.947456	0.785623	0.675747
DDHD2	sp|Q80Y98|DDHD2_MOUSE	Phospholipase DDHD2 OS=Mus musculus GN=Ddhd2 PE=1 SV=3	50	38	4543.83	5155.78	5125.19	5762.17	3339.74	3887.27	2953.64	6183.27	4648.83	6601.67	11203.1	11525.7	13217.7	18180.5	13572.4	17616.7	14720.3	13860	15346.8	13955.1		0.659359	1.12911	2.32811	3.19747	2.81159
DDI2	sp|A2ADY9|DDI2_MOUSE	Protein DDI1 homolog 2 OS=Mus musculus GN=Ddi2 PE=1 SV=1	16	9	1965.34	2089.96	1652.67	1707.54	1740.8	1755.1	1436.09	1559.17	1363.18	1593.23	2303.07	1419.01	1526.43	1610.95	1631.82	1577.87	1484.81	1375.93	1128.78	1218.14		0.886788	0.811916	0.943699	0.866767	0.702265
DDO	sp|Q922Z0|OXDD_MOUSE	D-aspartate oxidase OS=Mus musculus GN=Ddo PE=2 SV=1	7	5	1506.02	1480.63	728.807	368.072	1320.35	1386.49	330.746	1080.71	402.815	436.451	1255.19	228.22	334.861	1220.79	1213.38	438.325	1258.32	1239.32	310.346	306.848		0.991817	0.6269	0.593693	0.937912	0.762779
DDOST	sp|O54734|OST48_MOUSE	Dolichyl-diphosphooligosaccharide--protein glycosyltransferase 48 kDa subunit OS=Mus musculus GN=Ddost PE=1 SV=2	14	12	2430.55	2448.5	2054.95	2379.1	2714.33	1916.33	2219.32	3017.97	2252.27	1964.43	3276.91	2345.25	2171.74	2776.95	3111.8	2574.22	2464.27	2476.14	2246.77	1950.55		0.980695	1.03577	1.11583	1.21162	0.98117
DDRGK1	sp|Q80WW9|DDRGK_MOUSE	DDRGK domain-containing protein 1 OS=Mus musculus GN=Ddrgk1 PE=1 SV=2	6	3	172.38	201.449	383.23	397.23	248.42	232.051	369.822	353.133	419.281	406.016	236.134	320.563	237.946	202.015	201.745	341.395	188.491	182.789	299.934	297.625		0.982184	1.36122	0.917901	0.860737	0.839338
DDT	sp|O35215|DOPD_MOUSE	D-dopachrome decarboxylase OS=Mus musculus GN=Ddt PE=1 SV=3	25	21	6737.15	6595.23	5352.56	7458.85	4495.8	5430.69	4393.79	4985.97	5191.45	7856.62	5909.13	14310.9	12487.6	7943.22	8931.33	7676.53	6513.3	6274.52	5996.59	7135.03		0.730335	0.919736	1.66809	1.25211	0.991419
DDX1	sp|Q91VR5|DDX1_MOUSE	ATP-dependent RNA helicase DDX1 OS=Mus musculus GN=Ddx1 PE=1 SV=1	40	40	10016.6	9825.04	10383.9	12087.6	8945.09	10108.4	9113.97	9123.38	10236.2	12181.7	9326.55	10078.2	11218.5	9233.52	8575.58	9249.43	11335.9	10519.5	9956.03	10690.5		0.887586	0.993899	0.964971	0.852643	1.00446
DDX17	sp|Q501J6|DDX17_MOUSE	Probable ATP-dependent RNA helicase DDX17 OS=Mus musculus GN=Ddx17 PE=2 SV=1	35	40	11420.5	11459.6	13215.4	14182.3	8537.53	10807.2	9289.6	7025.07	9869.21	13384.1	9688.81	10823.9	11764.1	7130.44	7492.31	10180.7	7881.14	6736.49	7962.52	9735.01		0.759362	0.802961	0.855958	0.65777	0.642731
DDX18	sp|Q8K363|DDX18_MOUSE	ATP-dependent RNA helicase DDX18 OS=Mus musculus GN=Ddx18 PE=2 SV=1	8	9	954.785	950.985	1259.83	983.88	731.084	678.67	851.032	961.591	981.824	886.12	1471.33	713.137	738.53	974.74	905.61	1181.09	677.81	678.109	757.842	668.413		0.726448	0.909201	0.939234	0.983718	0.670487
DDX19A	sp|Q61655|DD19A_MOUSE	ATP-dependent RNA helicase DDX19A OS=Mus musculus GN=Ddx19a PE=1 SV=2	23	22	4003.56	4102.51	5284.55	5200.79	3522.89	3579.78	3917.83	4144.9	4772.65	5563.76	4306.79	4490.15	4153.72	3861.96	3780.36	4493.6	3532.43	3660.42	3920.99	3742.07		0.790365	1.03857	0.928792	0.87036	0.799074
DDX21	sp|Q9JIK5|DDX21_MOUSE	Nucleolar RNA helicase 2 OS=Mus musculus GN=Ddx21 PE=1 SV=3	26	31	7331.15	8065.64	12031.5	7772.88	3715.99	4870	4875.37	4123.99	5473.29	7190.62	9928.05	6168.44	7037.52	6339.62	6109.62	9180.48	3766.11	3819.33	5259.41	5358.27		0.509883	0.635884	0.876259	0.81928	0.517117
DDX23	tr|D3Z0M9|D3Z0M9_MOUSE	MCG18410, isoform CRA_a OS=Mus musculus GN=Ddx23 PE=3 SV=1	12	18	1623.74	1703.43	3217.6	3208.41	1531.41	1435.52	2372.51	1622.28	2915.99	3160.94	1952.28	2546.54	2534.15	1511.54	1406.61	2932.5	1392.63	1425.9	2222.62	2338.07		0.729943	1.05254	0.961461	0.799828	0.756596
DDX39A	sp|Q8VDW0|DX39A_MOUSE	ATP-dependent RNA helicase DDX39A OS=Mus musculus GN=Ddx39a PE=2 SV=1	16	16	5119.44	5038.83	6830.14	6230.33	4480.85	3919.85	5792.09	5316.91	6268.19	5669.31	6574.93	5649.35	5450.95	4910.41	5150.2	7848.06	4231.61	3950.63	5390.8	4600.69		0.815019	0.990832	1.015	1.0284	0.782718
DDX39B	sp|Q9Z1N5|DX39B_MOUSE	Spliceosome RNA helicase Ddx39b OS=Mus musculus GN=Ddx39b PE=1 SV=1	14	15	3732.93	3833.43	4227.71	4249.55	3445.89	2668.29	4099.78	3748.24	4341.69	3962.09	3886.39	3505.84	3312.79	3224.4	3481.64	4180.96	3031.26	3114.21	3459.82	3194.07		0.848849	1.0016	0.88966	0.904783	0.797785
DDX3X	sp|Q62167|DDX3X_MOUSE	ATP-dependent RNA helicase DDX3X OS=Mus musculus GN=Ddx3x PE=1 SV=3	9	9	1574.18	1655.32	1988	1646.05	893.331	1427.53	894.005	1016.2	1073.18	2016.62	1228.17	1466.94	1681.14	1329.71	1125.48	1565.16	1269.57	1220.89	1335.69	1363.13		0.624528	0.797643	0.850143	0.781004	0.756063
DDX3Y	sp|Q62095|DDX3Y_MOUSE	ATP-dependent RNA helicase DDX3Y OS=Mus musculus GN=Ddx3y PE=1 SV=2	56	44	14459.8	15056.5	13401.7	12651.9	9138.62	12205.9	7106.64	10393	8911.39	13891.8	12431.5	10465	11618	12621.3	12099.6	11464.1	11995.8	11110.1	9451.81	9467.85		0.682653	0.796504	0.828136	0.868218	0.756265
DDX41	sp|Q91VN6|DDX41_MOUSE	Probable ATP-dependent RNA helicase DDX41 OS=Mus musculus GN=Ddx41 PE=1 SV=2	5	5	720.849	717.999	1117.28	1031.17	719.685	538.034	994.694	765.078	1161.36	979.213	989.221	978.818	1007.39	746.536	701.078	1345.48	558.482	597.271	887.019	861.841		0.837181	1.07998	1.10591	1.03814	0.809694
DDX42	sp|Q810A7-2|DDX42_MOUSE	Isoform 2 of ATP-dependent RNA helicase DDX42 OS=Mus musculus GN=Ddx42	13	7	2048.77	2145.22	682.851	870.009	1936.74	1833.36	521.31	1802.98	629.442	741.524	1735.91	596.95	566.061	1416.82	1592.08	542.84	1471.06	1391.05	445.004	504.729		0.995657	0.736392	0.672583	0.824045	0.663294
DDX46	sp|Q569Z5|DDX46_MOUSE	Probable ATP-dependent RNA helicase DDX46 OS=Mus musculus GN=Ddx46 PE=1 SV=2	25	19	4665.54	4596.68	3422.28	2923.03	4966.94	3941.19	2858.83	5281.68	3267.27	3144.34	6038.57	2729.44	2704.09	4494.48	4632.16	3226.55	4024.19	3785	2607.41	2523.82		1.00524	0.998944	0.980049	1.05532	0.829114
DDX47	sp|Q9CWX9|DDX47_MOUSE	Probable ATP-dependent RNA helicase DDX47 OS=Mus musculus GN=Ddx47 PE=2 SV=2	4	6	1028.62	1003.03	1502.31	1363.08	936.107	793.129	1199.27	1000.87	1353.11	1283.31	1396.54	1106.67	1052.54	1070.41	1079.27	1660.65	741.056	770.332	1003.78	972.09		0.797354	0.990335	0.968136	1.03745	0.712115
DDX49	sp|Q4FZF3|DDX49_MOUSE	Probable ATP-dependent RNA helicase DDX49 OS=Mus musculus GN=Ddx49 PE=2 SV=1	1	1	49.3324	51.3852	101.658	85.5496	35.522	32.2229	70.4406	46.475	73.7163	72.574	49.6755	67.0804	60.6365	39.6189	41.9255	87.9131	21.304	28.9072	53.2697	52.2427		0.639914	0.892664	0.821475	0.784729	0.540847
DDX5	sp|Q61656|DDX5_MOUSE	Probable ATP-dependent RNA helicase DDX5 OS=Mus musculus GN=Ddx5 PE=1 SV=2	33	36	13009.8	12222.2	10841.8	13109.2	9852.22	12969	7882.77	8395.61	8937.54	11857	11100.8	10542.2	10168.3	8890.95	8976.6	8964.24	8616.1	7357.24	7160.41	8022.35		0.832372	0.791333	0.862391	0.727399	0.633472
DDX50	sp|Q99MJ9|DDX50_MOUSE	ATP-dependent RNA helicase DDX50 OS=Mus musculus GN=Ddx50 PE=2 SV=1	4	3	405.711	419.373	269.787	302.561	396.459	401.464	250.598	278.745	248.125	253.354	341.199	180.469	179.972	239.272	244.333	184.111	224.505	221.765	128.006	151.535		1.00043	0.744436	0.669456	0.637089	0.519389
DDX58	sp|Q6Q899|DDX58_MOUSE	Probable ATP-dependent RNA helicase DDX58 OS=Mus musculus GN=Ddx58 PE=2 SV=2	26	27	5599.13	4640.39	6828.03	6831.97	5243.63	4487.54	8139.56	5885.7	6840.02	5924.49	10390.1	4005.37	3837.74	5570.1	4080.23	6406.29	4046.3	4990.6	3837.85	3543.26		0.996993	1.04048	1.01722	0.895785	0.68696
DDX6	sp|P54823|DDX6_MOUSE	Probable ATP-dependent RNA helicase DDX6 OS=Mus musculus GN=Ddx6 PE=2 SV=1	19	19	3018.35	3136.04	2805.78	2747.48	3320.69	2778.76	2982.64	3847.09	3140.37	2737.45	3635.03	2703.12	2528.17	3335.35	3709.76	2897.93	2959	3006.82	2535.71	2396.52		1.03432	1.10753	1.00975	1.13237	0.930849
DECR1	sp|Q9CQ62|DECR_MOUSE	2,4-dienoyl-CoA reductase, mitochondrial OS=Mus musculus GN=Decr1 PE=1 SV=1	88	95	26606.3	24443	26756.5	33839	26930.4	25529.1	33765.1	23891.9	26652.4	26125.1	17790.5	27956.4	25070.4	22689.6	20705.5	21849.7	30065.3	31168.3	37540.6	35779.6		1.02975	0.915635	0.845744	0.779195	1.2052
DECR2	sp|Q9WV68|DECR2_MOUSE	Peroxisomal 2,4-dienoyl-CoA reductase OS=Mus musculus GN=Decr2 PE=1 SV=1	10	8	1059.63	1100.53	1169.53	988.919	985.376	904.076	899.423	1499.82	1235.44	1237.75	995.826	787.166	867.084	1213.96	1215.12	982.176	1033.05	1128.98	1044.38	866.922		0.861041	1.22663	0.818188	1.0532	0.943205
DEFB20	sp|Q30KP3|DFB20_MOUSE	Beta-defensin 20 OS=Mus musculus GN=Defb20 PE=2 SV=1	1	1	85.9927	64.5403	60.657	97.0572	83.8592	91.2121	83.5945	110.563	88.4525	115.656	101.813	115.465	103.443	74.4832	91.1068	67.6451	91.7475	115.467	83.6127	113.451		1.11887	1.36112	1.38729	1.00887	1.31154
DEGS1	sp|O09005|DEGS1_MOUSE	Sphingolipid delta(4)-desaturase DES1 OS=Mus musculus GN=Degs1 PE=2 SV=1	1	1	47.6909	46.2279	113.242	79.9388	39.4752	32.8454	85.7058	42.6207	80.3175	71.7668	90.3442	71.7821	114.982	44.8459	51.8912	161.511	34.6888	39.5041	96.2862	89.6027		0.733898	0.904239	1.28693	1.19934	0.905894
DEK	sp|Q7TNV0|DEK_MOUSE	Protein DEK OS=Mus musculus GN=Dek PE=1 SV=1	16	13	4002.5	4093.44	3412.59	3847.6	4980.16	3967.98	3557.28	3877.77	3749.07	3560.51	3895.14	2579.24	2971.42	2526.76	2709.13	2649.03	2665.44	2580.78	2060.66	2498.06		1.08581	0.971369	0.820154	0.684628	0.638503
DENND2D	sp|Q91VV4-2|DEN2D_MOUSE	Isoform 2 of DENN domain-containing protein 2D OS=Mus musculus GN=Dennd2d	1	1	37.1047	46.9441	33.8024	46.6552	64.6017	36.3529	41.7944	68.7317	38.8567	44.5775	25.1558	29.3284	20.1658	33.3525	40.0258	35.4844	17.2396	29.9902	23.4684	8.66403		1.15699	1.23331	0.605043	0.882339	0.482427
DENND3	sp|A2RT67|DEND3_MOUSE	DENN domain-containing protein 3 OS=Mus musculus GN=Dennd3 PE=2 SV=2	2	1	146.866	157.126	242.771	167.842	133.311	132.814	173.355	223.563	160.8	167.537	206.792	258.873	232.921	221.148	219.735	348.125	244.072	281.677	283.825	271.439		0.819996	1.02975	1.30344	1.47216	1.51274
DENND4C	tr|A6H8H2|A6H8H2_MOUSE	Dennd4c protein OS=Mus musculus GN=Dennd4c PE=2 SV=1	29	22	3887.41	3615.98	3535.34	3465.11	4139.95	3147.44	4004.27	4581.83	4134.96	3557.41	4132.19	3095.4	2916.13	3580.21	3972.65	3303.16	3322.3	3731.4	3189.31	2908.46		1.03804	1.12836	0.932509	0.997991	0.906758
[truncated: 4,250 more rows]
