# Supplementary material for: Cardiolipin Synthesis in Brown and Beige Fat Mitochondria Is Essential for Systemic Energy Homeostasis
Source: Cell Metab. 2018 Jul 3;28(1):159–174.e11. doi: 10.1016/j.cmet.2018.05.003 (PMC6038052; doi:10.1016/j.cmet.2018.05.003)
Supplement: Data S2. Lipidomic Analysis of iBAT and scWAT from Cold Exposed Mice, Related to Figure 2 [file mmc7.zip › Lipidomics data table cold exposure iBAT and scWAT.xls]

## Sheet: Result_Summary
		Brown adipose	Brown adipose	Brown adipose	Brown adipose	Brown adipose	Brown adipose	Brown adipose	Brown adipose	Brown adipose	Brown adipose	Brown adipose	Brown adipose	Brown adipose	Brown adipose	Brown adipose	Brown adipose	Inguinal White Adipose	Inguinal White Adipose	Inguinal White Adipose	Inguinal White Adipose	Inguinal White Adipose	Inguinal White Adipose	Inguinal White Adipose	Inguinal White Adipose
		30°C	30°C	30°C	30°C	4°C for 3 hours	4°C for 3 hours	4°C for 3 hours	4°C for 3 hours	4°C for 3 days	4°C for 3 days	4°C for 3 days	4°C for 3 days	4°C for 3 weeks	4°C for 3 weeks	4°C for 3 weeks	4°C for 3 weeks	30°C	30°C	30°C	30°C	4°C for 3 weeks	4°C for 3 weeks	4°C for 3 weeks	4°C for 3 weeks
Phosphatidylethanolamine (PE) (nmol/mg protein)	MASS	ZGH-1	ZGH-2	ZGH-3	ZGH-4	ZGH-5	ZGH-6	ZGH-7	ZGH-8	ZGH-9	ZGH-10	ZGH-11	ZGH-12	ZGH-13	ZGH-14	ZGH-15	ZGH-16	ZGH-17	ZGH-18	ZGH-19	ZGH-20	ZGH-21	ZGH-22	ZGH-23	ZGH-24
D16:0-18:2/D16:1-18:1	714.507	2.09089	1.72884	1.38869	1.18789	1.23567	1.02013	1.06872	1.56857	3.39716	3.25376	3.17481	3.3029	3.84191	3.48422	3.50551	3.49823	3.19671	3.84228	3.57705	3.85695	3.83914	4.06421	3.31837	4.38311
D16:0-20:4/D18:2-18:2	738.507	1.69218	1.76322	1.92033	1.63795	1.44348	1.431	1.21463	1.50303	3.02295	3.96954	3.37493	3.66719	6.69973	7.11462	6.27061	6.30918	0.653862	0.542254	0.59985	0.845431	1.76025	0.976937	1.08408	1.02267
D18:1-18:2/D16:0-20:3	740.523	3.75341	3.86535	3.29941	3.4288	2.68714	2.35819	2.42873	2.39188	5.29107	6.63215	6.33269	6.31916	6.51948	6.713	6.46308	6.28755	1.912	2.19185	1.6981	2.4433	3.98467	2.83061	3.08393	3.0034
D18:0-18:2/D18:1-18:1/D16:0-20:2	742.539	3.16737	2.84781	2.5301	2.87799	2.80045	2.38951	2.21659	2.17873	8.59231	10.3893	10.3557	10.7192	4.83687	3.71867	3.76536	4.38907	3.33413	4.28261	2.96647	4.62903	5.4527	4.46072	4.27749	5.37309
D18:0-18:1/D16:0-20:1	744.554	3.33678	2.34289	2.44236	2.07203	2.37132	2.11737	2.68281	3.22838	2.08134	1.43368	1.40243	1.56159	1.95586	1.58819	2.27828	1.76914	5.97327	5.96132	5.86098	3.74209	4.31554	5.37395	4.41925	6.48259
P16:0-22:6/D18:0-18:0/P18:2-20:4	746.512	1.55865	1.17912	1.03492	1.1269	1.12735	1.06832	0.856794	1.06062	0.751955	1.20961	1.13187	1.26123	0.868517	0.32917	0.575174	0.568281	1.03858	0.971454	1.1122	1.30719	1.2501	1.48939	1.00129	1.57503
P18:1-20:4/P16:0-22:5	748.528	0.95837	0.790653	0.707268	0.680442	0.693438	0.652281	0.661696	0.665968	0.475493	0.62651	0.673288	0.603692	0.599712	0.392932	0.404315	0.374027	0.825077	0.53209	0.854912	0.603715	0.668282	0.897369	0.60877	1.09649
D16:0-22:6	762.507	1.2551	1.25998	1.25164	1.25655	1.1283	1.10176	0.949385	1.1551	1.1163	1.69092	1.38456	1.48905	1.96052	1.85688	1.54	1.42633	0.427638	0.309675	0.479701	0.612217	0.708437	0.787857	0.440774	0.774029
D18:1-20:4D/16:0-22:5	764.523	3.24462	4.44913	5.14801	5.03858	4.22912	5.20662	3.85632	3.07395	3.23463	5.19468	4.73906	5.09625	4.45346	6.44937	4.50682	4.85878	0.663389	0.355991	0.482493	0.55353	1.22639	0.599523	0.931279	0.776204
D18:0-20:4/D16:0-22:4	766.539	5.68763	6.8029	7.20456	7.17943	6.33099	7.45143	5.36855	4.41031	8.43295	13.8318	12.8773	13.6564	17.485	14.4992	14.2472	15.9417	2.7172	2.28416	2.4851	3.1596	8.08356	3.56089	5.59067	5.06056
P18:2-22:6/D18:1-20:1	770.57	1.59526	0.968536	0.744514	0.578459	0.666974	0.544823	0.532237	0.667267	0.997461	1.26046	1.18149	1.09748	2.02729	1.01162	1.44536	1.38287	1.7695	2.37234	1.63095	2.34609	2.81142	2.72781	2.28249	3.60997
P18:1-22:6/D18:0-20:1	772.528	1.26343	0.702996	0.531417	0.366165	0.416614	0.285593	0.334623	0.692243	0.877573	0.693599	0.639872	0.718239	1.92049	0.794096	1.74422	1.36652	1.6522	2.28176	1.72627	2.13855	2.82379	2.82696	2.17033	3.38776
D18:2-22:6	786.507	1.38811	0.815095	0.723002	0.70014	1.12079	0.97346	0.950161	1.24431	1.71219	1.38145	1.43192	1.81165	1.04671	0.510489	0.694353	0.616053	1.96042	2.25484	2.24929	1.95208	1.83568	3.13573	2.03943	3.49383
D18:1-22:6	788.523	1.72893	1.83228	1.64794	1.69106	1.74975	1.55825	1.5767	1.57507	1.80845	2.53541	1.9943	2.33865	1.08563	0.894075	0.786449	0.669833	1.44461	1.20607	1.69232	0.98491	1.23438	2.69321	1.39543	2.81669
D18:0-22:6/D18:1-22:5	790.539	1.58389	1.92094	1.76017	2.0044	2.06722	1.84631	1.61646	1.53052	2.58023	4.45391	3.54982	4.35846	1.4829	0.938439	0.985044	1.02005	0.448445	0.273021	0.416681	0.561972	0.698514	0.73589	0.450588	0.655509
D18:0-22:5/D18:1-22:4	792.554	0.988973	0.73067	0.762411	0.637414	0.64419	0.667737	0.592379	0.546494	1.12583	1.15331	0.960665	1.15299	0.780497	0.404783	0.50289	0.460275	1.02238	0.818942	0.721051	0.78942	0.839041	1.18234	0.745863	1.18753
D20:0-20:4/D18:0-22:4	794.57	1.36863	0.835949	0.893902	0.645089	0.641687	0.611699	0.621264	0.689879	0.459368	0.520394	0.481364	0.573842	1.45839	0.666341	1.05429	0.936987	1.44613	1.48882	1.33603	1.13083	1.7738	1.95107	1.56498	2.36547
	Sum	36.6622	34.8364	33.9906	33.1093	31.3545	31.2845	27.528	28.1823	45.9572	60.2304	55.6861	59.728	59.023	51.3661	50.769	51.8749	30.4855	31.9695	29.8895	31.6569	43.3057	40.2945	35.405	47.0639
		Brown adipose	Brown adipose	Brown adipose	Brown adipose	Brown adipose	Brown adipose	Brown adipose	Brown adipose	Brown adipose	Brown adipose	Brown adipose	Brown adipose	Brown adipose	Brown adipose	Brown adipose	Brown adipose	Inguinal White Adipose	Inguinal White Adipose	Inguinal White Adipose	Inguinal White Adipose	Inguinal White Adipose	Inguinal White Adipose	Inguinal White Adipose	Inguinal White Adipose
		30°C	30°C	30°C	30°C	4°C for 3 hours	4°C for 3 hours	4°C for 3 hours	4°C for 3 hours	4°C for 3 days	4°C for 3 days	4°C for 3 days	4°C for 3 days	4°C for 3 weeks	4°C for 3 weeks	4°C for 3 weeks	4°C for 3 weeks	30°C	30°C	30°C	30°C	4°C for 3 weeks	4°C for 3 weeks	4°C for 3 weeks	4°C for 3 weeks
Ceramide (CER) (nmol/mg protein)	MASS	ZGH-1	ZGH-2	ZGH-3	ZGH-4	ZGH-5	ZGH-6	ZGH-7	ZGH-8	ZGH-9	ZGH-10	ZGH-11	ZGH-12	ZGH-13	ZGH-14	ZGH-15	ZGH-16	ZGH-17	ZGH-18	ZGH-19	ZGH-20	ZGH-21	ZGH-22	ZGH-23	ZGH-24
N18:0	564.536	0.0161677	0.0251646	0.0114915	0.0219615	0.0130743	0.0112428	0.0277847	0.0149319	0.0245012	0.017838	0.0195141	0.0223395	0.0141231	0.0165482	0.0177788	0.0288117	0.0296871	0.0369481	0.0349193	0.0222378	0.0493466	0.058875	0.0488957	0.0425633
N22:0	620.598	0.0289924	0.040921	0.0338815	0.038636	0.0445986	0.0480203	0.0380034	0.0445884	0.204037	0.170655	0.14785	0.179688	0.173717	0.139463	0.179414	0.149767	0.0534607	0.0798944	0.0557036	0.0626579	0.115407	0.0750432	0.0863927	0.0913466
N23:0	634.614	0.0311956	0.0330121	0.0422244	0.0416933	0.049748	0.0406553	0.0591357	0.0427798	0.210877	0.171764	0.16295	0.191877	0.124868	0.105355	0.110577	0.0979301	0.0534231	0.0810137	0.0489655	0.0825212	0.0966929	0.0755846	0.0893493	0.0731044
N24:2	644.598	0.0139357	0.0225613	0.0148132	0.0179191	0.0200121	0.00997453	0.0177205	0.0139922	0.0287468	0.0228236	0.021318	0.0252491	0.0108544	0.0113902	0.010202	0.0112799	0.120671	0.0947184	0.127084	0.0378283	0.0766952	0.0821504	0.0840783	0.0826913
N24:1	646.614	0.0975294	0.12883	0.0989299	0.112615	0.119869	0.0899895	0.118489	0.087501	0.202882	0.143758	0.156396	0.186909	0.0852164	0.0814452	0.101469	0.0787487	0.447799	0.430006	0.441899	0.249227	0.344421	0.369568	0.397792	0.352238
N24:0	648.629	0.0738312	0.0789395	0.0738772	0.0778935	0.0719086	0.0588473	0.0658916	0.0606515	0.305754	0.230753	0.204956	0.248851	0.146454	0.129864	0.133462	0.124721	0.132616	0.18903	0.120606	0.177445	0.195949	0.203781	0.195355	0.177403
	Sum	0.261652	0.329428	0.275218	0.310718	0.31921	0.25873	0.327025	0.264445	0.976798	0.757591	0.712984	0.854915	0.555234	0.484065	0.552902	0.491258	0.837657	0.91161	0.829178	0.631917	0.878512	0.865003	0.901864	0.819347
		Brown adipose	Brown adipose	Brown adipose	Brown adipose	Brown adipose	Brown adipose	Brown adipose	Brown adipose	Brown adipose	Brown adipose	Brown adipose	Brown adipose	Brown adipose	Brown adipose	Brown adipose	Brown adipose	Inguinal White Adipose	Inguinal White Adipose	Inguinal White Adipose	Inguinal White Adipose	Inguinal White Adipose	Inguinal White Adipose	Inguinal White Adipose	Inguinal White Adipose
		30°C	30°C	30°C	30°C	4°C for 3 hours	4°C for 3 hours	4°C for 3 hours	4°C for 3 hours	4°C for 3 days	4°C for 3 days	4°C for 3 days	4°C for 3 days	4°C for 3 weeks	4°C for 3 weeks	4°C for 3 weeks	4°C for 3 weeks	30°C	30°C	30°C	30°C	4°C for 3 weeks	4°C for 3 weeks	4°C for 3 weeks	4°C for 3 weeks
Phosphatidylinositol (PI) (nmol/mg protein)	MASS	ZGH-1	ZGH-2	ZGH-3	ZGH-4	ZGH-5	ZGH-6	ZGH-7	ZGH-8	ZGH-9	ZGH-10	ZGH-11	ZGH-12	ZGH-13	ZGH-14	ZGH-15	ZGH-16	ZGH-17	ZGH-18	ZGH-19	ZGH-20	ZGH-21	ZGH-22	ZGH-23	ZGH-24
16:0-18:2	833.518	0.0766322	0.0904641	0.0742808	0.0720141	0.073057	0.0655046	0.0531664	0.0956374	0.267806	0.274945	0.266026	0.273712	0.113656	0.142762	0.120715	0.125329	0.0546954	0.0516467	0.0402961	0.0485399	0.0699764	0.0977188	0.0583794	0.0577381
16:0-18:1	835.534	0.0255908	0.0232899	0.0199984	0.0293936	0.0313579	0.0373148	0.0333969	0.0555911	0.0818687	0.0499735	0.069588	0.085602	0.0339995	0.0470278	0.0319465	0.0329817	0.0328449	0.034091	0.0321887	0.0342546	0.0416041	0.0426965	0.0324208	0.0449828
16:0-20:4	857.518	0.201605	0.226942	0.246067	0.21664	0.187769	0.218112	0.147503	0.216352	0.244108	0.286977	0.28235	0.310558	0.307561	0.36704	0.309801	0.336857	0.452871	0.303822	0.274238	0.374764	0.474626	0.432748	0.449168	0.299085
18:1-18:2	859.534	0.107637	0.175681	0.149233	0.162097	0.186707	0.136651	0.135403	0.230983	0.502319	0.606583	0.585607	0.653899	0.144209	0.22691	0.18506	0.159301	0.0784875	0.0685939	0.0678595	0.0683454	0.115785	0.12557	0.09183	0.0670727
18:0-18:2	861.549	0.187165	0.243488	0.204546	0.254103	0.388714	0.357923	0.3206	0.436685	1.86489	2.27027	2.08676	2.45568	0.340783	0.430515	0.373613	0.432184	0.119334	0.110128	0.10154	0.0869151	0.183172	0.158197	0.179996	0.144016
18:0-18:1	863.565	0.0323637	0.0285503	0.0297743	0.0307003	0.0689916	0.061731	0.0495284	0.0895144	0.19975	0.181293	0.207934	0.256437	0.0429227	0.0673415	0.057323	0.0490059	0.0334727	0.0453571	0.0456551	0.0309112	0.0389221	0.0492619	0.0472407	0.0410296
18:1-20:4	883.534	0.176203	0.346576	0.299886	0.272668	0.146451	0.175349	0.152514	0.147959	0.240476	0.260634	0.296745	0.31001	0.178157	0.34304	0.235315	0.254901	0.310656	0.17372	0.148657	0.179302	0.241564	0.207634	0.295097	0.147225
18:0-20:4	885.549	2.96756	3.37407	3.78609	4.08615	3.05998	3.55305	2.89785	2.42881	2.67465	2.99991	3.45277	3.71395	4.93552	4.57415	4.28782	5.31713	2.27781	1.8829	1.94862	2.62615	3.86149	2.27343	3.29019	2.37456
18:0-20:3	887.565	0.240322	0.260043	0.237739	0.275168	0.224921	0.211537	0.189893	0.189249	0.261516	0.304425	0.381303	0.416617	0.301923	0.308981	0.302517	0.31955	0.153492	0.086763	0.112875	0.137061	0.197302	0.150025	0.168463	0.127836
18:0-22:4	913.581	0.0317027	0.0296073	0.0227883	0.0259815	0.0206515	0.019685	0.0219703	0.0240819	0.0165268	0.0204492	0.0287053	0.0255505	0.0389642	0.0282058	0.0359155	0.0537731	0.0235904	0.0253305	0.0293895	0.0209909	0.0281431	0.0238749	0.0405661	0.0224107
	Sum	4.04678	4.79871	5.07041	5.42492	4.3886	4.83685	4.00182	3.91486	6.35391	7.25546	7.65779	8.50202	6.4377	6.53597	5.94002	7.08101	3.53725	2.78235	2.80132	3.60723	5.25259	3.56116	4.65335	3.32595
		Brown adipose	Brown adipose	Brown adipose	Brown adipose	Brown adipose	Brown adipose	Brown adipose	Brown adipose	Brown adipose	Brown adipose	Brown adipose	Brown adipose	Brown adipose	Brown adipose	Brown adipose	Brown adipose	Inguinal White Adipose	Inguinal White Adipose	Inguinal White Adipose	Inguinal White Adipose	Inguinal White Adipose	Inguinal White Adipose	Inguinal White Adipose	Inguinal White Adipose
		30°C	30°C	30°C	30°C	4°C for 3 hours	4°C for 3 hours	4°C for 3 hours	4°C for 3 hours	4°C for 3 days	4°C for 3 days	4°C for 3 days	4°C for 3 days	4°C for 3 weeks	4°C for 3 weeks	4°C for 3 weeks	4°C for 3 weeks	30°C	30°C	30°C	30°C	4°C for 3 weeks	4°C for 3 weeks	4°C for 3 weeks	4°C for 3 weeks
Phosphatidylserine (PS) (nmol/mg protein)	MASS	ZGH-1	ZGH-2	ZGH-3	ZGH-4	ZGH-5	ZGH-6	ZGH-7	ZGH-8	ZGH-9	ZGH-10	ZGH-11	ZGH-12	ZGH-13	ZGH-14	ZGH-15	ZGH-16	ZGH-17	ZGH-18	ZGH-19	ZGH-20	ZGH-21	ZGH-22	ZGH-23	ZGH-24
16:0-18:2	758.497	0.039741	0.0560433	0.0633809	0.0407794	0.100603	0.121545	0.0709072	0.156069	0.277596	0.208523	0.249049	0.164642	0.185141	0.211182	0.0506099	0.137917	0.0629936	0.0481516	0.0696164	0.0592905	0.0934754	0.100587	0.0920286	0.096438
16:0-18:1	760.513	0.035914	0.0221369	0.0595328	0.0294442	0.0757454	0.0694639	0.0839207	0.0962838	0.0595309	0.0325505	0.0774747	0.0529145	0.0396755	0.0218764	0.0135433	0.0165111	0.0351258	0.0605084	0.052755	0.0202379	0.0465942	0.112022	0.0732295	0.0430562
18:1-18:2	784.513	0.0631284	0.123695	0.0713213	0.0680366	0.125412	0.123747	0.102701	0.146987	0.190157	0.188997	0.23014	0.185163	0.089505	0.122392	0.0319701	0.0638273	0.0711975	0.0737257	0.0499567	0.0410183	0.0589894	0.0698916	0.0598067	0.0659771
18:0-18:2	786.529	0.974195	0.800915	1.11191	0.930487	1.45866	1.32216	1.20682	1.27751	2.16667	2.31422	2.65538	2.04654	0.775235	0.859342	0.319423	0.741049	1.526	1.71065	1.06539	1.70455	1.25969	1.63034	1.17445	1.13259
18:0-18:1	788.544	0.63117	0.501547	0.629765	0.432754	0.587665	0.482386	0.540607	0.505151	0.485144	0.346356	0.66478	0.417072	0.384767	0.484411	0.11963	0.292255	1.19772	1.71416	0.98394	0.771265	0.777133	1.92914	1.10269	1.308
18:0-20:4	810.529	0.706282	0.622622	0.968506	0.770498	0.819626	0.736708	0.842567	0.657751	0.815856	1.02359	1.12176	0.936635	0.735933	0.813194	0.303975	0.605199	1.07962	1.04522	0.857032	1.38956	1.07765	1.10667	0.950089	0.856378
18:0-20:3	812.544	0.292356	0.249691	0.341983	0.28801	0.346736	0.320063	0.30164	0.350129	0.258222	0.348177	0.36735	0.389206	0.200434	0.244696	0.102792	0.192381	0.290722	0.392905	0.260424	0.339695	0.309658	0.342877	0.228579	0.207922
18:0-20:2	814.56	0.0395927	0.0235383	0.0536428	0.0374808	0.0401218	0.0400111	0.026039	0.0411379	0.0451758	0.0451853	0.0636042	0.0436418	0.0509013	0.0367175	0.0082006	0.0182313	0.0614561	0.0504167	0.0325602	0.0334277	0.0468744	0.0732394	0.0486977	0.0557815
18:1-22:6	832.513	0.04766	0.0919746	0.113764	0.0866869	0.107172	0.0817924	0.0909364	0.11607	0.0610574	0.109886	0.109942	0.0809164	0.0405387	0.0686226	0.0105723	0.0294579	0.0278474	0.0314179	0.0194805	0.0604974	0.0331533	0.0425638	0.034433	0.0179508
18:0-22:6	834.529	1.12419	1.24649	1.6156	1.43108	1.60379	1.48825	1.40511	1.38598	0.625125	0.910939	0.966346	0.829846	0.596753	0.674237	0.249833	0.569977	0.898079	0.729387	0.613873	1.25844	0.960581	1.02999	0.788427	0.698431
18:0-22:5	836.544	0.170005	0.244181	0.285486	0.244861	0.289985	0.275453	0.224482	0.217307	0.19927	0.250925	0.330908	0.237362	0.128076	0.131413	0.0624269	0.0868804	0.237596	0.206539	0.211393	0.23491	0.169409	0.226424	0.169128	0.158363
20:0-20:4/18:0-22:4	838.56	0.12106	0.142625	0.195505	0.129596	0.178413	0.158486	0.1454	0.173007	0.167398	0.209763	0.232935	0.163163	0.110435	0.105622	0.0458484	0.087357	0.279522	0.190878	0.22034	0.268443	0.169469	0.273288	0.177596	0.149846
	Sum	4.24529	4.12546	5.51039	4.48971	5.73393	5.22007	5.04113	5.12339	5.3512	5.98911	7.06966	5.5471	3.3374	3.77371	1.31882	2.84104	5.76788	6.25396	4.43677	6.18133	5.00267	6.93703	4.89915	4.79073
		Brown adipose	Brown adipose	Brown adipose	Brown adipose	Brown adipose	Brown adipose	Brown adipose	Brown adipose	Brown adipose	Brown adipose	Brown adipose	Brown adipose	Brown adipose	Brown adipose	Brown adipose	Brown adipose	Inguinal White Adipose	Inguinal White Adipose	Inguinal White Adipose	Inguinal White Adipose	Inguinal White Adipose	Inguinal White Adipose	Inguinal White Adipose	Inguinal White Adipose
		30°C	30°C	30°C	30°C	4°C for 3 hours	4°C for 3 hours	4°C for 3 hours	4°C for 3 hours	4°C for 3 days	4°C for 3 days	4°C for 3 days	4°C for 3 days	4°C for 3 weeks	4°C for 3 weeks	4°C for 3 weeks	4°C for 3 weeks	30°C	30°C	30°C	30°C	4°C for 3 weeks	4°C for 3 weeks	4°C for 3 weeks	4°C for 3 weeks
Sphingomyelin (SM) (nmol/mg protein)	MASS	ZGH-1	ZGH-2	ZGH-3	ZGH-4	ZGH-5	ZGH-6	ZGH-7	ZGH-8	ZGH-9	ZGH-10	ZGH-11	ZGH-12	ZGH-13	ZGH-14	ZGH-15	ZGH-16	ZGH-17	ZGH-18	ZGH-19	ZGH-20	ZGH-21	ZGH-22	ZGH-23	ZGH-24
N16:1	707.568	0.0332058	0.0359816	0.0354441	0.042519	0.0284903	0.0378832	0.0284523	0.0253532	0.0511467	0.0510238	0.0597241	0.0495388	0.0350027	0.0224794	0.0221365	0.0165443	0.0767332	0.118451	0.0748279	0.123669	0.083982	0.105917	0.0800382	0.095092
N16:0	709.584	0.68335	0.632507	0.671224	0.714465	0.669301	0.692005	0.581809	0.58697	1.19735	1.08745	1.10278	1.20575	0.796079	0.614999	0.729091	0.679602	1.80452	1.92423	1.59015	2.27272	1.63963	2.09491	1.39816	1.75952
N18:1	735.599	0.0112751	0.0174554	0.018923	0.0170893	0.0145362	0.0180409	0.0122472	0.0130815	0.0141704	0.014872	0.0208232	0.0161467	0.0219182	0.0167289	0.0128806	0.0140644	0.0550245	0.0819115	0.0415632	0.0641929	0.0613351	0.0929653	0.0765897	0.0691602
N18:0	737.615	0.196993	0.247914	0.225447	0.243887	0.161432	0.204709	0.195701	0.150288	0.212067	0.184366	0.22147	0.208949	0.249233	0.223538	0.212728	0.224639	0.373307	0.521376	0.299222	0.514863	0.465046	0.616334	0.447207	0.564616
N20:0	765.646	0.0854301	0.108326	0.114977	0.117657	0.100033	0.101005	0.0848577	0.0729705	0.14338	0.131147	0.151057	0.132306	0.256449	0.221778	0.209568	0.211181	0.183987	0.270904	0.141558	0.235479	0.245222	0.313215	0.235405	0.324414
N21:0	779.662	0.018028	0.0258668	0.0217532	0.0220615	0.0276601	0.021174	0.0185767	0.0165161	0.0288523	0.0209296	0.0302286	0.0286449	0.0303282	0.0143095	0.0175002	0.0261634	0.0310281	0.0431438	0.0300532	0.0565086	0.0388723	0.0376187	0.0283538	0.0383973
N22:1	791.662	0.0439732	0.0535848	0.0381703	0.0452516	0.0455352	0.0503935	0.0411088	0.0387486	0.0591473	0.0681478	0.058184	0.0633711	0.0667808	0.054748	0.0500511	0.0557246	0.146622	0.231738	0.134319	0.25956	0.161204	0.217267	0.145431	0.193709
N22:0	793.677	0.234772	0.330266	0.246417	0.306417	0.25849	0.259202	0.19924	0.203997	0.43295	0.442854	0.422377	0.437025	0.587113	0.402683	0.479512	0.45812	0.336611	0.551153	0.309574	0.577798	0.495294	0.539566	0.36852	0.585297
N23:1	805.677	0.0199977	0.0204585	0.0241805	0.0255165	0.0173802	0.0209926	0.0219554	0.0131243	0.0256109	0.0198361	0.0243425	0.0234534	0.0122728	0.0191018	0.0156339	0.0159777	0.0632095	0.122348	0.10874	0.160487	0.0790083	0.132839	0.0778164	0.0927728
N23:0	807.693	0.105422	0.162477	0.128327	0.171738	0.135181	0.135092	0.111054	0.101374	0.205637	0.228334	0.190001	0.228542	0.226001	0.160119	0.148058	0.161936	0.133599	0.217606	0.139299	0.337027	0.16753	0.208843	0.154915	0.238453
N24:2	817.677	0.112598	0.13062	0.125617	0.151442	0.112495	0.127189	0.0970552	0.10543	0.117605	0.119286	0.123278	0.119018	0.0761055	0.0681676	0.0670498	0.0483333	0.265426	0.359502	0.300897	0.280045	0.214153	0.350334	0.22828	0.282623
N24:1	819.693	0.265346	0.371466	0.360659	0.359813	0.310782	0.318305	0.279051	0.258455	0.323196	0.328062	0.354172	0.337505	0.265351	0.247835	0.187224	0.210372	0.593141	0.868571	0.626668	0.783742	0.509457	0.86129	0.525784	0.7163
N24:0	821.709	0.071768	0.149703	0.108546	0.128957	0.11198	0.0947238	0.0813846	0.0781607	0.164407	0.177816	0.156008	0.181973	0.198049	0.121895	0.129512	0.120309	0.145463	0.252119	0.131571	0.251211	0.191802	0.25017	0.172825	0.306415
	Sum	1.88216	2.28663	2.11969	2.34681	1.9933	2.08072	1.75249	1.66447	2.97552	2.87412	2.91445	3.03222	2.82068	2.18838	2.28094	2.24297	4.20867	5.56306	3.92844	5.9173	4.35254	5.82127	3.93933	5.26677
		Brown adipose	Brown adipose	Brown adipose	Brown adipose	Brown adipose	Brown adipose	Brown adipose	Brown adipose	Brown adipose	Brown adipose	Brown adipose	Brown adipose	Brown adipose	Brown adipose	Brown adipose	Brown adipose	Inguinal White Adipose	Inguinal White Adipose	Inguinal White Adipose	Inguinal White Adipose	Inguinal White Adipose	Inguinal White Adipose	Inguinal White Adipose	Inguinal White Adipose
		30°C	30°C	30°C	30°C	4°C for 3 hours	4°C for 3 hours	4°C for 3 hours	4°C for 3 hours	4°C for 3 days	4°C for 3 days	4°C for 3 days	4°C for 3 days	4°C for 3 weeks	4°C for 3 weeks	4°C for 3 weeks	4°C for 3 weeks	30°C	30°C	30°C	30°C	4°C for 3 weeks	4°C for 3 weeks	4°C for 3 weeks	4°C for 3 weeks
Phosphatidylcholine (PC) (nmol/mg protein)	MASS	ZGH-1	ZGH-2	ZGH-3	ZGH-4	ZGH-5	ZGH-6	ZGH-7	ZGH-8	ZGH-9	ZGH-10	ZGH-11	ZGH-12	ZGH-13	ZGH-14	ZGH-15	ZGH-16	ZGH-17	ZGH-18	ZGH-19	ZGH-20	ZGH-21	ZGH-22	ZGH-23	ZGH-24
D14:0-16:0	712.547	0.298736	0.237882	0.257549	0.183904	0.17989	0.234136	0.155346	0.289512	0.0215918	0.0079389	0.0262848	0.023685	0.0474567	0.0569885	0.058081	0.0326057	0.104385	0.133459	0.211543	0.116035	0.0793325	0.133626	0.0812632	0.109563
D16:1-16:1/D14:1-18:1	736.547	0.258501	0.26979	0.258213	0.198337	0.190869	0.271817	0.18535	0.387562	0.0812925	0.0513491	0.0653993	0.0670952	0.141965	0.16431	0.184791	0.15153	0.0650952	0.053039	0.112755	0.0910124	0.0782339	0.0748912	0.0658469	0.0576377
D16:1-16:0/D14:1-18:0	738.563	1.02439	0.877216	0.90233	0.607914	0.525914	0.841264	0.530328	1.10302	0.217257	0.113383	0.175812	0.173635	0.392402	0.560737	0.547533	0.374738	0.542398	0.509703	0.734975	0.597736	0.598041	0.843224	0.515334	0.653541
D16:0-16:0	740.578	1.52544	1.27588	1.28568	1.26127	1.00421	1.07851	0.967805	1.1686	0.810263	0.830907	0.835961	0.815156	0.706108	0.545804	0.591608	0.494945	1.69501	1.78727	2.30712	1.80096	1.45755	1.67059	1.24838	1.85068
P16:0-18:1/P18:1-16:0	750.599	0.156142	0.136568	0.0428408	0.0709604	0.0624594	0.0384831	0.0726009	0.0539892	0.186274	0.179529	0.216254	0.319122	0.153726	0.0536913	0.104543	0.10531	0.132799	0.139322	0.222327	0.147421	0.224464	0.183871	0.185625	0.201664
P16:0-18:0/P18:0-16:0/A18:1-16:0/A16:0-18:1	752.615	0.27335	0.250152	0.189124	0.168043	0.151949	0.163379	0.109883	0.215408	0.165642	0.12503	0.130747	0.193584	0.167826	0.0867394	0.114927	0.07674	0.250636	0.316295	0.45326	0.177869	0.243658	0.25682	0.164636	0.282562
D16:1-18:2	762.563	0.722927	0.780263	0.714099	0.575246	0.557864	0.701868	0.541298	0.83936	0.469832	0.296557	0.420106	0.460155	0.50308	0.648288	0.543329	0.499338	0.261286	0.253413	0.251535	0.267921	0.304871	0.286127	0.300244	0.247884
D16:0-18:2	764.578	9.95918	10.5551	9.50853	10.1069	9.3678	10.2029	8.88993	9.60901	10.6543	10.9824	11.0687	10.2307	12.8325	12.042	11.2038	11.677	6.9984	7.9184	6.81248	10.262	10.2703	8.46663	8.01687	8.41388
D16:0-18:1	766.594	4.10482	3.49831	3.22941	2.71179	2.7185	3.64927	2.65593	3.80599	2.6196	1.84526	2.25785	2.25198	3.57978	4.03572	3.98796	3.14076	3.16083	3.76762	3.587	3.57764	4.10151	4.47273	3.7474	4.63618
D16:0-18:0	768.609	0.296869	0.220535	0.215715	0.225064	0.204152	0.206039	0.176036	0.156142	0.0960932	0.122079	0.0890346	0.103646	0.117392	0.0961854	0.105479	0.0887549	0.176093	0.184626	0.219273	0.199578	0.165306	0.206538	0.133299	0.220192
P18:1-18:1	776.615	0.117252	0.0718051	0.0684842	0.0306512	0.0737589	0.0163587	0.069286	0.0439104	0.100367	0.0437138	0.0698075	0.061234	0.0264521	0	0.021779	0	0.0587178	0.0875728	0.126696	0.0889643	0.0259552	0.111797	0.0717792	0.0417556
P18:0-18:1/P18:1-18:0	778.63	1.11608	1.04696	0.585747	0.663724	0.621743	0.612034	0.593968	0.846427	0.58412	0.499976	0.447453	0.539185	1.04771	0.541261	0.798382	0.729475	0.987862	1.83467	1.45245	2.33612	2.03871	2.03249	1.26165	2.15313
A18:0-18:1/P18:0-18:0	780.646	3.97667	4.40322	3.18684	3.28954	2.93557	3.51897	2.50891	3.1417	3.28791	3.6756	3.39436	3.65253	4.7602	3.92722	3.7229	4.08747	2.06011	2.7135	2.14758	3.24315	3.76893	2.76531	2.25981	2.67628
D18:2-18:3/D16:1-20:4	786.563	0.107313	0.22403	0.228232	0.237734	0.208578	0.267426	0.188704	0.212325	0.184034	0.213204	0.224039	0.210493	0.147374	0.181008	0.120687	0.171192	0.0612689	0.00646522	0.00742661	0.0230104	0.0472717	0.0270096	0.0610046	0.0239935
D18:2-18:2/D16:0-20:4	788.578	4.11287	4.81027	4.97195	5.38062	4.6975	5.23845	4.80192	4.37612	3.90962	4.8033	4.37919	4.11013	3.7097	4.35144	3.51502	3.6465	2.2565	1.78536	2.22884	2.13304	2.39514	1.96081	2.31521	1.75059
D18:1-18:2/D16:0-20:3	790.594	3.85624	5.11629	4.46548	4.54908	4.45795	5.04756	4.50536	4.45591	4.7699	5.04166	5.017	4.90403	4.51272	4.89711	4.62373	4.37547	2.44752	2.49609	2.17991	2.64535	3.24285	2.56394	3.09214	2.47554
D18:0-18:2/D18:1-18:1	792.609	9.59908	10.0644	9.20131	10.5565	11.2334	10.3307	9.52023	7.49467	18.913	27.0607	25.6076	23.3919	19.8615	15.1889	14.8848	17.5755	6.78086	8.69813	6.16713	12.1824	15.6829	9.59908	11.7147	12.2531
D18:0-18:1	794.625	0.990777	1.04175	0.858863	0.878315	1.01812	1.10727	0.838566	0.882742	1.19328	1.1918	1.3184	1.35479	1.5616	1.41116	1.47099	1.37193	0.907704	1.15063	0.846338	1.26661	1.79755	1.43583	1.59793	1.99941
P18:1-20:4	798.599	0.0244225	0.12071	0.0759485	0.0408321	0.0559763	0.0461394	0.04417	0.0852922	0.108903	0.0737532	0.0443059	0.0930018	0.0270543	0.00413803	0.00693571	0.00363276	0.0707535	0.023826	0.151256	0.0737267	0.0314361	0.067684	0.00477362	0.0775389
P18:0-20:1/P16:0-22:1	806.661	2.08703	2.65962	1.66729	1.64728	1.83335	1.71992	1.65485	1.89598	1.84799	1.94586	1.79871	1.99871	2.35275	1.75843	1.81738	1.84949	1.68572	2.94453	1.96763	3.79532	3.63561	3.01552	2.76323	3.73721
D16:0-22:6/D18:2-20:4	812.578	1.35642	1.44396	1.62288	1.88718	1.61069	1.7397	1.63215	1.52742	0.69178	0.940567	0.881451	0.834538	0.617352	0.602104	0.465511	0.605465	0.53399	0.496939	0.430635	0.536037	0.523469	0.494504	0.410558	0.461544
D18:1-20:4/D16:0-22:5	814.594	0.387306	0.548912	0.53264	0.599522	0.508908	0.609738	0.588721	0.51033	0.351722	0.3475	0.42524	0.395324	0.228338	0.266471	0.206737	0.250818	0.342948	0.178772	0.185911	0.165914	0.20409	0.17023	0.240806	0.159071
D18:2-20:2/D18:0-20:4	816.609	1.89644	1.6872	2.268	2.57951	2.68703	2.83582	2.24643	1.86905	1.52896	2.26097	2.10979	2.33825	1.89394	1.40724	1.31604	1.47376	1.08004	0.918356	1.04956	1.2767	1.41157	0.930811	1.28537	1.00635
D18:0-20:3	818.625	0.29811	0.340411	0.32339	0.337173	0.362208	0.352922	0.282317	0.310017	0.338654	0.489191	0.423538	0.447862	0.382231	0.287738	0.312923	0.317922	0.219381	0.269291	0.206039	0.307062	0.427958	0.261684	0.334572	0.332114
D18:0-22:6	840.609	0.683063	0.608976	0.632816	0.898892	0.921911	0.805144	0.691398	0.607404	0.609941	1.01083	0.662243	0.831185	0.489701	0.230211	0.281662	0.336729	0.215194	0.338316	0.2396	0.435694	0.534448	0.324526	0.348801	0.465765
D18:0-22:5	842.625	0.0309167	0.0281357	0.0282788	0.0553248	0.0598099	0.0541204	0.0578628	0.0399416	0.0575229	0.0627213	0.067895	0.0828381	0.028392	0.0114757	0.0150376	0.0321874	0.0349252	0.0420393	0.0348786	0.0232841	0.0184955	0.0179774	0.0489152	0.0350352
	Sum	49.2603	52.3183	47.3216	49.7413	48.2502	51.69	44.5094	45.9278	53.7998	64.2158	62.1571	59.8848	60.2892	53.3564	51.0226	53.4692	33.1304	39.0476	34.3342	47.7706	53.3097	42.3743	42.2701	46.3222
		Brown adipose	Brown adipose	Brown adipose	Brown adipose	Brown adipose	Brown adipose	Brown adipose	Brown adipose	Brown adipose	Brown adipose	Brown adipose	Brown adipose	Brown adipose	Brown adipose	Brown adipose	Brown adipose	Inguinal White Adipose	Inguinal White Adipose	Inguinal White Adipose	Inguinal White Adipose	Inguinal White Adipose	Inguinal White Adipose	Inguinal White Adipose	Inguinal White Adipose
		30°C	30°C	30°C	30°C	4°C for 3 hours	4°C for 3 hours	4°C for 3 hours	4°C for 3 hours	4°C for 3 days	4°C for 3 days	4°C for 3 days	4°C for 3 days	4°C for 3 weeks	4°C for 3 weeks	4°C for 3 weeks	4°C for 3 weeks	30°C	30°C	30°C	30°C	4°C for 3 weeks	4°C for 3 weeks	4°C for 3 weeks	4°C for 3 weeks
Lyso Phosphatidylcholine (LPC) (nmol/mg protein)	MASS	ZGH-1	ZGH-2	ZGH-3	ZGH-4	ZGH-5	ZGH-6	ZGH-7	ZGH-8	ZGH-9	ZGH-10	ZGH-11	ZGH-12	ZGH-13	ZGH-14	ZGH-15	ZGH-16	ZGH-17	ZGH-18	ZGH-19	ZGH-20	ZGH-21	ZGH-22	ZGH-23	ZGH-24
P16:0	502.327	0.126499	0.0993954	0.128834	0.152095	0.122832	0.16997	0.128461	0.139403	0.127353	0.0910019	0.119381	0.114788	0.157651	0.115614	0.106048	0.142045	0.139951	0.17049	0.139739	0.14532	0.186993	0.129848	0.148726	0.123643
16:1	516.307	0.178792	0.209347	0.193385	0.168212	0.138252	0.183398	0.146161	0.226238	0.104037	0.0732224	0.0886204	0.0990897	0.134256	0.147188	0.137282	0.131887	0.120953	0.124188	0.144889	0.139115	0.166033	0.147792	0.14669	0.10762
16:0	518.322	1.82778	1.85904	1.60992	1.70799	1.53223	1.72764	1.41128	1.67072	1.22391	1.06703	1.22685	1.14798	1.61344	1.55654	1.35844	1.42408	2.08551	2.14752	2.28312	2.56948	2.5794	2.09301	1.88811	1.9043
P18:0	530.359	0.0796797	0.057563	0.0828033	0.108551	0.0888798	0.110036	0.0848798	0.0802589	0.130263	0.135217	0.137654	0.166712	0.169692	0.114244	0.10423	0.153688	0.0807878	0.104918	0.104175	0.100032	0.123328	0.0858683	0.114241	0.0832632
18:2	542.322	1.31062	1.91134	1.47618	1.64189	1.59899	1.69405	1.44717	1.34498	1.76396	1.96881	1.94346	2.14081	1.58042	1.65314	1.24928	1.57878	0.89458	0.809649	0.795804	1.16135	1.71957	0.75339	0.995115	0.667378
18:1	544.338	0.51116	0.680015	0.494913	0.486263	0.459483	0.566221	0.453148	0.57555	0.385201	0.279777	0.345838	0.370817	0.436377	0.498241	0.453683	0.428212	0.475696	0.522263	0.63005	0.697362	0.825842	0.524164	0.565397	0.503527
18:0	546.354	1.19287	1.23789	1.07851	1.34302	1.19623	1.18514	0.987504	0.982753	1.29259	1.56016	1.46539	1.55716	1.7776	1.52718	1.40668	1.56563	1.01418	1.20228	1.10818	1.62618	1.8526	1.24687	1.41584	1.40896
20:4	566.322	0.140202	0.240788	0.259091	0.268889	0.260433	0.321393	0.261544	0.207983	0.143175	0.188208	0.16988	0.203981	0.0894811	0.129329	0.070161	0.0866327	0.117795	0.0562221	0.095784	0.0714314	0.116024	0.0460015	0.0685606	0.0283513
	Sum	5.3676	6.29538	5.32363	5.8769	5.39734	5.95784	4.92015	5.22788	5.17049	5.36342	5.49707	5.80134	5.95892	5.74148	4.8858	5.51095	4.92946	5.13753	5.30175	6.51027	7.56979	5.02695	5.34268	4.82704
		Brown adipose	Brown adipose	Brown adipose	Brown adipose	Brown adipose	Brown adipose	Brown adipose	Brown adipose	Brown adipose	Brown adipose	Brown adipose	Brown adipose	Brown adipose	Brown adipose	Brown adipose	Brown adipose	Inguinal White Adipose	Inguinal White Adipose	Inguinal White Adipose	Inguinal White Adipose	Inguinal White Adipose	Inguinal White Adipose	Inguinal White Adipose	Inguinal White Adipose
		30°C	30°C	30°C	30°C	4°C for 3 hours	4°C for 3 hours	4°C for 3 hours	4°C for 3 hours	4°C for 3 days	4°C for 3 days	4°C for 3 days	4°C for 3 days	4°C for 3 weeks	4°C for 3 weeks	4°C for 3 weeks	4°C for 3 weeks	30°C	30°C	30°C	30°C	4°C for 3 weeks	4°C for 3 weeks	4°C for 3 weeks	4°C for 3 weeks
Lyso-Phosphatidylethanolamine (LPE) (pmol/mg protein)	MASS	ZGH-1	ZGH-2	ZGH-3	ZGH-4	ZGH-5	ZGH-6	ZGH-7	ZGH-8	ZGH-9	ZGH-10	ZGH-11	ZGH-12	ZGH-13	ZGH-14	ZGH-15	ZGH-16	ZGH-17	ZGH-18	ZGH-19	ZGH-20	ZGH-21	ZGH-22	ZGH-23	ZGH-24
P16:0	460.283	241.511	205.948	151.356	166.199	156.056	156.671	117.463	152.994	129.51	138.57	143.629	170.233	216.861	158.023	166.31	163.343	217.41	304.447	326.579	425.722	237.563	275.484	168.16	176.156
P18:2	484.283	33.2421	25.5295	41.8654	36.8285	32.527	36.3396	31.8109	26.1796	113.391	88.4524	108.135	125.72	75.6897	81.5283	59.428	75.5056	15.784	28.617	7.01448	14.5389	23.4579	18.5844	26.7782	18.1423
P18:1	486.298	139.702	88.834	90.024	92.1235	89.5299	87.7325	63.226	88.0742	74.731	66.2466	74.9613	89.1011	190.292	128.083	136.023	148.561	89.993	126.529	122.653	123.513	110.792	126.114	98.1902	91.7914
P18:0	488.314	111.435	86.5404	70.2649	82.1137	82.6526	74.9312	60.6337	70.9631	88.9174	113.317	106.843	133.563	214.657	141.659	165.917	168.957	94.8348	140.937	132.813	188.834	179.204	155.938	124.066	133.396
18:2	500.278	443.436	566.241	512.259	516.327	434.055	441.084	412.355	407.191	1265.69	1395.17	1466.2	1515.94	937.663	1107.24	938.32	938.489	316.178	361.508	329.405	510.096	543.304	370.434	450.036	368.468
18:1	502.293	1211.08	901.575	723.981	758.725	647.632	568.453	490.729	705.287	518.122	628.838	653.045	684.81	1828.42	1495.21	1743.33	1501.8	615.126	1068.46	864.016	1047.35	1336.69	1164.23	1015.38	1216.9
18:0	504.309	769.799	619.468	486.875	599.599	526.745	490.014	416.873	477.531	665.712	920.512	819.406	974.724	1782.49	1383.32	1561.15	1504.72	408.442	629.819	673.635	895.743	1403.84	709.895	773.337	1060.06
P20:4	508.283	25.6659	28.81	59.1217	51.6057	39.1779	64.7107	44.9952	41.0162	80.0854	91.2759	90.5695	116.115	91.3382	101.517	59.8265	100.467	12.467	14.775	11.6403	8.7824	20.6947	11.7839	15.5733	7.80986
20:4	524.278	521.862	742.725	849.854	836.898	682.703	901.355	670.532	610.332	900.639	1251.5	1186.64	1299.39	1072.14	1631.02	1056.47	1158.75	390.061	306.171	406.831	418.251	510.936	286.518	402.442	309.639
22:6	548.278	209.229	327.479	303.075	339.835	339.283	359.604	328.893	326.257	561.879	767.699	646.865	769.341	165.263	272.557	170.528	181.889	123.607	74.4786	94.133	113.462	101.249	87.1198	95.252	61.1782
22:5	550.293	20.7917	27.116	29.7221	17.5564	24.8271	25.284	26.7109	21.2505	58.2359	59.2657	57.1857	67.6182	3.67923	15.9849	6.6293	3.55172	27.5073	27.7511	25.9477	23.1704	18.323	23.9523	29.4229	16.8471
	Sum	3727.76	3620.27	3318.4	3497.81	3055.19	3206.18	2664.22	2927.07	4456.92	5520.85	5353.48	5946.56	6578.5	6516.14	6063.93	5946.03	2311.41	3083.49	2994.67	3769.46	4486.05	3230.06	3198.64	3460.39
		Brown adipose	Brown adipose	Brown adipose	Brown adipose	Brown adipose	Brown adipose	Brown adipose	Brown adipose	Brown adipose	Brown adipose	Brown adipose	Brown adipose	Brown adipose	Brown adipose	Brown adipose	Brown adipose	Inguinal White Adipose	Inguinal White Adipose	Inguinal White Adipose	Inguinal White Adipose	Inguinal White Adipose	Inguinal White Adipose	Inguinal White Adipose	Inguinal White Adipose
		30°C	30°C	30°C	30°C	4°C for 3 hours	4°C for 3 hours	4°C for 3 hours	4°C for 3 hours	4°C for 3 days	4°C for 3 days	4°C for 3 days	4°C for 3 days	4°C for 3 weeks	4°C for 3 weeks	4°C for 3 weeks	4°C for 3 weeks	30°C	30°C	30°C	30°C	4°C for 3 weeks	4°C for 3 weeks	4°C for 3 weeks	4°C for 3 weeks
Acyl Carnitine (CAR) (pmol/mg protein)	MASS	ZGH-1	ZGH-2	ZGH-3	ZGH-4	ZGH-5	ZGH-6	ZGH-7	ZGH-8	ZGH-9	ZGH-10	ZGH-11	ZGH-12	ZGH-13	ZGH-14	ZGH-15	ZGH-16	ZGH-17	ZGH-18	ZGH-19	ZGH-20	ZGH-21	ZGH-22	ZGH-23	ZGH-24
16:1	398.327	0.328346	0.161978	0.205006	0.224759	0.244484	0.335221	0.258113	0.273015	0.84906	0.371466	0.538664	0.373779	0.481247	0.414741	0.50865	0.421759	0.975347	1.5483	0.812683	0.500495	0.177483	0.570801	0.563464	0.500904
16:0	400.343	0.198825	0.312187	0.4173	0.246802	0.305323	0.315506	0.316366	0.413291	3.73145	0.518162	1.5929	0.604251	0.715115	1.00606	0.701335	0.671217	6.67898	8.10714	7.69861	6.40026	3.59949	4.67376	8.57597	5.03182
16:0-OH	416.338	0.462039	0.17422	0.328048	0.29762	0.360431	0.407108	0.376178	0.244576	2.38779	1.06329	1.58121	1.07566	0.880273	0.674846	0.932004	0.61162	0.12659	0.0993482	0.148776	0.0888143	0.0725257	0.128224	0.136408	0.25717
18:2	424.343	0.252614	0.319101	0.313029	0.304987	0.376208	0.394041	0.41563	0.425501	0.534659	0.478747	0.623934	0.444426	0.504779	0.435948	0.626447	0.476389	1.37415	1.76334	0.7736	0.504482	0.265475	0.534597	0.575697	0.394719
18:1	426.358	0.475893	0.602207	0.573851	0.587707	0.744293	0.933082	0.888088	0.689378	1.40088	0.893045	1.3596	0.816421	1.36121	0.924819	1.37032	1.03471	3.68354	4.91309	4.21332	2.45984	1.32976	2.03314	2.23673	2.37361
18:0	428.374	0.136709	0.260639	0.753192	0.14098	0.303898	0.460642	0.310907	0.251991	3.30893	0.511614	3.10594	0.645065	1.15835	1.55143	1.5301	1.63836	2.31199	3.23948	3.62679	2.21304	2.29203	2.64604	3.46469	3.43231
18:1-OH	442.353	0.431177	0.364995	0.466225	0.507182	0.387854	0.516021	0.487611	0.392299	1.35899	1.09243	1.3762	1.08481	0.908145	0.706474	1.00173	0.783201	0.127789	0.166899	0.291332	0.133366	0.109957	0.187748	0.169537	0.209983
18:0-OH	444.369	0.539268	0.202436	0.308518	0.317574	0.441322	0.743609	0.621192	0.3946	1.59526	1.39926	1.80244	1.05735	2.11038	1.07285	2.121	1.36116	0.362265	0.449588	0.334725	0.272528	0.35926	0.963981	0.755418	1.00653
	Sum	2.82487	2.39776	3.36517	2.62761	3.16381	4.10523	3.67408	3.08465	15.167	6.32801	11.9809	6.10176	8.1195	6.78716	8.7916	6.99842	15.6406	20.2872	17.8998	12.5728	8.20597	11.7383	16.4779	13.207
		Brown adipose	Brown adipose	Brown adipose	Brown adipose	Brown adipose	Brown adipose	Brown adipose	Brown adipose	Brown adipose	Brown adipose	Brown adipose	Brown adipose	Brown adipose	Brown adipose	Brown adipose	Brown adipose	Inguinal White Adipose	Inguinal White Adipose	Inguinal White Adipose	Inguinal White Adipose	Inguinal White Adipose	Inguinal White Adipose	Inguinal White Adipose	Inguinal White Adipose
		30°C	30°C	30°C	30°C	4°C for 3 hours	4°C for 3 hours	4°C for 3 hours	4°C for 3 hours	4°C for 3 days	4°C for 3 days	4°C for 3 days	4°C for 3 days	4°C for 3 weeks	4°C for 3 weeks	4°C for 3 weeks	4°C for 3 weeks	30°C	30°C	30°C	30°C	4°C for 3 weeks	4°C for 3 weeks	4°C for 3 weeks	4°C for 3 weeks
Phosphatidic acid (PA) (pmol/mg protein)	MASS	ZGH-1	ZGH-2	ZGH-3	ZGH-4	ZGH-5	ZGH-6	ZGH-7	ZGH-8	ZGH-9	ZGH-10	ZGH-11	ZGH-12	ZGH-13	ZGH-14	ZGH-15	ZGH-16	ZGH-17	ZGH-18	ZGH-19	ZGH-20	ZGH-21	ZGH-22	ZGH-23	ZGH-24
16:1-16:1	643.434	28.0301	29.1513	11.8992	9.5305	24.3591	5.11851	25.2813	13.0798	19.5818	14.1234	17.1038	14.2054	24.4608	15.6642	24.8311	25.1802	49.597	59.0157	36.6047	44.0411	44.1359	37.5952	41.7454	40.3595
16:0-18:2	671.465	24.4531	32.0893	2.06073	1.73575	20.3385	0.789157	16.6241	16.6067	21.392	16.0429	20.5137	14.857	26.061	24.9574	27.7015	27.608	28.9665	44.2638	21.8059	42.7906	38.8453	41.8935	34.1128	33.1122
16:0-18:1	673.481	9.96041	14.9181	0.316016	0.21499	9.17085	0.161509	8.31332	8.3545	3.10657	2.06	3.56615	2.08484	2.87348	4.8198	4.46792	1.24429	23.2095	28.1017	18.6315	11.9826	16.4613	23.7147	21.7028	20.7187
18:0-18:2/18:1-18:1	699.496	44.8363	67.9865	14.8099	12.5772	52.7168	8.75591	43.4189	29.0726	63.6162	70.1835	60.9469	56.1192	42.9873	31.7199	35.2273	43.7903	163.037	182.295	83.7046	111.48	142.283	108.867	137.557	105.621
18:0-18:1	701.512	11.8455	11.6421	21.0656	13.9551	7.74338	9.03122	8.91471	5.79417	1.73344	0	2.64482	1.30035	5.1048	6.02471	1.91295	3.22309	60.6331	91.7627	39.0949	18.966	37.7704	61.8476	56.8668	55.3161
18:0-20:4	723.496	26.1078	32.3587	0.404976	0.284405	28.6923	0.196156	24.5136	14.0699	23.2481	25.3143	23.9628	23.663	41.9095	29.7968	36.4533	40.6092	64.5537	60.3135	38.1843	51.9701	69.0919	43.6706	64.2894	38.3619
18:0-20:2	727.528	4.13428	17.5149	25.2575	22.9736	5.57525	11.8907	4.0051	1.00896	1.59214	7.879	0.445763	2.13289	4.47964	1.63516	0.686354	1.54015	41.3779	32.0859	14.5324	2.70902	39.0446	12.899	34.9304	15.9129
	Sum	149.367	205.661	75.814	61.2715	148.596	35.9431	131.071	87.9866	134.27	135.603	129.184	114.363	147.877	114.618	131.28	143.195	431.374	497.838	252.558	283.94	387.632	330.488	391.205	309.402
		Brown adipose	Brown adipose	Brown adipose	Brown adipose	Brown adipose	Brown adipose	Brown adipose	Brown adipose	Brown adipose	Brown adipose	Brown adipose	Brown adipose	Brown adipose	Brown adipose	Brown adipose	Brown adipose	Inguinal White Adipose	Inguinal White Adipose	Inguinal White Adipose	Inguinal White Adipose	Inguinal White Adipose	Inguinal White Adipose	Inguinal White Adipose	Inguinal White Adipose
		30°C	30°C	30°C	30°C	4°C for 3 hours	4°C for 3 hours	4°C for 3 hours	4°C for 3 hours	4°C for 3 days	4°C for 3 days	4°C for 3 days	4°C for 3 days	4°C for 3 weeks	4°C for 3 weeks	4°C for 3 weeks	4°C for 3 weeks	30°C	30°C	30°C	30°C	4°C for 3 weeks	4°C for 3 weeks	4°C for 3 weeks	4°C for 3 weeks
Phosphatidylglycerol (PG) (pmol/mg protein)	MASS	ZGH-1	ZGH-2	ZGH-3	ZGH-4	ZGH-5	ZGH-6	ZGH-7	ZGH-8	ZGH-9	ZGH-10	ZGH-11	ZGH-12	ZGH-13	ZGH-14	ZGH-15	ZGH-16	ZGH-17	ZGH-18	ZGH-19	ZGH-20	ZGH-21	ZGH-22	ZGH-23	ZGH-24
16:1-16:1	717.471	11.8318	12.8896	7.04846	9.72888	14.0431	9.5471	14.6983	5.2222	11.4719	6.10873	8.38724	8.09748	14.5404	12.1223	16.0237	19.2492	23.7747	24.664	19.6874	21.8511	21.8059	21.1793	29.6291	20.8682
16:1-18:2	743.487	6.03391	8.19698	8.23691	6.72878	4.60878	6.17624	4.28172	5.86066	7.57544	7.59837	9.03161	10.4717	40.0947	53.1417	44.4674	48.7604	4.59524	3.92106	2.03521	2.4359	16.375	7.09916	11.8009	7.66037
16:0-18:2	745.503	106.87	113.814	122.482	127.822	96.317	104.692	86.3283	84.5078	133.714	188.338	187.94	181.542	255.512	264.182	258.284	275.327	28.6733	33.5111	26.4456	36.7303	118.722	51.5027	84.4856	66.9193
16:0-18:1	747.518	142.684	241.318	219.008	217.62	179.65	226.063	146.504	155.751	355.538	542.664	531.082	568.302	296.391	303.491	335.202	308.294	34.8319	43.9452	45.8419	53.1036	150.348	65.201	97.466	90.3505
18:2-18:2	769.503	17.2902	27.9667	27.9792	32.8773	32.3104	34.0745	31.2749	22.1311	82.6149	126.802	115.364	120.647	231.817	260.774	188.011	305.551	19.5826	8.72889	7.20349	10.4779	80.0857	20.182	44.2949	29.3278
18:1-18:2	771.518	34.3782	53.4153	41.7664	45.3378	44.6427	51.577	44.8581	38.1821	96.1908	130.092	134.733	136.596	515.811	541.521	513.171	600.972	40.059	27.0771	21.8872	30.0902	253.071	61.3941	144.427	101.281
18:1-18:1	773.534	41.3436	65.8019	54.7572	58.2609	63.6425	76.4038	63.1813	51.9479	152.26	201.053	224.863	229.586	428.794	375.165	469.476	431.08	37.7732	41.5326	34.2589	44.1981	258.522	75.0807	155.57	131.305
18:0-18:1	775.549	8.99455	28.372	16.1762	20.9215	28.6755	27.4674	17.7773	13.6934	30.8811	49.1133	49.0994	51.7342	11.3733	5.19875	8.22798	11.1737	5.87801	8.79607	5.54449	5.88126	2.07074	11.1643	3.60072	5.17066
18:2-20:4/16:0-22:6	793.503	1.46171	3.33623	3.06068	4.37559	3.26802	2.905	3.3259	1.51377	16.4504	15.5807	13.4326	20.9829	12.0139	17.1751	11.2436	17.1986	2.30949	0.773599	0.716335	0.794131	2.14838	0.582988	1.93163	0.59206
18:1-20:4	795.518	8.50875	11.4281	10.2147	12.7372	12.5728	11.4251	12.6919	6.96293	20.6701	18.7479	17.5989	26.6365	25.9431	27.467	26.1655	31.7475	6.56524	3.23664	3.12318	2.43134	7.41952	3.82983	8.77121	3.65553
18:0-20:4	797.534	11.8607	14.5751	9.93385	14.7301	15.2685	14.0631	14.8017	8.00543	25.1325	25.1805	25.6628	33.6507	36.4321	26.8793	35.7077	46.8761	11.1469	9.53835	8.43401	11.7315	24.0821	11.9475	21.3737	14.032
18:1-20:2	799.549	0.626141	0.983481	0.802854	1.27984	1.08269	1.73816	1.48945	0.886804	3.20021	4.21092	4.78641	6.66982	8.81878	7.06882	8.07532	10.0436	1.44063	1.11985	0.917522	1.28542	3.27472	1.42406	3.30841	1.85428
18:1-20:1	801.565	0.28917	0.542285	0.58283	0.76284	0.64811	0.743419	0.70534	0.61382	3.54142	4.08716	4.52804	5.71747	6.33952	5.35713	6.73605	7.80168	1.19315	2.0725	0.527324	1.15326	2.62812	1.52967	3.26613	2.80168
18:0-22:6	821.534	6.0778	8.82867	6.34538	9.23279	9.98246	7.91349	8.72274	5.16453	12.8027	14.4364	13.0099	20.7882	11.214	11.4648	11.2719	13.3315	6.53273	2.37967	2.59926	4.22985	6.95216	3.60238	6.15347	2.57632
	Sum	398.251	591.468	528.395	562.416	506.713	574.789	450.641	400.444	952.044	1334.01	1339.52	1421.42	1895.09	1911.01	1932.06	2127.41	224.356	211.297	179.222	226.394	947.506	335.72	616.078	478.395
		Brown adipose	Brown adipose	Brown adipose	Brown adipose	Brown adipose	Brown adipose	Brown adipose	Brown adipose	Brown adipose	Brown adipose	Brown adipose	Brown adipose	Brown adipose	Brown adipose	Brown adipose	Brown adipose	Inguinal White Adipose	Inguinal White Adipose	Inguinal White Adipose	Inguinal White Adipose	Inguinal White Adipose	Inguinal White Adipose	Inguinal White Adipose	Inguinal White Adipose
		30°C	30°C	30°C	30°C	4°C for 3 hours	4°C for 3 hours	4°C for 3 hours	4°C for 3 hours	4°C for 3 days	4°C for 3 days	4°C for 3 days	4°C for 3 days	4°C for 3 weeks	4°C for 3 weeks	4°C for 3 weeks	4°C for 3 weeks	30°C	30°C	30°C	30°C	4°C for 3 weeks	4°C for 3 weeks	4°C for 3 weeks	4°C for 3 weeks
Cardiolipin (CL) (pmol/mg protein)	MASS	ZGH-1	ZGH-2	ZGH-3	ZGH-4	ZGH-5	ZGH-6	ZGH-7	ZGH-8	ZGH-9	ZGH-10	ZGH-11	ZGH-12	ZGH-13	ZGH-14	ZGH-15	ZGH-16	ZGH-17	ZGH-18	ZGH-19	ZGH-20	ZGH-21	ZGH-22	ZGH-23	ZGH-24
18:2-18:2-16:1-16:1	697.965	101.213	173.887	165.334	110.811	115.865	140.915	82.8202	152.029	79.3857	118.26	61.281	133.64	14.9855	10.437	5.11363	4.96794	1.46897	1.00949	0.857418	1.02791	0.265036	1.46794	1.92679	1.33384
18:2-18:1-16:1-16:1	698.973	6.363	38.3965	14.7973	6.57116	14.1897	15.1505	11.5776	29.3755	34.5601	39.3925	16.6141	47.9841	23.1156	46.6401	31.8923	17.6877	0.720799	0.863882	0.38411	0.588244	3.15095	1.35926	3.34779	0.162711
18:1-18:1-16:1-16:1	699.981	4.00618	11.6904	2.50261	4.5536	2.98305	3.17156	2.15987	5.09142	94.5341	130.519	80.2331	108.826	77.013	123.506	93.2133	87.726	0	0	0.410558	0	4.35066	0.647783	3.12258	5.71925
18:2-18:2-18:2-16:1	710.973	370.761	636.966	650.557	485.858	472.367	607.272	373.483	463.35	468.278	623.251	394.263	655.909	124.111	233.083	144.167	115.691	15.2542	6.2078	8.63504	4.59997	13.713	18.5518	35.5099	11.5006
18:2-18:2-18:2-16:0	711.981	49.6055	160.903	71.2649	79.4199	84.4746	75.886	64.0452	91.4065	199.687	250.238	160.278	224.979	231.836	353.56	256.664	226.472	0.732072	1.18903	0	1.25046	16.3254	6.58642	15.0362	13.9816
20:4-18:2-18:2-16:1	722.973	18.866	58.0211	65.1298	74.9625	87.6821	75.3654	60.0555	41.3709	65.1244	100.144	60.3497	70.7671	16.6221	52.7328	24.8014	24.4823	1.46297	0	0	0	0.792582	0.302797	1.15181	0
18:2-18:2-18:2-18:2	723.981	1471.99	2643.65	2442.88	3178.55	3254.13	2770.18	2395.83	1478.55	1899.05	3709.76	2468.96	3391.57	1089.96	2114.4	1183.1	1278.64	150.325	79.478	59.0371	78.0827	186.141	90.4426	170.393	102.345
18:2-18:2-18:2-18:1	724.988	70.6934	304.807	74.1711	71.7757	148.126	65.7341	59.027	94.5667	160.002	209.012	68.9958	141.435	264.091	481.754	314.606	300.934	0	3.4399	0.515726	2.12414	22.454	22.9396	36.471	31.4622
18:2-18:2-18:2-20:3	736.988	16.8539	57.3688	60.9803	76.1762	75.3145	88.0919	54.8578	50.6327	31.5681	101.37	46.4514	91.9362	10.1211	12.2545	11.0735	5.83491	0	1.38404	0	2.24582	1.96154	0	0	0
	Sum	2110.35	4085.69	3547.62	4088.68	4255.13	3841.76	3103.86	2406.37	3032.19	5281.95	3357.43	4867.04	1851.85	3428.37	2064.63	2062.44	169.964	93.5721	69.8399	89.9193	249.154	142.298	266.959	166.506
		Brown adipose	Brown adipose	Brown adipose	Brown adipose	Brown adipose	Brown adipose	Brown adipose	Brown adipose	Brown adipose	Brown adipose	Brown adipose	Brown adipose	Brown adipose	Brown adipose	Brown adipose	Brown adipose	Inguinal White Adipose	Inguinal White Adipose	Inguinal White Adipose	Inguinal White Adipose	Inguinal White Adipose	Inguinal White Adipose	Inguinal White Adipose	Inguinal White Adipose
		30°C	30°C	30°C	30°C	4°C for 3 hours	4°C for 3 hours	4°C for 3 hours	4°C for 3 hours	4°C for 3 days	4°C for 3 days	4°C for 3 days	4°C for 3 days	4°C for 3 weeks	4°C for 3 weeks	4°C for 3 weeks	4°C for 3 weeks	30°C	30°C	30°C	30°C	4°C for 3 weeks	4°C for 3 weeks	4°C for 3 weeks	4°C for 3 weeks
Oxidized Cardiolipin (oxidized CL) (pmol/mg protein)	MASS	ZGH-1	ZGH-2	ZGH-3	ZGH-4	ZGH-5	ZGH-6	ZGH-7	ZGH-8	ZGH-9	ZGH-10	ZGH-11	ZGH-12	ZGH-13	ZGH-14	ZGH-15	ZGH-16	ZGH-17	ZGH-18	ZGH-19	ZGH-20	ZGH-21	ZGH-22	ZGH-23	ZGH-24
O-20:4-18:2-18:2-16:1	730.97	148.249	36.2377	38.3203	38.4699	34.4012	17.178	36.5042	40.1173	7.32785	16.5043	20.9429	25.3342	83.8775	17.1091	79.962	77.5036	4.94026	16.8391	8.10021	16.6863	11.7819	11.7596	22.6138	14.9097
O-18:2-18:2-18:2-18:2	731.978	306.311	101.197	117.231	98.267	90.4161	53.6683	50.2866	95.8876	28.3736	46.265	52.2127	51.8105	279.613	58.9891	260.74	248.022	8.66859	25.6605	19.5681	31.1421	67.3024	31.9409	56.5451	29.1796
	Sum	454.56	137.435	155.551	136.737	124.817	70.8463	86.7908	136.005	35.7014	62.7693	73.1556	77.1447	363.49	76.0981	340.702	325.526	13.6088	42.4996	27.6683	47.8284	79.0844	43.7005	79.1589	44.0892
		swapped with ZGH 14?
		Brown adipose	Brown adipose	Brown adipose	Brown adipose	Brown adipose	Brown adipose	Brown adipose	Brown adipose	Brown adipose	Brown adipose	Brown adipose	Brown adipose	Brown adipose	Brown adipose	Brown adipose	Brown adipose	Inguinal White Adipose	Inguinal White Adipose	Inguinal White Adipose	Inguinal White Adipose	Inguinal White Adipose	Inguinal White Adipose	Inguinal White Adipose	Inguinal White Adipose
		30°C	30°C	30°C	30°C	4°C for 3 hours	4°C for 3 hours	4°C for 3 hours	4°C for 3 hours	4°C for 3 days	4°C for 3 days	4°C for 3 days	4°C for 3 days	4°C for 3 weeks	4°C for 3 weeks	4°C for 3 weeks	4°C for 3 weeks	30°C	30°C	30°C	30°C	4°C for 3 weeks	4°C for 3 weeks	4°C for 3 weeks	4°C for 3 weeks
Lyso-Cardiolipin (lyso-CL) (pmol/mg protein)	MASS	ZGH-1	ZGH-2	ZGH-3	ZGH-4	ZGH-5	ZGH-6	ZGH-7	ZGH-8	ZGH-9	ZGH-10	ZGH-11	ZGH-12	ZGH-13	ZGH-14	ZGH-15	ZGH-16	ZGH-17	ZGH-18	ZGH-19	ZGH-20	ZGH-21	ZGH-22	ZGH-23	ZGH-24
18:2-18:2-16:1	579.858	85.7409	137.974	249.792	169.482	105.159	237.784	134.67	174.102	70.4787	79.3353	88.1814	96.3715	34.2808	94.9307	29.2191	36.5801	1.64852	0.779859	1.45876	1.02688	1.2593	0.634634	4.84662	0.724684
18:2-18:2-16:0	580.866	12.0178	37.0017	51.0248	42.7989	26.1773	54.4483	29.325	47.5286	44.918	56.0652	54.0215	60.8414	113.737	160.127	81.7089	129.058	0.354528	0	0.801017	0.370061	4.75122	0.905856	4.5821	1.75877
16:1-18:1-18:1	581.874	1.01594	1.93539	5.39765	0.615287	1.7596	9.50787	3.44363	5.90852	27.8664	23.3508	28.4265	39.6446	47.8657	73.8381	46.2471	54.1897	0	0	0	0	4.65565	0	0	1.36218
18:2-18:2-18:2	592.866	530.226	905.158	1816.61	2196.31	1224.76	2153.3	1480.02	942.701	452.859	839.15	847.015	917.98	585.362	1371.15	497.069	812.284	52.755	14.6141	27.4193	23.7351	47.4381	15.624	57.685	20.2552
18:2-18:2-18:1	593.874	85.2555	166.181	205.135	169.345	143.168	174.479	142.633	137.334	80.5777	106.28	108.548	114.114	234.015	358.571	205.742	269.658	0.0734391	0.643691	2.30765	1.63504	6.29478	2.74522	17.2775	3.95061
18:2-18:1-18:1	594.881	5.84331	34.3614	75.5791	64.9668	51.3946	53.6494	38.6613	31.9802	13.2477	31.231	39.9207	30.9037	71.7566	79.0336	51.2534	91.2198	0	0	0.279568	1.46923	2.81166	0.447524	1.60724	1.83206
	Sum	720.1	1282.61	2403.54	2643.52	1552.42	2683.17	1828.75	1339.55	689.948	1135.41	1166.11	1259.86	1087.02	2137.65	911.239	1392.99	54.8315	16.0377	32.2663	28.2363	67.2107	20.3573	85.9985	29.8835
		Brown adipose	Brown adipose	Brown adipose	Brown adipose	Brown adipose	Brown adipose	Brown adipose	Brown adipose	Brown adipose	Brown adipose	Brown adipose	Brown adipose	Brown adipose	Brown adipose	Brown adipose	Brown adipose	Inguinal White Adipose	Inguinal White Adipose	Inguinal White Adipose	Inguinal White Adipose	Inguinal White Adipose	Inguinal White Adipose	Inguinal White Adipose	Inguinal White Adipose				Brown adipose	Brown adipose	Brown adipose	Brown adipose	Brown adipose	Brown adipose	Brown adipose	Brown adipose	Brown adipose	Brown adipose	Brown adipose	Brown adipose	Brown adipose	Brown adipose	Brown adipose	Brown adipose	Inguinal White Adipose	Inguinal White Adipose	Inguinal White Adipose	Inguinal White Adipose	Inguinal White Adipose
		30°C	30°C	30°C	30°C	4°C for 3 hours	4°C for 3 hours	4°C for 3 hours	4°C for 3 hours	4°C for 3 days	4°C for 3 days	4°C for 3 days	4°C for 3 days	4°C for 3 weeks	4°C for 3 weeks	4°C for 3 weeks	4°C for 3 weeks	30°C	30°C	30°C	30°C	4°C for 3 weeks	4°C for 3 weeks	4°C for 3 weeks	4°C for 3 weeks				30°C	30°C	30°C	30°C	4°C for 3 hours	4°C for 3 hours	4°C for 3 hours	4°C for 3 hours	4°C for 3 days	4°C for 3 days	4°C for 3 days	4°C for 3 days	4°C for 3 weeks	4°C for 3 weeks	4°C for 3 weeks	4°C for 3 weeks	30°C	30°C	30°C	30°C	4°C for 3 weeks
Triacylglycerol (TAG) (nmol/mg protein)	Mass	ZGH-1	ZGH-2	ZGH-3	ZGH-4	ZGH-5	ZGH-6	ZGH-7	ZGH-8	ZGH-9	ZGH-10	ZGH-11	ZGH-12	ZGH-13	ZGH-14	ZGH-15	ZGH-16	ZGH-17	ZGH-18	ZGH-19	ZGH-20	ZGH-21	ZGH-22	ZGH-23	ZGH-24		Triacylglycerol (TAG) (Percentage, %)	Mass	ZGH-1	ZGH-2	ZGH-3	ZGH-4	ZGH-5	ZGH-6	ZGH-7	ZGH-8	ZGH-9	ZGH-10	ZGH-11	ZGH-12	ZGH-13	ZGH-14	ZGH-15	ZGH-16	ZGH-17	ZGH-18	ZGH-19	ZGH-20	ZGH-21
C36:2|||641.5332399796	641.533	1.06109	0.792198	1.29294	0.618199	0.595169	0.358656	0.397713	0.378545	0.486599	0.53967	0.686056	0.440512	0.658912	1.25872	0.745885	0.731783	2.72744	2.86708	1.86775	5.04413	2.28214	2.8158	2.84124	3.07966		C36:2|||641.5332399796	641.533	0.0160251	0.0125878	0.0159986	0.00782848	0.0150129	0.00683287	0.0122872	0.0115222	0.0209532	0.0319098	0.0460635	0.0266437	0.0216807	0.0274452	0.0274125	0.0201936	0.0275901	0.025501	0.0248474	0.0337003	0.0265229
C36:1|||643.5488900438	643.549	0.825662	0.69063	0.916262	0.386689	0.35	0.233166	0.287321	0.22408	0.360738	0.277175	0.447638	0.253797	0.384928	1.40189	0.685169	0.645599	2.06709	2.72812	2.01871	3.33424	2.30616	2.7792	3.21177	2.99399		C36:1|||643.5488900438	643.549	0.0124695	0.0109739	0.0113376	0.00489678	0.00882858	0.00444211	0.00887672	0.00682057	0.0155335	0.0163889	0.0300556	0.0153506	0.0126656	0.030567	0.0251811	0.0178153	0.0209101	0.024265	0.0268557	0.0222764	0.026802
C36:0|||645.564540108	645.565	0.624016	0.584765	0.961204	0.436555	0.496855	0.318653	0.243652	0.268743	0.316702	0.421681	0.555735	0.276394	0.459432	1.18992	0.521514	0.694845	3.28632	2.94094	2.63723	4.80218	2.50274	2.54574	2.81071	2.75522		C36:0|||645.564540108	645.565	0.00942416	0.00929174	0.0118937	0.00552825	0.0125329	0.00607076	0.00752757	0.00818002	0.0136373	0.0249333	0.0373135	0.0167173	0.015117	0.0259451	0.0191665	0.0191743	0.0332435	0.026158	0.0350842	0.0320837	0.0290868
C38:4|||665.5332399796	665.533	0.55962	0.674297	0.851461	0.579154	0.874957	0.412995	0.453638	0.501093	0.519143	0.686798	0.893143	0.51491	0.558203	0.842912	0.591355	0.496799	1.41191	1.27392	0.805274	1.03557	0.86413	1.32937	1.14511	1.37617		C38:4|||665.5332399796	665.533	0.00845162	0.0107144	0.0105358	0.00733403	0.0220704	0.0078681	0.014015	0.0152523	0.0223545	0.0406092	0.0599679	0.0311436	0.018367	0.0183789	0.0217333	0.0137092	0.0142825	0.0113308	0.0107129	0.0069187	0.0100429
C38:3|||667.5488900438	667.549	0.729317	1.05459	0.822795	0.415476	0.467374	0.198401	0.246204	0.24651	0.363838	0.431285	0.538703	0.37157	0.442183	0.94045	0.560268	0.550395	3.14989	3.11912	2.09534	4.60646	3.44345	3.23032	3.48142	3.36835		C38:3|||667.5488900438	667.549	0.0110145	0.0167571	0.0101811	0.00526132	0.0117893	0.00377979	0.00760642	0.0075033	0.015667	0.0255012	0.0361699	0.0224739	0.0145495	0.0205057	0.0205908	0.0151882	0.0318635	0.0277428	0.0278752	0.0307761	0.0400195
C38:2|||669.564540108	669.565	1.96893	2.17114	2.85008	1.2831	0.864785	0.521768	0.878438	0.65859	1.22163	0.899957	1.12943	0.6854	2.40725	6.72703	2.76138	3.80382	22.8292	22.2648	15.9508	37.0017	22.237	21.9373	25.9926	24.0504		C38:2|||669.564540108	669.565	0.0297356	0.0344988	0.0352663	0.0162483	0.0218138	0.00994037	0.0271391	0.0200462	0.0526036	0.0532129	0.0758328	0.0414554	0.0792076	0.146677	0.101485	0.104966	0.230934	0.198032	0.212201	0.247211	0.258437
C38:1|||671.5801901722	671.58	1.3463	1.38059	2.09877	1.0706	0.508879	0.536028	0.475697	0.514677	0.759268	0.560219	0.647441	0.377696	1.52746	5.51506	2.35293	2.93739	10.377	10.9118	8.74664	16.6076	10.5979	10.6319	13.8995	12.5343		C38:1|||671.5801901722	671.58	0.0203323	0.0219371	0.0259697	0.0135574	0.0128362	0.010212	0.0146966	0.0156658	0.0326944	0.0331248	0.0434708	0.0228444	0.0502592	0.120251	0.086474	0.0810575	0.104971	0.0970543	0.11636	0.110957	0.123168
C40:4|||693.564540108	693.565	0.754533	0.675411	0.908121	0.586574	0.696041	0.3227	0.533917	0.377596	0.57022	0.863603	0.909928	0.561259	0.755604	1.54231	0.873489	1.13905	9.88631	8.84642	5.96141	16.0455	7.28354	7.81276	8.8715	7.80356		C40:4|||693.564540108	693.565	0.0113953	0.0107321	0.0112369	0.007428	0.0175573	0.00614787	0.0164952	0.0114933	0.0245539	0.0510634	0.0610949	0.0339469	0.0248622	0.0336287	0.0321022	0.0314321	0.100007	0.0786838	0.0793071	0.107202	0.0846489
C40:3|||695.5801901722	695.58	0.785469	1.02907	1.46387	0.630499	0.502487	0.260462	0.442383	0.32593	0.724343	0.843261	0.881501	0.448082	1.23946	3.93181	1.68434	2.31846	14.193	14.061	9.62435	23.9657	12.3409	14.1643	16.2382	14.2497		C40:3|||695.5801901722	695.58	0.0118625	0.0163516	0.0181136	0.00798423	0.012675	0.00496215	0.0136673	0.00992067	0.0311905	0.0498606	0.0591862	0.0271016	0.040783	0.0857297	0.0619022	0.0639779	0.143573	0.125065	0.128037	0.160117	0.143426
C40:2|||697.5958402364	697.596	1.0311	1.07692	2.00748	0.734685	0.661256	0.481526	0.590445	0.475524	0.87873	0.687237	0.855835	0.469402	2.30114	7.29247	3.0727	4.27477	13.7617	15.059	12.0914	25.1235	14.6436	13.8564	17.5061	15.3061		C40:2|||697.5958402364	697.596	0.015572	0.017112	0.0248402	0.00930357	0.0166799	0.00917372	0.0182417	0.014474	0.0378385	0.0406352	0.057463	0.0283911	0.0757161	0.159006	0.112927	0.117962	0.139209	0.133941	0.160856	0.167852	0.170187
C40:1|||699.6114903006	699.611	0.585282	0.679073	1.14835	0.38102	0.487686	0.266804	0.274435	0.297197	0.335117	0.406231	0.483849	0.26378	1.21226	4.03205	1.80996	2.17085	4.87007	5.87236	5.06784	9.39001	5.46029	4.86962	6.66635	5.40674		C40:1|||699.6114903006	699.611	0.00883918	0.0107903	0.0142094	0.00482499	0.0123016	0.00508296	0.00847859	0.00904611	0.0144303	0.0240197	0.0324869	0.0159543	0.0398879	0.0879152	0.0665191	0.0599047	0.0492643	0.0522312	0.0674196	0.0627354	0.0634591
C42:4|||721.5958402364	721.596	0.332371	0.412737	0.493404	0.308173	0.383055	0.260921	0.217444	0.253067	0.305705	0.351515	0.528355	0.285284	0.345356	0.591038	0.406671	0.371866	2.52658	2.26778	1.533	3.44774	1.6753	2.01201	1.89788	2.0855		C42:4|||721.5958402364	721.596	0.00501962	0.00655827	0.00610528	0.0039025	0.00966237	0.0049709	0.00671787	0.00770288	0.0131638	0.0207845	0.0354751	0.017255	0.0113635	0.0128871	0.0149458	0.0102617	0.0255582	0.0201706	0.0203941	0.0230346	0.0194702
C42:3|||723.6114903006	723.611	0.447628	0.461501	0.65849	0.287408	0.481292	0.286678	0.245411	0.240214	0.350267	0.319962	0.456555	0.259946	0.506619	1.07225	0.665623	0.8747	4.31208	4.36587	3.16589	7.13412	3.64583	3.87594	4.14057	3.98122		C42:3|||723.6114903006	723.611	0.00676028	0.00733311	0.00814801	0.00363955	0.0121404	0.00546159	0.00758192	0.00731163	0.0150826	0.0189188	0.0306543	0.0157224	0.0166697	0.0233794	0.0244628	0.0241374	0.0436198	0.0388319	0.0421172	0.0476637	0.0423717
C42:2|||725.6271403648	725.627	0.512544	0.459457	0.569093	0.300168	0.422207	0.222645	0.242719	0.340412	0.368255	0.37533	0.540783	0.257435	0.936247	1.80458	1.06645	1.26065	2.77903	3.53725	2.53792	5.83936	3.06046	3.09426	3.1484	3.01767		C42:2|||725.6271403648	725.627	0.00774066	0.00730064	0.00704184	0.00380113	0.01065	0.00424169	0.00749873	0.0103615	0.0158572	0.0221927	0.0363096	0.0155706	0.0308061	0.0393473	0.0391939	0.0347878	0.0281119	0.0314618	0.033763	0.0390133	0.0355685
C42:1|||727.642790429	727.643	0.45231	0.341356	0.68952	0.322163	0.34132	0.144931	0.224338	0.270395	0.274611	0.337422	0.350429	0.202378	0.576701	1.15973	0.861236	0.929186	1.30874	1.94745	1.33582	2.35522	1.54533	2.06525	1.44602	1.5028		C42:1|||727.642790429	727.643	0.00683097	0.00542404	0.00853197	0.00407966	0.00860964	0.00276112	0.00693087	0.00823029	0.0118249	0.0199512	0.0235287	0.0122406	0.0189757	0.0252869	0.0316519	0.0256409	0.0132388	0.0173214	0.017771	0.0157354	0.0179597
C44:1|||755.6740905574	755.674	2.62958	1.83351	5.42964	2.02703	0.956801	1.81855	0.850076	1.85837	0.577761	0.53776	0.535516	0.468909	1.42259	2.36264	1.62687	1.68377	2.70922	5.23843	3.67845	4.0049	2.65021	3.9667	3.16031	2.93194		C44:1|||755.6740905574	755.674	0.0397131	0.029134	0.0671852	0.025669	0.0241348	0.0346458	0.0262629	0.0565651	0.0248786	0.0317968	0.0359559	0.0283613	0.0468087	0.0515151	0.0597903	0.0464637	0.0274058	0.0465928	0.0489359	0.0267571	0.0308006
C44:0/C45:7|||757.6897406216	757.69	3.34945	2.12781	5.57999	2.68307	1.14513	2.23323	0.766192	1.8939	0.415266	0.380816	0.431226	0.308372	0.941242	2.16216	1.20324	1.49927	2.2632	2.93444	3.09135	3.48915	1.3559	1.86021	1.53364	1.47555		C44:0/C45:7|||757.6897406216	757.69	0.0505849	0.0338103	0.0690456	0.0339767	0.0288853	0.042546	0.0236713	0.0576466	0.0178815	0.022517	0.0289536	0.0186514	0.0309704	0.047144	0.044221	0.0413724	0.0228939	0.0261002	0.0411255	0.0233113	0.0157582
C45:2|||767.6740905574	767.674	0.315585	0.387114	0.528999	0.340749	0.323347	0.237351	0.232724	0.295413	0.272371	0.30565	0.374814	0.235969	0.287196	0.227211	0.266516	0.258016	0.577729	1.5055	0.595092	0.854898	0.548105	0.54872	0.532262	0.753695		C45:2|||767.6740905574	767.674	0.00476609	0.00615113	0.00654572	0.00431502	0.00815627	0.00452186	0.00718996	0.00899181	0.0117284	0.0180725	0.0251659	0.0142722	0.00944982	0.00495413	0.0097949	0.00711996	0.00584415	0.0133905	0.00791675	0.00571164	0.00637004
C45:1/C46:8|||769.5958402364	769.596	0.185044	0.157522	0.260091	0.151128	0.175719	0.122102	0.126873	0.163528	0.133258	0.139584	0.197007	0.0998816	0.121503	0.159878	0.155348	0.18152	0.335314	0.525323	0.257524	0.370192	0.303869	0.484556	0.315306	0.325219		C45:1/C46:8|||769.5958402364	769.596	0.00279462	0.00250298	0.00321832	0.00191379	0.00443242	0.0023262	0.00391972	0.00497746	0.00573812	0.00825337	0.0132275	0.00604119	0.00399792	0.00348599	0.00570931	0.00500906	0.00339195	0.00467245	0.00342595	0.00247329	0.00353155
C45:0/C46:7|||771.6114903006	771.611	0.213885	0.274411	0.341901	0.204844	0.253405	0.130219	0.153134	0.148661	0.147848	0.205422	0.158745	0.145692	0.167053	0.26135	0.203188	0.197564	0.295584	0.432516	0.248253	0.498232	0.345812	0.350582	0.339423	0.278509		C45:0/C46:7|||771.6114903006	771.611	0.00323019	0.00436031	0.00423061	0.00259401	0.00639202	0.00248084	0.00473103	0.00452496	0.00636638	0.0121463	0.0106585	0.00881196	0.00549668	0.00569851	0.00746749	0.00545178	0.00299004	0.00384698	0.00330261	0.00332873	0.004019
C46:5|||775.642790429	775.643	0.257433	0.318979	0.505732	0.216845	0.273875	0.19005	0.276024	0.201686	0.323183	0.345353	0.389231	0.219758	0.365515	0.394461	0.220106	0.318278	0.575767	0.799038	0.523117	0.722777	0.487058	0.687125	0.442707	0.660944		C46:5|||775.642790429	775.643	0.00388786	0.00506849	0.00625783	0.00274598	0.00690836	0.0036207	0.00852768	0.00613893	0.0139164	0.0204202	0.026134	0.0132917	0.0120268	0.00860087	0.00808929	0.0087829	0.0058243	0.00710698	0.00695924	0.00482893	0.00566057
C46:4|||777.6584404932	777.658	0.757766	0.742285	0.977449	0.593054	0.46511	0.65848	0.561542	0.479936	0.593988	0.515553	0.46714	0.412486	0.542555	0.445035	0.319461	0.496016	1.41646	2.84708	1.27892	2.11477	1.39612	1.52091	1.16251	1.81994		C46:4|||777.6584404932	777.658	0.0114441	0.0117947	0.0120948	0.00751005	0.0117322	0.0125449	0.0173487	0.0146083	0.0255774	0.0304838	0.031365	0.0249486	0.0178521	0.00970359	0.0117407	0.0136876	0.0143285	0.0253231	0.0170139	0.0141289	0.0162256
C46:3|||779.6740905574	779.674	3.25772	2.14275	4.35928	2.33342	1.341	2.11812	1.32043	1.95517	0.767248	0.749415	0.783738	0.831317	1.18492	1.73165	1.12501	1.53311	4.12964	8.42812	3.95676	5.758	3.34687	5.61933	4.19824	4.9794		C46:3|||779.6740905574	779.674	0.0491994	0.0340477	0.0539408	0.0295489	0.0338261	0.0403529	0.0407942	0.0595116	0.033038	0.0443116	0.0526222	0.050281	0.0389882	0.0377572	0.0413461	0.0423063	0.0417743	0.0749633	0.0526384	0.0384697	0.0388971
C46:2|||781.6897406216	781.69	11.5464	8.97692	18.4152	9.69848	3.90959	8.56355	3.45697	7.11179	2.00847	1.17343	1.31186	1.33816	4.65118	8.48475	4.95274	6.16672	13.9688	18.2879	13.3929	17.846	10.7039	14.8816	12.6502	12.8177		C46:2|||781.6897406216	781.69	0.174378	0.142641	0.227866	0.122815	0.0986175	0.163147	0.106802	0.216469	0.0864854	0.0693828	0.0880813	0.0809365	0.153041	0.185002	0.182022	0.170171	0.141304	0.16266	0.178171	0.119231	0.1244
C46:1/C47:8|||783.7053906858	783.705	21.3689	14.7413	35.3365	16.7785	6.36893	15.5363	4.79815	13.1265	2.52631	1.11361	1.76918	1.44603	5.91489	13.9587	7.63106	8.81764	16.0575	17.5471	17.0865	20.094	12.993	17.3216	16.3856	15.4325		C46:1/C47:8|||783.7053906858	783.705	0.322722	0.234235	0.437247	0.212472	0.160653	0.295987	0.148238	0.399545	0.108784	0.0658456	0.118787	0.0874612	0.194622	0.304358	0.280455	0.243323	0.162433	0.156071	0.227309	0.13425	0.151004
C46:0/C47:7|||785.72104075	785.721	18.4726	13.0895	28.7706	18.4743	6.61287	14.5405	5.50641	10.8294	2.93558	1.69628	1.82478	1.5704	7.14973	16.6625	7.82491	11.0675	20.0789	19.3442	19.5269	30.2972	13.0962	14.4888	14.6635	14.6668		C46:0/C47:7|||785.72104075	785.721	0.278981	0.207988	0.356002	0.233947	0.166806	0.277016	0.170119	0.329627	0.126407	0.100298	0.122521	0.0949834	0.235253	0.36331	0.287579	0.305408	0.203113	0.172056	0.259774	0.202418	0.152203
C47:6|||787.642790429	787.643	0.262081	0.202667	0.225768	0.153424	0.325648	0.116452	0.195499	0.143741	0.160358	0.145364	0.23113	0.142	0.203188	0.270943	0.175148	0.2353	0.289034	0.381514	0.3037	0.393884	0.392778	0.476157	0.431196	0.436331		C47:6|||787.642790429	787.643	0.00395806	0.00322031	0.00279361	0.00194286	0.00821431	0.00221856	0.00603989	0.00437521	0.00690508	0.00859511	0.0155186	0.00858864	0.00668566	0.00590767	0.00643697	0.00649311	0.00292379	0.00339334	0.00404025	0.00263157	0.00456485
C47:5|||789.6584404932	789.658	0.368082	0.232602	0.576765	0.31389	0.28171	0.13992	0.227576	0.181845	0.264335	0.247481	0.330733	0.228759	0.361948	0.316236	0.306756	0.344041	0.45354	0.772304	0.5135	0.522096	0.5181	0.617602	0.448663	0.553147		C47:5|||789.6584404932	789.658	0.00555893	0.00369598	0.00713677	0.0039749	0.00710599	0.00266567	0.0070309	0.00553501	0.0113824	0.0146331	0.0222062	0.0138362	0.0119095	0.00689525	0.0112738	0.00949382	0.00458788	0.0068692	0.0068313	0.00348817	0.00602133
C47:2/C48:9|||795.7053906858	795.705	1.08848	0.886692	1.43895	0.91927	0.606198	0.695737	0.533314	0.618575	0.418644	0.334904	0.460643	0.335178	0.45054	0.494716	0.39457	0.520903	1.46875	3.25298	1.42724	2.30102	1.43963	2.21067	1.30974	1.626		C47:2/C48:9|||795.7053906858	795.705	0.0164388	0.0140893	0.0178053	0.011641	0.015291	0.0132547	0.0164766	0.0188282	0.018027	0.0198023	0.0309287	0.0202727	0.0148245	0.0107868	0.0145011	0.0143743	0.0148575	0.0289333	0.0189872	0.0153733	0.0167313
C47:1/C48:8|||797.72104075	797.721	1.8619	1.30268	2.57517	1.63864	0.892466	1.06419	0.612146	1.04907	0.50068	0.428294	0.487361	0.438353	0.6491	0.943782	0.620887	0.919514	2.17808	3.17918	1.84761	3.16337	1.69334	2.6613	1.81972	1.81888		C47:1/C48:8|||797.72104075	797.721	0.0281192	0.0206992	0.0318647	0.0207506	0.022512	0.0202743	0.0189121	0.0319316	0.0215595	0.0253243	0.0327227	0.0265131	0.0213578	0.0205783	0.0228187	0.025374	0.0220329	0.028277	0.0245795	0.0211347	0.0196799
C47:0/C48:7|||799.7366908142	799.737	1.57313	1.51134	2.88766	1.51913	1.01528	1.01039	0.890235	0.666465	0.564377	0.654709	0.587241	0.437661	0.661862	1.31478	0.494896	0.851987	2.21341	3.03306	2.42899	3.82232	1.58461	2.59361	1.86156	1.67639		C47:0/C48:7|||799.7366908142	799.737	0.023758	0.0240147	0.0357313	0.0192373	0.0256099	0.0192493	0.0275036	0.0202859	0.0243023	0.0387119	0.0394289	0.0264713	0.0217778	0.0286675	0.0181883	0.0235106	0.0223902	0.0269773	0.0323139	0.0255373	0.0184163
C48:5|||803.6740905574	803.674	0.799633	0.748331	0.993373	0.534841	0.657118	0.392986	0.385717	0.496253	0.339052	0.311784	0.378953	0.261708	0.459063	0.378118	0.358485	0.410549	1.08492	1.89028	1.00482	1.2614	0.833846	1.15523	1.05829	1.45725		C48:5|||803.6740905574	803.674	0.0120764	0.0118908	0.0122918	0.00677289	0.0165755	0.00748691	0.0119166	0.015105	0.0145997	0.0184352	0.0254438	0.015829	0.0151049	0.00824452	0.0131749	0.0113291	0.0109748	0.016813	0.0133675	0.00842749	0.00969091
C48:4|||805.6897406216	805.69	5.7641	5.25035	8.33245	5.00979	2.26899	4.12816	1.92869	3.16157	1.11246	0.951206	1.00087	1.00614	1.5698	1.81931	1.11215	1.65211	7.51516	12.0751	5.98116	9.56982	5.12655	8.69471	6.19936	7.03826		C48:4|||805.6897406216	805.69	0.0870519	0.0834266	0.103104	0.0634408	0.0572341	0.078647	0.0595863	0.0962321	0.047903	0.0562432	0.0672008	0.060855	0.0516522	0.0396685	0.0408734	0.0455901	0.0760213	0.107401	0.0795698	0.0639368	0.0595805
C48:3|||807.7053906858	807.705	31.6929	26.0965	46.046	27.067	11.6735	21.5738	8.95911	17.0188	5.05245	2.72808	3.25349	3.56959	8.19914	15.5734	8.58219	10.6728	33.6729	41.5501	30.2953	43.8068	27.0123	43.4124	35.4701	32.4218		C48:3|||807.7053906858	807.705	0.478639	0.414666	0.569764	0.342759	0.294457	0.411009	0.27679	0.518019	0.217561	0.161307	0.218448	0.215901	0.269783	0.339564	0.31541	0.294515	0.340626	0.369564	0.403031	0.292677	0.313935
C48:2/C49:9|||809.72104075	809.721	95.4637	76.2208	138.589	89.4197	37.7878	68.2551	27.6374	52.5483	20.6001	10.3588	11.7594	11.6361	41.4589	81.9675	44.0963	56.6563	118.984	126.813	108.195	161.421	100.058	124.299	122.809	112.181		C48:2/C49:9|||809.72104075	809.721	1.44173	1.21113	1.71487	1.13235	0.95318	1.30035	0.853851	1.59947	0.88705	0.612498	0.789553	0.703791	1.36415	1.78723	1.62061	1.56343	1.20361	1.12792	1.43936	1.07847	1.16286
C48:1/C49:8|||811.7366908142	811.737	118.991	94.1499	180.078	106.639	41.1471	87.4309	33.6962	65.34	24.8855	8.60604	12.4582	11.6792	48.3006	107.703	57.9034	64.6758	116.891	124.258	113.66	149.772	110.187	117.309	129.005	117.247		C48:1/C49:8|||811.7366908142	811.737	1.79706	1.49601	2.22825	1.35041	1.03792	1.66567	1.04103	1.98882	1.07158	0.508861	0.836478	0.706401	1.58927	2.34837	2.12805	1.78473	1.18244	1.10521	1.51206	1.00064	1.28059
C48:0/C49:7|||813.7523408784	813.752	58.4103	45.7947	91.0629	63.8998	25.5468	43.8181	21.0422	28.8675	21.1149	8.66271	9.88232	9.92222	33.9589	70.1955	32.083	50.2386	95.2966	88.3318	83.8338	142.055	72.1364	63.3376	78.0718	69.1284		C48:0/C49:7|||813.7523408784	813.752	0.882137	0.727665	1.12679	0.809186	0.644407	0.834794	0.650094	0.87867	0.909217	0.512211	0.663524	0.600131	1.11738	1.53055	1.1791	1.38634	0.963995	0.78566	1.11527	0.949079	0.838366
C49:6|||815.6740905574	815.674	0.721877	0.560825	0.551004	0.361391	0.455632	0.396923	0.331007	0.423051	0.308118	0.277779	0.299013	0.240399	0.468126	0.399848	0.398272	0.479426	0.717091	1.92798	0.628907	1.50728	0.590234	1.05679	0.980019	1.04633		C49:6|||815.6740905574	815.674	0.0109021	0.00891135	0.00681801	0.00457642	0.0114931	0.00756191	0.0102264	0.0128768	0.0132677	0.0164246	0.0200765	0.0145402	0.0154031	0.00871833	0.0146372	0.0132298	0.0072539	0.0171483	0.0083666	0.0100703	0.00685967
C49:5|||817.6897406216	817.69	0.62924	0.345619	0.538143	0.245206	0.342725	0.294365	0.335389	0.379099	0.361603	0.324169	0.361758	0.258476	0.45559	0.513703	0.433784	0.424462	0.600492	0.875891	0.627595	0.888144	0.616594	0.756669	0.722492	0.78547		C49:5|||817.6897406216	817.69	0.00950305	0.00549178	0.00665887	0.00310513	0.00864507	0.00560805	0.0103618	0.011539	0.0155708	0.0191676	0.0242894	0.0156335	0.0149906	0.0112008	0.0159423	0.011713	0.00607442	0.00779054	0.00834916	0.00593377	0.00716602
C49:3/C50:10|||821.72104075	821.721	2.1081	2.29075	3.80511	2.20171	1.08213	1.41237	1.08705	1.43472	0.718864	0.455274	0.519214	0.547747	0.722844	0.832559	0.475526	1.10922	4.58343	8.16937	3.59293	7.11065	3.5692	5.89897	3.58851	4.39638		C49:3/C50:10|||821.72104075	821.721	0.0318374	0.0363994	0.0470837	0.027881	0.0272961	0.0269076	0.0335842	0.0436699	0.0309545	0.0269196	0.0348613	0.0331297	0.0237843	0.0181532	0.0174764	0.0306089	0.0463648	0.0726619	0.0477982	0.0475069	0.041481
C49:2/C50:9|||823.7366908142	823.737	6.56935	5.77444	9.32821	8.07839	3.76235	4.58641	2.99687	3.18709	2.64426	1.61083	1.70514	1.78806	2.50339	3.22555	1.79846	3.03334	15.212	18.0455	10.8544	23.0565	10.5473	14.918	12.0802	12.5179		C49:2/C50:9|||823.7366908142	823.737	0.0992132	0.0917542	0.115425	0.1023	0.0949033	0.0873772	0.0925874	0.0970088	0.113863	0.0952458	0.114487	0.108148	0.0823711	0.0703301	0.0660965	0.0837052	0.15388	0.160505	0.1444	0.154042	0.12258
C49:1/C50:8|||825.7523408784	825.752	9.43444	8.46166	15.0464	9.74577	4.57039	6.35836	3.64027	5.01982	3.16714	1.70202	1.93729	1.67539	3.62114	6.15138	3.50363	4.93913	11.7307	14.3548	9.79829	21.8663	11.1049	14.1618	11.6452	10.4998		C49:1/C50:8|||825.7523408784	825.752	0.142483	0.134453	0.18618	0.123414	0.115286	0.121135	0.112465	0.152793	0.136378	0.100638	0.130075	0.101333	0.119149	0.134125	0.128764	0.136295	0.118665	0.127677	0.130351	0.146091	0.12906
C49:0/C50:7|||827.6740905574	827.674	3.45398	2.85194	5.61511	3.59892	1.67959	2.55093	1.24622	1.74271	1.10293	0.532427	0.613565	0.590065	1.52586	2.76121	1.3543	1.93218	3.83698	4.99161	3.69736	6.36536	3.28035	3.79645	3.63256	3.51567		C49:0/C50:7|||827.6740905574	827.674	0.0521635	0.0453165	0.0694802	0.0455744	0.0423669	0.0485987	0.0385015	0.0530446	0.0474926	0.0314815	0.0411963	0.0356892	0.0502066	0.0602057	0.0497729	0.0533187	0.0388138	0.0443975	0.0491875	0.0425275	0.0381241
C50:6|||829.6897406216	829.69	2.49382	2.47385	3.78857	2.42392	1.29202	1.69627	1.05666	1.13495	0.971315	0.713973	0.549939	0.51937	1.10193	1.68185	0.918696	1.50568	3.10135	4.35724	3.02368	5.56667	2.41298	3.60477	2.75592	2.81809		C50:6|||829.6897406216	829.69	0.0376628	0.0393088	0.046879	0.030695	0.0325906	0.0323163	0.0326452	0.0345456	0.0418252	0.042216	0.0369243	0.0314134	0.0362577	0.0366711	0.0337637	0.0415492	0.0313725	0.0387552	0.0402252	0.0371914	0.0280435
C50:5|||831.7053906858	831.705	10.2136	9.20612	14.8888	11.351	5.31203	7.2052	3.69383	5.15142	2.15669	1.43657	1.39143	1.58616	2.17871	3.33188	1.69211	2.74258	15.0717	17.9343	10.8736	21.4348	9.44064	16.2582	12.0728	12.583		C50:5|||831.7053906858	831.705	0.15425	0.146283	0.184231	0.143742	0.133993	0.137269	0.11412	0.156799	0.0928679	0.0849419	0.0934241	0.0959368	0.0716879	0.0726486	0.0621881	0.0756816	0.152461	0.159515	0.144656	0.143208	0.109719
C50:4|||833.72104075	833.721	71.2964	62.2864	92.2122	73.3467	35.6559	47.9784	24.7032	34.4606	16.8165	10.7899	10.5326	11.6325	16.9672	30.1043	15.4584	22.0665	105.725	119.514	82.0515	133.541	82.2816	125.996	101.198	92.9695		C50:4|||833.72104075	833.721	1.07675	0.989712	1.14101	0.928815	0.899403	0.914053	0.763198	1.04891	0.724127	0.637986	0.707185	0.703573	0.558284	0.656398	0.568124	0.608925	1.06949	1.06301	1.09156	0.892196	0.956273
C50:3/C51:10|||835.7366908142	835.737	249.803	221.504	346.262	245.424	108.923	169.235	79.1656	126.673	72.8153	33.7298	38.8694	41.5375	90.1185	166.56	87.7762	115.14	370.247	433.438	310.459	458.965	338.046	453.011	411.279	371.666		C50:3/C51:10|||835.7366908142	835.737	3.77263	3.51964	4.28458	3.10789	2.74753	3.22414	2.4458	3.85567	3.13545	1.99439	2.60979	2.51233	2.96524	3.63169	3.22592	3.1773	3.74532	3.85518	4.13017	3.06638	3.92876
C50:2/C51:9|||837.7523408784	837.752	448.457	384.484	615.667	473.939	202.158	322.303	165.505	233.158	220.44	102.202	109.797	111.71	303.853	499.204	268.246	390.024	831.421	899.972	697.696	1171.39	739.155	764.129	846.228	757.627		C50:2/C51:9|||837.7523408784	837.752	6.77279	6.10934	7.61813	6.00165	5.09934	6.1403	5.11322	7.09687	9.49222	6.04303	7.37203	6.75659	9.99791	10.8847	9.85851	10.7627	8.41043	8.00473	9.28173	7.82614	8.59041
C50:1/C51:8|||839.7679909426	839.768	304.752	254.346	431.519	328.586	130.252	229.932	110.758	160.362	121.131	50.7438	60.0663	62.0479	213.054	396.759	217.388	281.385	380.551	426.809	359.882	565.026	382.923	334.661	423.249	384.707		C50:1/C51:8|||839.7679909426	839.768	4.60249	4.04148	5.33953	4.161	3.28553	4.38052	3.42183	4.88112	5.21593	3.0004	4.03301	3.75288	7.01029	8.65098	7.9894	7.76482	3.84955	3.79622	4.78765	3.77498	4.45031
C50:0/C51:7|||841.7836410068	841.784	36.7787	25.6787	51.7537	47.9734	18.9503	29.9363	15.0102	14.6213	9.5952	5.67584	5.16441	5.24829	26.2327	44.708	22.6586	35.7404	33.2548	35.9203	33.4919	57.8352	30.807	22.6879	33.2658	32.5721		C50:0/C51:7|||841.7836410068	841.784	0.555447	0.408027	0.64039	0.607504	0.478012	0.570327	0.463735	0.445045	0.413173	0.335603	0.346752	0.317435	0.863155	0.974818	0.832742	0.986256	0.336396	0.319491	0.445556	0.386402	0.358037
C51:6|||843.7053906858	843.705	1.15432	0.366001	0.899008	0.420384	0.398029	0.549557	0.440047	0.469359	0.346058	0.284491	0.340555	0.355216	0.531336	0.692092	0.513103	0.528548	0.986319	1.53969	0.912235	1.66749	1.02543	0.998657	1.35422	1.82527		C51:6|||843.7053906858	843.705	0.0174331	0.00581565	0.0111241	0.00532347	0.0100401	0.0104698	0.0135951	0.0142864	0.0149014	0.0168215	0.0228657	0.0214847	0.017483	0.0150904	0.0188574	0.0145853	0.00997733	0.0136947	0.0121358	0.0111407	0.0119175
C51:5|||845.72104075	845.721	1.4681	1.00519	1.85273	1.23636	0.69066	0.791515	0.546179	0.603443	0.424646	0.362175	0.306089	0.304108	0.614895	0.910453	0.478202	0.60288	2.94733	4.04134	1.93965	5.30978	1.45601	2.29725	1.83416	2.70638		C51:5|||845.72104075	845.721	0.0221719	0.0159722	0.0229253	0.0156564	0.0174216	0.0150794	0.0168741	0.0183676	0.0182854	0.0214148	0.0205516	0.0183935	0.0202324	0.0198516	0.0175747	0.0166365	0.0298144	0.0359454	0.0258039	0.0354751	0.0169217
C51:4/C52:11|||847.7366908142	847.737	4.681	4.01553	5.40306	5.68785	3.07311	2.98762	2.27571	2.09907	1.60648	1.4146	1.31845	1.37115	1.02101	1.18149	0.685015	1.39544	13.6224	16.7024	8.05909	21.6607	8.46442	13.1359	8.79187	8.9975		C51:4/C52:11|||847.7366908142	847.737	0.0706945	0.0638056	0.0668564	0.0720272	0.0775178	0.0569181	0.0703075	0.0638917	0.0691754	0.0836429	0.088524	0.0829323	0.0335952	0.0257614	0.0251755	0.0385073	0.137801	0.148559	0.107213	0.144717	0.098373
C51:2/C52:9|||851.7679909426	851.768	26.1754	24.5979	36.2877	31.0679	14.9124	19.2944	11.4462	13.2373	11.5172	6.42937	7.32755	6.9338	11.3707	16.6984	9.3213	13.4036	44.2762	50.1989	32.6666	66.6221	37.9387	48.129	41.775	39.8132		C51:2/C52:9|||851.7679909426	851.768	0.395313	0.390854	0.449017	0.393424	0.376159	0.367585	0.353627	0.402918	0.495937	0.380158	0.49199	0.419381	0.374139	0.364093	0.342573	0.369874	0.447886	0.44649	0.434578	0.445108	0.440922
C51:1/C52:8|||853.6897406216	853.69	14.1242	13.8418	21.7804	15.9956	6.50057	10.6246	5.60367	6.6116	7.82717	3.28973	4.53965	3.75702	9.65697	13.6658	7.29776	11.4819	22.5436	26.1435	18.6428	39.9752	22.1425	22.6206	24.592	21.4483		C51:1/C52:8|||853.6897406216	853.69	0.21331	0.219942	0.269507	0.202558	0.163974	0.202412	0.173124	0.201244	0.337041	0.194516	0.304804	0.227238	0.317751	0.297971	0.268205	0.316844	0.228045	0.232531	0.248012	0.267077	0.257339
C51:0/C52:7|||855.7053906858	855.705	7.89749	7.55915	12.9841	8.54222	3.23142	5.8574	2.69576	3.71518	3.44527	1.50123	1.98937	1.69094	5.74087	8.60551	4.71323	6.78026	9.68773	11.531	8.47797	17.6042	10.7604	9.35027	10.1534	9.2707		C51:0/C52:7|||855.7053906858	855.705	0.119271	0.120113	0.160663	0.108173	0.081511	0.111591	0.0832848	0.113083	0.148355	0.0887654	0.133572	0.102274	0.188896	0.187635	0.173219	0.187102	0.0979984	0.102562	0.112786	0.117615	0.125057
C52:6|||857.72104075	857.721	16.6906	15.7439	22.3135	20.2908	9.03692	11.0249	5.99921	6.57604	4.66113	3.40552	3.01413	3.43399	3.15903	4.98818	2.17949	4.03455	32.08	35.3785	21.6005	44.3342	21.2368	33.4833	26.5159	24.3814		C52:6|||857.72104075	857.721	0.252069	0.250165	0.276103	0.25695	0.227952	0.210039	0.185344	0.200162	0.20071	0.201363	0.202377	0.2077	0.103944	0.108763	0.0801001	0.111333	0.324513	0.314671	0.28736	0.296201	0.246813
C52:5|||859.7366908142	859.737	132.068	127.659	158.29	160.386	76.1903	84.4978	53.0947	54.8374	42.1438	28.9125	25.0838	28.8658	30.2059	47.6488	22.5637	39.2282	303.385	332.169	205.373	405.139	198.151	298.924	249.653	217.817		C52:5|||859.7366908142	859.737	1.99454	2.02847	1.95865	2.03103	1.92186	1.60979	1.64035	1.66914	1.81473	1.70955	1.68419	1.74591	0.993888	1.03894	0.829254	1.0825	3.06897	2.95445	2.73216	2.70677	2.30291
C52:4/C53:11|||861.7523408784	861.752	540.173	522.3	634.847	671.047	333.802	387.033	251.231	248.849	231.604	167.835	140.074	156.841	184.674	261.994	145.608	224.977	1190.32	1321.61	837.35	1734.39	864.198	1108.54	1001.14	898.403		C52:4/C53:11|||861.7523408784	861.752	8.15793	8.2992	7.85547	8.49771	8.41998	7.3735	7.76171	7.57448	9.97295	9.92378	9.40492	9.48628	6.07647	5.71255	5.35132	6.20825	12.041	11.7549	11.1396	11.5876	10.0437
C52:3/C53:10|||863.7679909426	863.768	886.636	845.588	1097.51	1039.78	490.425	681.91	402.785	442.282	364.968	230.557	213.338	243.346	419.177	622.579	368.012	490.288	1403.16	1623.98	1072.21	2082.15	1282.93	1402.28	1418.01	1314.5		C52:3/C53:10|||863.7679909426	863.768	13.3904	13.4361	13.5804	13.1671	12.3707	12.9913	12.4439	13.4622	15.7156	13.6324	14.324	14.7184	13.7925	13.5748	13.5251	13.5295	14.1939	14.4444	14.264	13.911	14.9101
C52:2/C53:9|||865.7836410068	865.784	568.012	544.376	750.52	666.53	292.921	473.713	260.27	300.541	209.272	129	127.188	136.6	377.526	593.779	360.665	451.692	617.375	714.375	546.731	967.314	713.353	611.326	758.765	707.661		C52:2/C53:9|||865.7836410068	865.784	8.57836	8.64998	9.28678	8.44051	7.38879	9.02486	8.04097	9.14789	9.01134	7.62756	8.53972	8.26207	12.422	12.9468	13.255	12.4645	6.2452	6.35395	7.27339	6.46271	8.29054
C52:1/C53:8|||867.799291071	867.799	130.371	104.546	165.374	162.409	68.0437	118.091	61.9222	61.3989	41.7303	26.93	26.2834	25.5493	130.703	196.365	118.22	160.438	109.725	127.322	109.419	187.213	143.446	90.9297	147.696	137.816		C52:1/C53:8|||867.799291071	867.799	1.96893	1.6612	2.0463	2.05664	1.71637	2.24979	1.91307	1.86886	1.79692	1.59232	1.76474	1.54531	4.30064	4.28157	4.34479	4.4273	1.10995	1.13246	1.45565	1.25079	1.66712
C52:0/C53:7|||869.8149411352	869.815	13.57	7.20165	12.9233	15.44	6.28389	10.1896	5.77893	5.0415	3.9609	2.9508	2.31631	2.53897	16.434	17.0638	13.1806	17.323	11.5951	24.4345	13.7767	26.6088	14.4823	15.3615	16.6985	18.2199		C52:0/C53:7|||869.8149411352	869.815	0.20494	0.114432	0.15991	0.195522	0.158508	0.194126	0.178538	0.153453	0.170558	0.174476	0.155523	0.153566	0.540742	0.372061	0.484408	0.478029	0.117293	0.21733	0.183277	0.177776	0.168313
C53:4/C54:11|||875.7679909426	875.768	19.9617	18.5531	21.5803	24.9811	14.5734	12.8817	10.828	8.4585	6.89857	6.55543	5.00556	5.86312	5.69202	5.58534	3.42681	5.64136	43.4935	52.8911	27.9684	71.2236	31.9239	46.2183	36.2166	35.6453		C53:4/C54:11|||875.7679909426	875.768	0.301469	0.294804	0.26703	0.316345	0.367608	0.245413	0.334529	0.25746	0.297055	0.387611	0.336086	0.354622	0.187289	0.121783	0.125941	0.155673	0.439969	0.470436	0.372075	0.475851	0.371017
C53:3/C54:10|||877.7836410068	877.784	43.8432	44.4305	51.4917	52.323	28.462	31.6614	21.6557	19.6606	19.3028	14.3688	13.5516	13.5725	16.0556	18.5731	11.5523	17.5298	84.3331	98.3213	56.4148	141.592	69.3005	87.2625	73.6237	65.9359		C53:3/C54:10|||877.7836410068	877.784	0.662139	0.705988	0.637147	0.662585	0.71794	0.603192	0.669049	0.598431	0.831185	0.849604	0.909887	0.820915	0.528289	0.40497	0.424567	0.483736	0.853091	0.874511	0.75051	0.945986	0.805407
C53:2/C54:9|||879.7053906858	879.705	27.8994	29.6678	38.0286	33.5944	16.0758	22.2576	12.4863	14.0307	12.9328	8.15222	9.08601	8.50223	14.9234	18.8795	12.0193	16.6895	44.6901	50.3125	32.6303	76.2762	42.3114	46.5002	43.7981	39.494		C53:2/C54:9|||879.7053906858	879.705	0.421349	0.471413	0.470558	0.425417	0.405505	0.424037	0.38576	0.427067	0.55689	0.482027	0.610058	0.514245	0.491038	0.41165	0.44173	0.460547	0.452073	0.447501	0.434094	0.509608	0.491741
C53:1/C54:8|||881.72104075	881.721	16.3837	17.7081	24.4828	20.6824	8.77072	14.2307	7.20922	8.01986	6.62896	4.03213	4.63896	4.23725	10.5628	14.4705	9.45736	12.5922	22.9785	26.0029	18.5865	41.7913	22.9545	21.8694	23.1149	22.4604		C53:1/C54:8|||881.72104075	881.721	0.247434	0.281377	0.302945	0.261909	0.221237	0.271114	0.222727	0.244109	0.285445	0.238413	0.311472	0.256284	0.347557	0.315515	0.347574	0.347481	0.232444	0.231281	0.247264	0.279211	0.266776
C53:0/C54:7|||883.7366908142	883.737	39.3186	36.1527	43.3739	57.7763	28.6641	26.8596	17.0654	14.3026	10.5707	9.39964	6.53916	7.492	7.94092	10.3207	5.54997	9.99286	97.9201	90.4515	58.5271	152.815	47.5765	67.5653	57.2399	52.1587		C53:0/C54:7|||883.7366908142	883.737	0.593807	0.574456	0.536699	0.731642	0.723038	0.511711	0.52723	0.435342	0.455178	0.555785	0.439056	0.453142	0.261286	0.225034	0.203971	0.275753	0.990533	0.804513	0.77861	1.02097	0.552931
C54:6|||885.7523408784	885.752	204.226	197.11	199.773	301.744	181.909	153.445	122.097	86.4147	75.1266	83.9653	52.3688	65.506	34.842	43.2207	22.43	40.996	502.031	493.705	299.366	769.128	273.295	370.553	306.572	284.626		C54:6|||885.7523408784	885.752	3.08431	3.13203	2.47195	3.82109	4.58857	2.92334	3.77217	2.63029	3.23498	4.96473	3.51618	3.96203	1.14643	0.942388	0.824342	1.13129	5.07841	4.39122	3.98259	5.13861	3.17622
C54:5/C55:12|||887.7679909426	887.768	532.49	548.586	540.405	737.196	428.806	431.819	330.107	241.709	183.205	184.415	132.289	165.717	112.29	148.517	86.136	128.149	962.375	1013.86	611.107	1436.45	657.194	824.443	731.083	678.906		C54:5/C55:12|||887.7679909426	887.768	8.0419	8.71688	6.68686	9.33537	10.8164	8.22673	10.1986	7.35714	7.88888	10.9041	8.88224	10.0231	3.69476	3.23828	3.16564	3.53627	9.73513	9.01766	8.12981	9.59702	7.63787
C54:4/C55:11|||889.7836410068	889.784	723.814	779.842	806.747	928.265	517.667	621.579	436.021	359.611	212.295	202.501	162.406	188.976	207.773	286.405	183.112	232.159	895.013	1004.96	634.412	1377.78	814.1	896.531	879.423	822.24		C54:4/C55:11|||889.7836410068	889.784	10.9314	12.3915	9.98252	11.7549	13.0579	11.8419	13.4708	10.9458	9.14149	11.9735	10.9044	11.4299	6.83653	6.2448	6.72968	6.40643	9.05371	8.93857	8.43984	9.20504	9.46142
C54:3/C55:10|||891.799291071	891.799	490.891	500.54	570.142	600.423	312.875	450.678	290.759	259.269	132.738	123.664	102.751	115.716	214.88	305.977	201.554	239.876	453.417	535.424	366.551	763.245	527.908	454.369	543.255	509.371		C54:3/C55:10|||891.799291071	891.799	7.41365	7.95344	7.05482	7.60337	7.89212	8.58601	8.98293	7.89166	5.71574	7.31203	6.89898	6.99892	7.07035	6.67156	7.40744	6.61938	4.58664	4.76229	4.87638	5.0993	6.13531
C54:2/C55:9|||893.8149411352	893.815	158.539	146.494	181.517	191.329	95.9433	154.022	91.4194	80.2378	47.268	43.4988	37.8631	39.2674	133.174	176.568	120.217	150.109	129.376	179.369	119.523	244.663	178.637	128.024	180.549	174.695		C54:2/C55:9|||893.8149411352	893.815	2.39433	2.32775	2.24606	2.42287	2.42012	2.93431	2.82438	2.44228	2.03538	2.57201	2.54223	2.37503	4.38194	3.8499	4.41817	4.14227	1.30873	1.59539	1.59007	1.63461	2.0761
C54:1/C55:8|||895.8305911994	895.831	31.1437	21.6364	28.8896	31.141	16.2222	24.4318	15.7801	14.2178	10.9578	9.25797	7.27942	7.68002	48.2868	52.5439	40.3421	50.051	26.7104	57.582	28.8131	62.5289	39.3254	37.2338	41.3795	48.3915		C54:1/C55:8|||895.8305911994	895.831	0.470346	0.343796	0.357474	0.39435	0.409196	0.465459	0.487522	0.432761	0.471846	0.547408	0.488759	0.464515	1.58882	1.14567	1.48264	1.38116	0.270195	0.512158	0.383312	0.417761	0.457037
C55:6|||899.7679909426	899.768	3.39264	3.28557	2.76362	4.04017	2.16527	2.1426	2.03283	1.40056	1.51109	1.57352	0.98472	1.24143	1.72395	1.28833	1.03074	1.25472	8.77936	13.5411	6.01678	18.0533	6.95571	10.3699	7.32343	9.1505		C55:6|||899.7679909426	899.768	0.0512372	0.0522068	0.0341964	0.0511621	0.0546178	0.0408194	0.0628038	0.0426302	0.0650682	0.0930393	0.0661166	0.0750858	0.0567245	0.0280908	0.0378815	0.0346239	0.0888096	0.12044	0.0800437	0.120615	0.0808389
C55:5/C56:12|||901.7836410068	901.784	13.457	12.8852	13.107	17.5378	10.6533	9.41175	8.63757	5.57792	6.09784	6.85746	4.92127	5.14716	4.23364	3.17453	2.55468	3.88685	33.2936	41.8014	19.0319	61.9211	22.2449	31.9886	23.6842	26.1948		C55:5/C56:12|||901.7836410068	901.784	0.203233	0.204742	0.162183	0.222087	0.268725	0.179306	0.266855	0.169781	0.262575	0.40547	0.330427	0.311319	0.139303	0.0692177	0.0938889	0.107258	0.336789	0.371799	0.253189	0.4137	0.258529
C55:4/C56:11|||903.799291071	903.799	29.2808	33.4181	31.8848	37.7051	22.8404	24.2071	18.6985	13.7793	12.3149	11.3837	9.71873	10.5108	9.46202	8.13798	6.02196	8.79832	54.7901	61.9979	32.0388	93.3481	42.2487	50.8933	43.3708	40.5885		C55:4/C56:11|||903.799291071	903.799	0.442212	0.531004	0.394535	0.477474	0.576138	0.461177	0.577685	0.419414	0.530286	0.673101	0.652541	0.635732	0.311336	0.177441	0.221317	0.24279	0.554241	0.551436	0.426226	0.623667	0.491012
C55:3/C56:10|||905.72104075	905.721	22.5011	26.3833	27.811	26.1819	15.3128	19.4247	12.8696	11.404	7.76144	6.71528	6.81115	6.65226	8.37972	8.64653	6.28031	8.37131	28.0313	33.4133	19.4674	49.8816	27.3857	30.0125	27.5839	25.754		C55:3/C56:10|||905.72104075	905.721	0.339822	0.419224	0.344127	0.33155	0.386257	0.370066	0.397602	0.347115	0.334211	0.397063	0.457318	0.402353	0.275725	0.18853	0.230812	0.231006	0.283557	0.297192	0.258982	0.333263	0.318275
C55:2/C56:9|||907.7366908142	907.737	15.3988	17.0244	20.3112	20.0028	10.027	14.6656	8.71644	7.54298	5.27971	3.92087	4.0369	3.95486	8.08993	8.72863	6.05449	8.2639	15.5446	21.6821	12.2259	31.2879	17.5306	17.8892	16.8067	17.3367		C55:2/C56:9|||907.7366908142	907.737	0.23256	0.270513	0.251327	0.253302	0.252926	0.279399	0.269292	0.229593	0.227346	0.231834	0.271048	0.239204	0.266189	0.19032	0.222513	0.228043	0.157245	0.192849	0.162646	0.209037	0.203739
C55:1/C56:8|||909.7523408784	909.752	22.3716	20.9528	25.1656	33.0753	16.3062	18.6856	11.3315	9.89424	4.62605	4.32723	3.79772	3.84999	6.63168	6.66103	4.54676	6.66732	21.5732	26.2548	13.3609	36.5001	17.3178	21.8379	17.0403	18.3005		C55:1/C56:8|||909.7523408784	909.752	0.337866	0.332934	0.311394	0.418844	0.411315	0.355986	0.350083	0.301161	0.199199	0.255862	0.254989	0.232861	0.218207	0.145238	0.167101	0.183985	0.218229	0.233521	0.177745	0.24386	0.201266
C55:0/C56:7|||911.7679909426	911.768	39.206	38.7761	46.5852	55.3562	28.8398	35.2456	22.3883	19.3016	6.59615	6.41943	5.57978	6.10056	6.07038	5.53743	4.5091	5.78657	33.6566	34.7545	18.5961	48.6447	24.7957	29.0636	24.5175	24.152		C55:0/C56:7|||911.7679909426	911.768	0.592105	0.616142	0.576436	0.700995	0.72747	0.671475	0.691679	0.587503	0.284033	0.37957	0.37464	0.368984	0.199739	0.120739	0.165717	0.15968	0.340461	0.309121	0.247392	0.325	0.288174
C56:6|||913.7836410068	913.784	41.0847	42.8011	50.0237	57.4013	32.8782	41.2874	26.3556	22.5464	7.8812	7.56857	6.48009	7.47941	6.31627	7.35212	4.76342	6.75374	36.2554	38.6039	22.2942	55.7626	27.3199	30.6307	28.4489	26.7419		C56:6|||913.7836410068	913.784	0.620479	0.680097	0.618983	0.726893	0.829336	0.78658	0.814251	0.686269	0.339367	0.447517	0.43509	0.452381	0.207829	0.160306	0.175064	0.18637	0.36675	0.343359	0.296588	0.372555	0.31751
C56:5/C57:12|||915.799291071	915.799	43.4789	45.2879	44.829	56.9044	38.0145	43.3172	31.049	23.8091	12.5332	14.7755	10.8828	13.4779	11.4408	12.9112	8.511	11.8383	64.6506	72.5834	39.5104	100.685	48.2034	50.2561	46.373	44.1655		C56:5/C57:12|||915.799291071	915.799	0.656636	0.719612	0.554705	0.7206	0.958897	0.82525	0.959251	0.724703	0.539683	0.873649	0.730701	0.815193	0.376445	0.281517	0.312794	0.326679	0.653989	0.645588	0.525624	0.672685	0.560217
C56:4/C57:11|||917.8149411352	917.815	51.6418	53.4235	50.3319	62.8255	44.0272	48.9891	37.5592	29.694	18.1469	22.0522	16.7082	20.2969	24.509	26.6677	19.6993	25.0783	80.9205	112.091	56.4266	135.399	75.8743	78.2336	69.6251	71.2863		C56:4/C57:11|||917.8149411352	917.815	0.779916	0.848885	0.622796	0.795582	1.11056	0.933308	1.16038	0.903826	0.781411	1.30391	1.12183	1.22763	0.806439	0.581465	0.723983	0.692035	0.81857	0.996988	0.750667	0.904611	0.881807
C56:3/C57:10|||919.8305911994	919.831	44.5688	39.6383	39.611	43.7891	30.1166	38.6624	27.249	24.5348	16.1888	17.6905	14.1476	17.0083	35.0769	37.2541	31.276	35.4064	55.5241	96.4258	43.6753	104.988	65.5161	66.1847	60.3734	67.9906		C56:3/C57:10|||919.8305911994	919.831	0.673098	0.629841	0.490138	0.554517	0.759677	0.736569	0.841852	0.746791	0.697094	1.04601	0.949907	1.02872	1.15416	0.812293	1.14945	0.977041	0.561667	0.857652	0.58103	0.701434	0.761424
C56:2/C57:9|||921.8462412636	921.846	22.5605	15.8245	15.3181	17.3553	11.1107	15.5273	11.9221	10.7555	8.64047	8.36862	6.42763	7.89509	29.1886	27.5034	24.7036	27.1463	20.3707	47.7099	19.9711	48.6133	31.4898	30.8429	29.3979	34.7137		C56:2/C57:9|||921.8462412636	921.846	0.340719	0.251447	0.189543	0.219776	0.280263	0.295816	0.368331	0.327377	0.372062	0.494823	0.431568	0.477523	0.960414	0.599687	0.907898	0.749103	0.206064	0.424352	0.265684	0.32479	0.365973
C56:1/C57:8|||923.8618913278	923.862	8.20026	4.12676	4.45842	4.98259	3.02427	3.8179	3.91639	2.81073	2.40065	2.67678	1.61231	2.19688	12.2336	8.99652	9.43931	10.4881	5.58631	16.9905	5.46118	19.0356	9.55587	10.8555	11.1148	12.6439		C56:1/C57:8|||923.8618913278	923.862	0.123844	0.065573	0.0551676	0.0630963	0.0762857	0.0727361	0.120996	0.0855531	0.103373	0.158273	0.108255	0.132875	0.402533	0.196161	0.346911	0.289419	0.0565096	0.15112	0.0726523	0.127178	0.111058
C56:0/C57:7/C58:14|||925.7836410068	925.784	3.30461	1.66296	1.42746	1.77422	1.22608	1.33016	1.33574	1.15739	0.929282	0.826363	0.593706	0.711405	2.7703	1.31586	1.51316	1.67483	2.44894	8.52938	2.54776	8.41463	3.8276	5.30072	4.33035	5.42822		C56:0/C57:7/C58:14|||925.7836410068	925.784	0.0499076	0.0264239	0.0176631	0.0224676	0.0309273	0.0253412	0.0412674	0.0352287	0.0400152	0.0488614	0.039863	0.0430283	0.0911533	0.0286912	0.055611	0.046217	0.0247728	0.0758639	0.0338939	0.0562188	0.0444842
C57:3/C58:10|||933.7523408784	933.752	5.81012	4.86061	5.4767	7.1047	5.11112	4.42975	3.63478	2.69976	1.6094	1.72243	1.30982	1.66805	2.19291	1.56336	1.20098	1.80868	5.81898	11.2954	4.04729	12.762	4.80562	7.8114	5.15878	6.57796		C57:3/C58:10|||933.7523408784	933.752	0.087747	0.0772337	0.0677676	0.0899694	0.128926	0.0843926	0.112296	0.0821755	0.0693015	0.101845	0.0879446	0.10089	0.0721551	0.0340876	0.044138	0.0499106	0.0588633	0.100466	0.0538428	0.085264	0.0558506
C57:2/C58:9|||935.7679909426	935.768	10.5837	9.22611	9.46142	14.2152	9.20087	9.02395	7.41566	5.37452	2.06129	2.05275	1.56625	1.92084	3.46607	1.98099	2.0177	2.48727	7.13152	15.8145	5.07908	14.8436	7.843	11.0103	7.03193	9.01549		C57:2/C58:9|||935.7679909426	935.768	0.159839	0.1466	0.117074	0.180012	0.232088	0.171918	0.229105	0.16359	0.0887599	0.121376	0.105162	0.116179	0.114047	0.0431937	0.0741539	0.0686362	0.0721405	0.140661	0.0675692	0.0991711	0.0911509
C57:1/C58:8|||937.7836410068	937.784	13.637	12.47	14.834	19.0328	12.0039	12.7323	9.67104	7.46969	1.73345	1.64568	1.15894	1.57609	3.19544	1.83673	2.22485	2.23786	6.21967	11.6291	4.29913	13.5998	7.08537	8.83234	6.61846	6.94834		C57:1/C58:8|||937.7836410068	937.784	0.205952	0.198144	0.183553	0.241019	0.302793	0.242567	0.298784	0.227363	0.0746429	0.0973065	0.0778141	0.0953273	0.105142	0.0400483	0.081767	0.0617539	0.0629165	0.103434	0.0571931	0.0908613	0.0823457
C57:0/C58:7/C59:14|||939.799291071	939.799	11.296	10.6756	12.5002	16.1787	10.6618	11.8362	8.67308	6.22033	1.37777	1.35175	1.19672	1.22505	2.21941	1.55599	1.53872	1.71075	5.61692	7.95718	3.78761	10.0982	5.00624	5.5143	5.15422	4.78586		C57:0/C58:7/C59:14|||939.799291071	939.799	0.170597	0.169633	0.154675	0.204877	0.268939	0.225496	0.267953	0.189335	0.0593271	0.0799267	0.0803511	0.0740955	0.0730271	0.0339269	0.0565504	0.0472082	0.0568192	0.0707745	0.0503881	0.0674667	0.0581822
C58:6/C59:13|||941.8149411352	941.815	7.21932	7.40015	8.82377	9.42585	5.72677	7.10441	5.63217	4.1437	1.29874	1.36152	1.08214	1.11085	1.93342	1.39803	1.25419	1.79631	5.03362	8.74482	3.6602	10.7584	4.61835	6.30962	5.0713	4.95207		C58:6/C59:13|||941.8149411352	941.815	0.109029	0.117586	0.109183	0.119363	0.144455	0.135348	0.174005	0.126126	0.0559243	0.0805044	0.0726574	0.067188	0.0636168	0.0304828	0.0460937	0.0495693	0.0509188	0.0777801	0.0486932	0.0718778	0.0536742
C58:5/C59:12|||943.8305911994	943.831	4.73824	5.60076	6.47105	6.79385	3.85775	5.25637	4.03512	2.75776	1.64434	1.67269	1.41681	1.37579	2.2705	2.36238	1.56125	2.07991	7.65912	8.77049	4.91998	11.1136	6.29942	6.962	6.28756	6.20467		C58:5/C59:12|||943.8305911994	943.831	0.0715589	0.0889944	0.0800715	0.0860329	0.0973098	0.100141	0.124664	0.0839407	0.0708058	0.0989036	0.0951282	0.0832126	0.0747082	0.0515097	0.0573787	0.0573952	0.0774776	0.0780084	0.0654526	0.0742511	0.0732115
C58:4/C59:11|||945.8462412636	945.846	6.95087	7.16307	8.71528	9.09249	6.18797	5.93493	4.84569	4.13245	2.89725	2.69274	2.35085	2.39444	3.83561	4.70883	3.34612	3.87173	9.26345	13.1579	6.23644	16.609	8.52132	8.46515	8.77067	8.66625		C58:4/C59:11|||945.8462412636	945.846	0.104975	0.113819	0.107841	0.115141	0.156089	0.113068	0.149706	0.125784	0.124757	0.159217	0.157842	0.144824	0.126206	0.102672	0.122975	0.10684	0.0937066	0.117032	0.0829659	0.110966	0.0990343
C58:3/C59:10|||947.8618913278	947.862	5.10261	5.4616	8.16975	5.9748	4.21433	4.69011	3.9435	3.56014	2.78001	2.80169	2.28726	2.27306	5.32359	5.44053	4.55943	4.95323	6.03935	11.4532	5.41788	13.654	7.37718	7.38749	6.7674	6.71985		C58:3/C59:10|||947.8618913278	947.862	0.0770618	0.0867832	0.101091	0.075661	0.106305	0.0893529	0.121833	0.108364	0.119708	0.165659	0.153573	0.137483	0.175166	0.118626	0.167567	0.136685	0.0610924	0.10187	0.0720763	0.0912238	0.0857372
C58:2/C59:9|||949.877541392	949.878	3.92772	2.89953	2.43508	2.61152	1.87908	2.56739	2.25278	1.58932	1.71066	1.762	1.05374	1.64271	4.33284	2.8657	3.36357	3.78945	3.85208	13.9316	3.74487	13.9652	5.21453	7.97098	5.12122	7.60451		C58:2/C59:9|||949.877541392	949.878	0.0593181	0.0460728	0.0301312	0.0330706	0.0473989	0.0489123	0.0695992	0.0483757	0.0736616	0.104184	0.0707508	0.0993568	0.142567	0.0624839	0.123617	0.10457	0.0389666	0.123914	0.0498196	0.0933026	0.060603
C58:1/C59:8/C60:15|||951.8931914562	951.893	4.70964	2.77885	1.41509	2.47777	1.64019	1.6927	1.90874	1.07244	1.38196	1.75645	0.763103	1.35502	3.30695	1.3771	2.19388	2.23998	3.77796	14.5883	3.73257	14.4546	5.30178	9.24716	6.87295	7.85241		C58:1/C59:8/C60:15|||951.8931914562	951.893	0.0711271	0.0441552	0.01751	0.0313768	0.0413729	0.0322482	0.05897	0.0326428	0.0595076	0.103856	0.0512367	0.0819563	0.108811	0.0300264	0.0806287	0.0618124	0.0382169	0.129754	0.0496559	0.0965727	0.061617
C58:0/C59:7/C60:14|||953.8149411352	953.815	2.18838	1.00827	0.689053	1.32857	0.966219	0.938185	1.0957	0.761535	0.882644	0.772868	0.649022	0.551146	1.50047	0.546431	0.801219	0.969148	1.62129	4.09202	1.52599	6.27534	2.97627	3.12092	2.58685	3.07461		C58:0/C59:7/C60:14|||953.8149411352	953.815	0.0330498	0.0160212	0.0085262	0.0168241	0.0243724	0.0178737	0.0338513	0.0231797	0.038007	0.0456984	0.043577	0.0333353	0.0493712	0.0119144	0.0294462	0.0267437	0.0164006	0.0363961	0.0203008	0.0419261	0.03459
C59:1/C60:8/C61:15|||965.8149411352	965.815	2.23936	1.47002	1.29106	1.63389	1.28771	1.33926	1.18341	0.84846	0.762864	0.831953	0.466367	0.598817	0.915658	0.818352	0.73607	0.762066	2.64498	6.19798	2.14823	6.19875	2.56803	3.58883	3.15691	3.14743		C59:1/C60:8/C61:15|||965.8149411352	965.815	0.0338198	0.0233582	0.0159753	0.0206905	0.0324819	0.0255146	0.0365612	0.0258255	0.0328492	0.049192	0.0313131	0.0362186	0.0301286	0.0178434	0.0270518	0.0210292	0.0267559	0.0551274	0.0285788	0.0414144	0.0298455
C59:0/C60:7/C61:14|||967.8305911994	967.831	3.11693	2.56408	2.04903	2.84667	2.64088	1.65762	1.77515	1.0877	0.897929	1.05717	0.656301	0.827593	1.36095	0.894147	0.794158	0.85346	4.73514	8.0364	2.5339	7.75764	3.85323	4.95323	4.54771	4.66061		C59:0/C60:7/C61:14|||967.8305911994	967.831	0.0470731	0.0407424	0.0253542	0.0360484	0.0666149	0.0315799	0.0548429	0.0331075	0.0386652	0.0625088	0.0440657	0.0500557	0.0447804	0.0194961	0.0291867	0.0235512	0.0478994	0.0714791	0.0337096	0.0518294	0.044782
C60:6/C61:13|||969.8462412636	969.846	3.68914	4.60052	4.33937	5.02569	4.00906	3.03076	2.69419	1.80934	1.14725	1.33543	1.27228	1.01875	1.39058	1.16658	0.763269	1.26944	5.62202	8.25794	3.4423	9.10579	4.73204	5.64833	5.40099	5.33309		C60:6/C61:13|||969.8462412636	969.846	0.055715	0.073101	0.0536945	0.0636421	0.101127	0.0577401	0.0832364	0.0550728	0.0494012	0.0789615	0.0854242	0.0616174	0.0457554	0.0254363	0.0280514	0.0350303	0.0568708	0.0734496	0.0457944	0.0608366	0.0549955
C60:5/C61:12|||971.8618913278	971.862	4.20899	6.524	6.95936	6.27461	3.98893	3.59945	3.38467	2.57254	1.36602	1.24774	1.15472	0.848293	1.32504	1.64995	1.01328	1.27845	4.71258	5.7961	3.53703	7.94405	4.15528	5.24637	4.69045	4.54878		C60:5/C61:12|||971.8618913278	971.862	0.063566	0.103664	0.0861137	0.0794576	0.100619	0.0685743	0.104568	0.0783032	0.0588215	0.0737768	0.0775312	0.0513078	0.0435988	0.0359757	0.0372399	0.0352789	0.0476712	0.051553	0.0470545	0.0530749	0.0482925
C60:4/C61:11|||973.877541392	973.878	2.69569	3.72717	4.90428	3.33424	2.40371	2.51474	1.63278	1.58386	0.652972	0.546755	0.597177	0.532746	1.09626	1.3572	1.03952	1.24031	2.38504	2.79827	1.83206	4.05811	2.8059	2.45337	3.29918	3.2312		C60:4/C61:11|||973.877541392	973.878	0.0407115	0.0592237	0.0606846	0.0422227	0.0606324	0.0479091	0.0504445	0.0482095	0.0281172	0.0323287	0.040096	0.0322224	0.0360711	0.0295925	0.038204	0.0342264	0.0241264	0.024889	0.0243726	0.0271126	0.03261
	Sum	6621.45	6293.38	8081.6	7896.8	3964.4	5248.98	3236.8	3285.36	2322.32	1691.24	1489.37	1653.34	3039.16	4586.29	2720.96	3623.84	9885.59	11243	7516.87	14967.6	8604.41	9493.28	9529.62	8847.5			Sum	100	100	100	100	100	100	100	100	100	100	100	100	100	100	100	100	100	100	100	100	100
		Brown adipose	Brown adipose	Brown adipose	Brown adipose	Brown adipose	Brown adipose	Brown adipose	Brown adipose	Brown adipose	Brown adipose	Brown adipose	Brown adipose	Brown adipose	Brown adipose	Brown adipose	Brown adipose	Inguinal White Adipose	Inguinal White Adipose	Inguinal White Adipose	Inguinal White Adipose	Inguinal White Adipose	Inguinal White Adipose	Inguinal White Adipose	Inguinal White Adipose				Brown adipose	Brown adipose	Brown adipose	Brown adipose	Brown adipose	Brown adipose	Brown adipose	Brown adipose	Brown adipose	Brown adipose	Brown adipose	Brown adipose	Brown adipose	Brown adipose	Brown adipose	Brown adipose	Inguinal White Adipose	Inguinal White Adipose	Inguinal White Adipose	Inguinal White Adipose	Inguinal White Adipose
		30°C	30°C	30°C	30°C	4°C for 3 hours	4°C for 3 hours	4°C for 3 hours	4°C for 3 hours	4°C for 3 days	4°C for 3 days	4°C for 3 days	4°C for 3 days	4°C for 3 weeks	4°C for 3 weeks	4°C for 3 weeks	4°C for 3 weeks	30°C	30°C	30°C	30°C	4°C for 3 weeks	4°C for 3 weeks	4°C for 3 weeks	4°C for 3 weeks				30°C	30°C	30°C	30°C	4°C for 3 hours	4°C for 3 hours	4°C for 3 hours	4°C for 3 hours	4°C for 3 days	4°C for 3 days	4°C for 3 days	4°C for 3 days	4°C for 3 weeks	4°C for 3 weeks	4°C for 3 weeks	4°C for 3 weeks	30°C	30°C	30°C	30°C	4°C for 3 weeks
Fatty Acyl Chains in TAG (FA) (nmol/mg protein)	Mass	ZGH-1	ZGH-2	ZGH-3	ZGH-4	ZGH-5	ZGH-6	ZGH-7	ZGH-8	ZGH-9	ZGH-10	ZGH-11	ZGH-12	ZGH-13	ZGH-14	ZGH-15	ZGH-16	ZGH-17	ZGH-18	ZGH-19	ZGH-20	ZGH-21	ZGH-22	ZGH-23	ZGH-24		Fatty Acyl Chains in TAG (FA) (Percentage, %)	Mass	ZGH-1	ZGH-2	ZGH-3	ZGH-4	ZGH-5	ZGH-6	ZGH-7	ZGH-8	ZGH-9	ZGH-10	ZGH-11	ZGH-12	ZGH-13	ZGH-14	ZGH-15	ZGH-16	ZGH-17	ZGH-18	ZGH-19	ZGH-20	ZGH-21
60(2:0)	60	32.4926	27.5562	19.1054	22.27	12.3352	15.8979	13.8339	11.5779	11.1206	9.4705	6.47955	8.26619	17.8902	18.268	15.3228	16.3961	39.8261	75.263	35.1925	83.4969	33.5988	44.6197	51.1004	49.6532		60(2:0)	60	0.16227	0.144874	0.0780598	0.0933546	0.102507	0.100246	0.141164	0.116504	0.157746	0.183253	0.141293	0.164192	0.194351	0.131209	0.185406	0.149273	0.132915	0.220996	0.154548	0.184018	0.129006
88(4:0)	88	85.2432	43.6328	32.2063	40.2171	23.319	19.4874	27.0565	25.8107	27.3316	24.1245	14.1165	24.2477	80.3134	48.3009	48.8525	52.0191	162.458	401.176	142.388	380.243	188.033	279.985	221.949	260.668		88(4:0)	88	0.425711	0.229396	0.131587	0.168588	0.193784	0.122881	0.27609	0.259723	0.387698	0.466806	0.307825	0.481636	0.872488	0.346919	0.591115	0.473593	0.542186	1.17798	0.6253	0.838014	0.721975
172(10:0)	172	19.0684	10.6987	10.9822	10.0075	6.46571	7.41156	6.54253	7.68054	6.36851	5.20938	4.08362	4.6137	13.9044	10.9513	9.57031	10.2391	26.8621	56.435	23.8274	43.92	27.8629	38.7205	32.4178	35.8207		172(10:0)	172	0.095229	0.0562476	0.0448704	0.041951	0.0537308	0.0467347	0.0667614	0.0772863	0.090337	0.100801	0.0890475	0.0916424	0.151051	0.0786569	0.115801	0.093219	0.0896491	0.165712	0.104638	0.0967949	0.106983
198(12:1)	198	6.93483	5.72109	7.90941	4.87719	4.85994	4.57486	2.86213	4.02552	3.28641	3.23335	3.23122	2.42487	4.16158	4.31798	4.20297	3.62053	7.61063	15.8873	6.52249	11.3149	7.76242	8.95783	7.90814	10.9213		198(12:1)	198	0.034633	0.0300782	0.0323158	0.0204449	0.0403867	0.0288475	0.0292058	0.0405072	0.0466176	0.0625649	0.0704601	0.0481654	0.0452095	0.0310137	0.0508558	0.032962	0.0253996	0.0466502	0.0286436	0.0249368	0.0298047
200(12:0)	200	30.1626	22.9694	36.1276	26.6164	12.9719	20.8235	10.6092	15.4456	7.48428	5.54644	6.0404	6.20324	15.2304	23.3916	14.9872	18.9822	50.924	60.7973	39.7693	66.294	34.247	43.6619	41.198	36.9466		200(12:0)	200	0.150634	0.12076	0.147608	0.111575	0.107798	0.131305	0.108259	0.155423	0.106164	0.107323	0.131717	0.123216	0.165457	0.168009	0.181345	0.172818	0.169953	0.178521	0.174647	0.146105	0.131495
224(14:2)	224	9.46335	7.28532	13.1358	7.10959	5.78744	6.21114	4.92048	6.11493	3.60606	3.28727	3.27999	3.01419	4.80964	3.90661	3.70708	4.33695	8.4236	18.3337	8.74183	13.2074	9.54769	11.2446	9.63949	12.5469		224(14:2)	224	0.0472606	0.038302	0.0536695	0.029803	0.0480943	0.0391653	0.0502096	0.0615322	0.0511518	0.0636082	0.0715235	0.0598713	0.0522498	0.0280591	0.0448556	0.0394845	0.0281128	0.0538336	0.0383899	0.0291078	0.0366595
226(14:1)	226	51.8279	45.9853	76.606	43.0393	21.427	37.1525	14.964	30.4584	6.70465	4.82027	5.67141	5.04723	10.323	14.1496	11.7414	11.078	28.7203	39.3285	27.246	34.8804	27.8353	41.9304	32.1221	32.965		226(14:1)	226	0.258832	0.241764	0.312993	0.180419	0.178061	0.234271	0.152696	0.306491	0.095105	0.0932716	0.123671	0.100254	0.112144	0.101629	0.14207	0.100856	0.0958505	0.115481	0.119651	0.0768726	0.106877
228(14:0)	228	431.747	341.268	593.767	429.409	200.708	355.304	153.017	237.902	82.6688	51.8463	55.3532	55.9527	196.636	365.05	210.11	247.86	483.697	520.796	425.974	718.674	412.465	452.297	486.943	433.709		228(14:0)	228	2.15618	1.79419	2.42598	1.80006	1.6679	2.24042	1.56142	2.39392	1.17265	1.00322	1.20703	1.11139	2.13616	2.62195	2.54233	2.25657	1.61428	1.52923	1.87067	1.58388	1.58371
242(15:0)	242	27.3222	21.3685	30.3984	31.6621	19.0682	18.5297	15.062	14.7491	13.4077	10.7359	10.651	10.2552	12.2446	15.0306	10.9699	12.9638	65.6267	76.528	42.9022	96.3111	46.3864	60.5918	50.6268	52.2657		242(15:0)	242	0.136449	0.112343	0.1242	0.132726	0.158459	0.116842	0.153696	0.148414	0.190188	0.207738	0.232256	0.203701	0.13302	0.107956	0.132735	0.118025	0.219022	0.224711	0.188405	0.212259	0.178106
252(16:2)	252	22.9139	26.1183	31.6827	28.5634	21.1636	17.4044	15.7156	12.6692	20.2182	17.1663	17.9164	16.4399	12.3141	15.0576	11.0714	12.8144	45.0849	50.3699	30.1388	58.7513	36.973	53.3098	41.3723	43.2262		252(16:2)	252	0.114434	0.137315	0.129447	0.119736	0.175872	0.109746	0.160365	0.127485	0.286794	0.332166	0.390686	0.326548	0.133775	0.10815	0.133964	0.116665	0.150466	0.147902	0.132355	0.129482	0.141962
254(16:1)	254	1051.81	1035.75	1535.03	989.904	413.093	684.072	315.123	536.692	267.118	120.373	146.135	162.526	306.854	623.998	328.008	385.577	1303.6	1610.95	1090.04	1443.19	1275.46	1858.12	1617.16	1496.48		254(16:1)	254	5.2528	5.4454	6.27174	4.14963	3.43285	4.31352	3.21558	5.40052	3.78906	2.3292	3.18663	3.22828	3.33352	4.48183	3.96889	3.51037	4.35062	4.73028	4.78692	3.18063	4.89727
256(16:0)	256	3991.63	3577.57	5402.89	4597.47	2062.52	3043.73	1676.64	2053	1912.04	1042.99	1038.47	1083.37	2686.4	4327.32	2383.49	3414.37	7293.57	8201.82	5982.53	10828.8	6526.98	6717.5	7370.19	6706.52		256(16:0)	256	19.9345	18.8088	22.0748	19.2723	17.1398	19.1927	17.1088	20.6586	27.1222	20.1817	22.6448	21.5191	29.1838	31.0808	28.8402	31.0852	24.3415	24.0832	26.2723	23.8655	25.0611
268(17:1)	268	47.1795	39.5585	51.0957	46.8514	30.6409	31.6225	24.7075	24.2296	16.9131	14.5552	16.216	14.7132	15.4949	21.0261	15.2939	16.733	55.4999	68.3561	44.5777	79.9621	45.6391	56.9821	54.5672	51.11		268(17:1)	268	0.235618	0.207976	0.208764	0.196399	0.25463	0.1994	0.252121	0.243813	0.239911	0.281642	0.353607	0.29225	0.168329	0.151019	0.185055	0.152341	0.185225	0.200716	0.195764	0.176228	0.175237
270(17:0)	270	59.713	40.1612	48.7748	62.5761	40.3746	39.3925	32.3323	24.116	22.0115	18.5283	17.5029	18.1696	20.8599	34.8024	23.2641	25.5893	99.9853	110.085	76.4567	184.815	85.3808	88.167	89.1281	103.376		270(17:0)	270	0.298211	0.211144	0.199281	0.262316	0.335518	0.248395	0.329926	0.24267	0.312231	0.358521	0.381668	0.360904	0.226612	0.249967	0.281495	0.23297	0.33369	0.323246	0.33576	0.407313	0.327829
278(18:3)	278	343.256	302.931	413.411	444.832	204.608	233.085	131.38	134.207	94.8611	69.141	59.8457	60.4342	104.044	148.013	76.1011	134.145	670.797	674.609	460.486	1025.98	440.436	528.542	510.692	463.71		278(18:3)	278	1.71425	1.59264	1.68909	1.86471	1.70032	1.46975	1.34063	1.35047	1.3456	1.33787	1.305	1.20041	1.13029	1.0631	0.920822	1.22128	2.23871	1.98087	2.02223	2.26115	1.69111
280(18:2)	280	4716.35	4621.47	5188.25	6235.61	3441.85	3748.49	2664.86	2175.07	1858.19	1616.73	1240.15	1417.29	1695.72	2317.72	1317.34	1981.95	8940.89	9558.77	6180.59	13592.3	6528.32	7828.28	7231.68	6761.42		280(18:2)	280	23.5538	24.297	21.1979	26.1394	28.6022	23.6367	27.1928	21.8869	26.3583	31.2835	27.0428	28.1518	18.4215	16.6469	15.9398	18.0441	29.8392	28.0677	27.1421	29.9559	25.0662
282(18:1)	282	6440.13	6475.74	7844.45	7506.45	3655.66	5264.87	3218.37	3315.02	1854.87	1382.3	1246.74	1477.79	2401.73	3887.99	2443.68	2833.15	7656.18	8898.95	5797.38	11546.1	7329.82	7835.51	7953.69	7381.08		282(18:1)	282	32.1624	34.0457	32.0504	31.4667	30.379	33.1984	32.841	33.3578	26.3113	26.7474	27.1866	29.3536	26.0913	27.9253	29.5685	25.7936	25.5516	26.1302	25.4592	25.4464	28.1437
284(18:0)	284	1391.65	1210.65	1729.01	1919.36	944.941	1265.08	772.648	639.342	431.545	380.693	316.286	314.591	967.05	1321.03	788.15	1151.81	1459.43	1574	1243.47	2691.6	1566.58	1229.77	1600.25	1437.19		284(18:0)	284	6.95002	6.36491	7.06429	8.04586	7.85257	7.97714	7.88427	6.43345	6.12145	7.36636	6.89695	6.24877	10.5056	9.48821	9.53661	10.4863	4.87067	4.62177	5.46072	5.93199	6.01508
296(19:1)	296	67.1087	33.8562	40.4753	41.2369	31.738	33.1751	26.5521	24.8542	18.3897	16.7001	18.3833	16.6025	23.5696	36.8517	25.7405	25.5734	91.2044	123.266	75.1456	167.601	83.988	86.5397	104.44	116.907		296(19:1)	296	0.335146	0.177996	0.165372	0.172863	0.263746	0.209191	0.270943	0.250098	0.260856	0.323144	0.400866	0.329777	0.25605	0.264686	0.31146	0.232826	0.304384	0.361947	0.330003	0.369375	0.322482
302(20:5)	302	66.6279	69.0175	78.6987	77.0293	46.1507	53.0522	34.0666	32.7243	29.4424	24.2913	23.9122	21.348	32.4241	32.1295	23.8509	29.9847	103.368	127.437	74.6289	179.713	87.7569	112.319	87.9916	82.2839		302(20:5)	302	0.332744	0.362854	0.321543	0.322903	0.383517	0.334528	0.347623	0.329292	0.417638	0.470033	0.52143	0.424038	0.352241	0.230769	0.288595	0.272987	0.344978	0.374196	0.327734	0.396067	0.336953
304(20:4)	304	126.277	129.426	163.796	162.469	78.7804	108.05	60.833	63.0594	31.8594	24.5842	25.2343	24.6718	31.9204	44.0114	27.3517	35.4488	138.796	138.71	87.6726	201.935	111.473	124.612	113.527	107.636		304(20:4)	304	0.630634	0.680448	0.669229	0.681063	0.654674	0.681323	0.620754	0.634543	0.451925	0.475702	0.55026	0.490058	0.346768	0.31611	0.330955	0.322734	0.463214	0.407298	0.385015	0.445044	0.428013
306(20:3)	306	59.0098	61.6875	75.2139	78.9452	44.8418	58.7163	34.7147	33.6115	19.7147	16.3083	16.9461	16.6987	20.2646	24.6101	16.4847	23.471	63.4877	76.7223	42.5198	94.3278	58.6449	61.5959	60.6578	55.1419		306(20:3)	306	0.294699	0.324317	0.307305	0.330934	0.372641	0.370244	0.354237	0.338219	0.279652	0.315563	0.369527	0.331689	0.220146	0.176761	0.199464	0.213685	0.211883	0.225282	0.186726	0.207888	0.225174
308(20:2)	308	92.2341	107.73	146.68	115.28	103.034	86.5691	75.2779	64.173	46.7631	48.7678	64.1759	38.4356	55.3426	61.3736	41.341	55.4422	117.264	115.229	78.692	127.36	107.199	127.851	101.456	105.756		308(20:2)	308	0.460623	0.566381	0.599298	0.483246	0.856225	0.545874	0.768152	0.645748	0.663333	0.943651	1.39942	0.763451	0.601217	0.440813	0.500226	0.504757	0.391356	0.33835	0.345577	0.280688	0.411603
310(20:1)	310	202.204	199.431	219.152	239.01	148.658	192.188	115.146	111.926	59.6506	61.9101	53.2159	61.2357	85.7554	114.485	75.7089	94.9912	303.564	338.106	207.145	456.24	255.175	249.937	250.419	222.902		310(20:1)	310	1.00982	1.04849	0.895397	1.00192	1.23536	1.21187	1.17498	1.12627	0.84614	1.19795	1.16043	1.21633	0.931608	0.822286	0.916077	0.864819	1.01311	0.992788	0.909679	1.0055	0.979774
312(20:0)	312	127.274	95.2028	108.374	111.852	74.9887	86.302	61.4448	58.7086	52.7687	49.2085	41.2872	42.7847	139.907	134.365	122.654	136.411	157.236	302.3	125.83	296.801	177.115	213.541	178.561	209.443		312(20:0)	312	0.635617	0.500522	0.442787	0.468877	0.623165	0.54419	0.626997	0.590762	0.748522	0.952178	0.90031	0.849838	1.51988	0.965074	1.48411	1.24191	0.524758	0.887652	0.552582	0.654118	0.680053
316(21:5)	316	103.388	93.6062	96.2642	104.685	72.2543	86.8816	56.4154	56.8804	35.1978	32.7542	28.1578	33.2542	49.4724	64.1436	44.0045	51.723	156.575	191.236	111.13	234.936	140.426	133.891	136.353	120.008		316(21:5)	316	0.516326	0.492127	0.393311	0.438833	0.600442	0.547845	0.575675	0.572365	0.49928	0.633789	0.614011	0.660532	0.537446	0.460708	0.532454	0.470897	0.522552	0.561529	0.488029	0.517773	0.539183
318(21:4)	318	60.1902	36.6921	40.2615	39.174	31.6365	35.0133	26.3476	26.8102	26.834	25.9551	21.5346	21.5501	79.5787	68.7414	64.9768	75.1324	68.8079	169.64	64.1858	145.649	98.6801	110.56	89.9561	116.001		318(21:4)	318	0.300594	0.192906	0.164498	0.164215	0.262903	0.220782	0.268857	0.269781	0.380639	0.502228	0.469585	0.428052	0.864507	0.493732	0.786218	0.684021	0.229638	0.498119	0.281873	0.320995	0.378894
328(22:6)	328	66.7645	57.4001	74.7962	92.2687	52.4313	61.5237	35.847	34.7695	10.0497	10.3631	9.99977	9.43843	11.7514	11.155	9.45693	11.465	38.6283	47.1479	23.6059	59.5191	36.7508	42.7976	39.1226	38.9456		328(22:6)	328	0.333427	0.301777	0.305598	0.386785	0.43571	0.387947	0.365791	0.349872	0.142555	0.200525	0.218055	0.187477	0.127662	0.0801206	0.114429	0.104379	0.128917	0.138442	0.103666	0.131174	0.141109
330(22:5)	330	41.6821	36.1924	43.8258	47.6801	31.1242	36.6707	25.2006	23.5122	9.46003	9.95319	9.79315	7.76562	12.1207	11.697	10.9222	10.7076	37.6297	53.4615	26.7694	60.0751	32.2782	40.8856	34.7205	39.5152		330(22:5)	330	0.208163	0.190279	0.179061	0.199873	0.258646	0.231233	0.257152	0.236594	0.13419	0.192593	0.21355	0.154249	0.131673	0.0840128	0.132158	0.0974844	0.125585	0.15698	0.117558	0.132399	0.123936
332(22:4)	332	32.3456	31.6069	41.1778	37.3143	27.9096	29.9346	21.5463	18.7773	6.34148	6.55122	6.85969	5.58897	9.08252	8.04715	7.33065	7.98699	24.0136	24.3461	15.5513	34.6917	19.0944	19.416	18.2419	17.9233		332(22:4)	332	0.161536	0.166171	0.168242	0.156419	0.231932	0.188757	0.219863	0.188948	0.0899536	0.126765	0.149583	0.111014	0.0986683	0.0577983	0.0887008	0.0727152	0.0801427	0.0714881	0.0682938	0.0764568	0.0733153
334(22:3)	334	43.6276	37.209	54.1048	60.6441	33.0062	39.8922	23.3761	24.7399	6.56128	6.73037	6.99317	5.43062	8.61759	7.92361	6.76913	8.22161	27.3578	27.8775	15.546	36.2564	22.6276	26.2027	22.1743	22.3424		334(22:3)	334	0.217879	0.195624	0.221059	0.254217	0.274285	0.251546	0.238535	0.248948	0.0930714	0.130232	0.152493	0.107869	0.0936175	0.056911	0.0819064	0.0748512	0.0913034	0.0818574	0.0682704	0.0799052	0.0868811
336(22:2)	336	40.0268	28.4657	34.8111	37.4133	22.1391	28.3419	17.7146	17.1723	9.57444	9.46015	9.11228	8.60126	11.0497	14.6818	11.0045	12.2453	55.3013	74.0992	37.309	93.1875	36.4049	49.8405	47.4363	55.7114		336(22:2)	336	0.199897	0.149656	0.142229	0.156835	0.183978	0.178714	0.180764	0.172798	0.135813	0.183053	0.198703	0.170848	0.120039	0.105451	0.133154	0.111484	0.184562	0.217579	0.163843	0.205375	0.139781
338(22:1)	338	75.4669	71.7226	96.7502	88.139	59.9908	57.6192	46.1553	39.4653	22.7137	21.0633	19.9102	17.8732	30.7922	40.8481	28.2409	32.3317	111.601	139.158	71.9553	166.326	85.2431	84.716	96.1694	101.592		338(22:1)	338	0.376887	0.377076	0.395297	0.369474	0.49853	0.363327	0.470978	0.397124	0.322193	0.407573	0.434163	0.355018	0.334512	0.293389	0.341715	0.294355	0.372455	0.408612	0.315992	0.366564	0.327301
340(22:0)	340	60.6282	75.0439	96.1295	75.2852	53.0429	51.728	38.5899	38.4804	24.6545	22.6351	22.1998	17.8252	37.4719	47.4228	32.7686	39.1586	69.5583	94.9891	55.2872	119.781	68.0939	75.4521	74.8413	74.6718		340(22:0)	340	0.302781	0.394538	0.392761	0.315592	0.440793	0.326179	0.39378	0.387213	0.349722	0.437985	0.48409	0.354065	0.407078	0.340612	0.396499	0.356508	0.232143	0.278919	0.242794	0.263984	0.261454
	Sum	20023.7	19020.7	24475.3	23855.3	12033.5	15858.8	9799.87	9937.78	7049.73	5167.99	4585.89	5034.46	9205.1	13922.8	8264.47	10983.9	29963.6	34056.2	22771.2	45374.3	26044.3	28738.3	28858.7	26856.4			Sum	100	100	100	100	100	100	100	100	100	100	100	100	100	100	100	100	100	100	100	100	100
[truncated: 3 more columns]

## Sheet: Tissue protein and wet weight
	ID	w. weight (mg)	protein ratio
TN	ZGH-1	16.5	0.0851659
TN	ZGH-2	16	0.0962073
TN	ZGH-3	16	0.0843057
TN	ZGH-4	22.7	0.0814131
3hr	ZGH-5	15	0.121785
3hr	ZGH-6	20	0.0993662
3hr	ZGH-7	16.5	0.131362
3hr	ZGH-8	22.1	0.121147
3d	ZGH-9	14	0.162026
3d	ZGH-10	20.1	0.151436
3d	ZGH-11	14.3	0.143809
3d	ZGH-12	20.2	0.145737
3w	ZGH-13	25.6	0.15712
3w	ZGH-14	20.2	0.135303
3w	ZGH-15	18.2	0.164587
3w	ZGH-16	22.3	0.146232
iWAT TN	ZGH-17	24	0.0342523
iWAT TN	ZGH-18	16.2	0.0267655
iWAT TN	ZGH-19	21.6	0.0357378
iWAT TN	ZGH-20	18	0.0267409
iWAT 3w	ZGH-21	23.2	0.0526812
iWAT 3w	ZGH-22	19.2	0.0346617
iWAT 3w	ZGH-23	26.5	0.0451506
iWAT 3w	ZGH-24	17	0.042694
